# Supplementary material for: Sea cucumbers reduce chromophoric dissolved organic matter in aquaculture tanks
Source: PeerJ. 2018 Feb 5;6:e4344. doi: 10.7717/peerj.4344 (PMC5804323; doi:10.7717/peerj.4344)
Supplement: Supplemental Information 1 — CDOM raw spectra of the time series in the inlet water, the tank with holothurians and the tank without holothurians and their corresponding effluents. [file peerj-06-4344-s001.xlsx]

## Sheet: 130717
Wavelength(l)	Blank1	Inlet water	Samples absorbance minus Average blank	(Average 600-700)	Samples absorbance minus (Average 600-700)	absorption coefficients	+holothurian tank	Samples absorbance minus Average blank	(Average 600-700)	Samples absorbance minus (Average 600-700)	absorption coefficients	+holothurian tank	Samples absorbance minus Average blank	(Average 600-700)	Samples absorbance minus (Average 600-700)	absorption coefficients	Control tank	Samples absorbance minus Average blank	(Average 600-700)	Samples absorbance minus (Average 600-700)	absorption coefficients	control outlet	Samples absorbance minus Average blank	(Average 600-700)	Samples absorbance minus (Average 600-700)	absorption coefficients	Blank2	Average blank
250	0.00074	0.04821	0.04756	0.00825565	0.0393044	0.905179	0.1063	0.10565	0.00596103	0.099689	2.29584	0.09004	0.08939	0.00359812	0.0857919	1.97579	0.09299	0.09234	0.00400863	0.0883314	2.03427	0.09091	0.09026	0.00397424	0.0862858	1.98716	0.00056	0.00065
251	0.00072	0.04789	0.047275		0.0390194	0.898616	0.1053	0.104685		0.098724	2.27361	0.08881	0.088195		0.0845969	1.94827	0.09156	0.090945		0.0869364	2.00214	0.08959	0.088975		0.0850008	1.95757	0.00051	0.000615
252	0.00076	0.04702	0.046345		0.0380894	0.877198	0.10379	0.103115		0.097154	2.23746	0.08696	0.086285		0.0826869	1.90428	0.08994	0.089265		0.0852564	1.96345	0.08756	0.086885		0.0829108	1.90943	0.00059	0.000675
253	0.00073	0.04643	0.045855		0.0375994	0.865913	0.10295	0.102375		0.096414	2.22041	0.08573	0.085155		0.0815569	1.87825	0.088539	0.087964		0.0839554	1.93349	0.08623	0.085655		0.0816808	1.88111	0.00042	0.000575
254	0.00075	0.04621	0.04557		0.0373144	0.85935	0.10194	0.1013		0.095339	2.19566	0.08429	0.08365		0.0800519	1.84359	0.08731	0.08667		0.0826614	1.90369	0.08454	0.0839		0.0799258	1.84069	0.00053	0.00064
255	0.0008	0.04609	0.04545		0.0371944	0.856586	0.10165	0.10101		0.095049	2.18898	0.0835	0.08286		0.0792619	1.8254	0.08654	0.0859		0.0818914	1.88596	0.08372	0.08308		0.0791058	1.82181	0.00048	0.00064
256	0.000889	0.04577	0.0451205		0.0368649	0.848998	0.10035	0.0997005		0.0937395	2.15882	0.08178	0.0811305		0.0775324	1.78557	0.08504	0.0843905		0.0803819	1.85119	0.08186	0.0812105		0.0772363	1.77875	0.00041	0.0006495
257	0.0007	0.04573	0.045195		0.0369394	0.850713	0.10039	0.099855		0.093894	2.16238	0.08122	0.080685		0.0770869	1.77531	0.08443	0.083895		0.0798864	1.83978	0.08135	0.080815		0.0768408	1.76964	0.00037	0.000535
258	0.00064	0.04567	0.045115		0.0368594	0.848871	0.09961	0.099055		0.093094	2.14395	0.07979	0.079235		0.0756369	1.74192	0.0833	0.082745		0.0787364	1.8133	0.07967	0.079115		0.0751408	1.73049	0.00047	0.000555
259	0.00064	0.04465	0.044095		0.0358394	0.82538	0.09962	0.099065		0.093104	2.14418	0.07926	0.078705		0.0751069	1.72971	0.08259	0.082035		0.0780264	1.79695	0.07917	0.078615		0.0746408	1.71898	0.00047	0.000555
260	0.00082	0.04465	0.04397		0.0357144	0.822502	0.09869	0.09801		0.092049	2.11989	0.07782	0.07714		0.0735419	1.69367	0.08146	0.08078		0.0767714	1.76804	0.07753	0.07685		0.0728758	1.67833	0.00054	0.00068
261	0.00079	0.04462	0.04401		0.0357544	0.823423	0.09865	0.09804		0.092079	2.12058	0.077189	0.076579		0.0729809	1.68075	0.08078	0.08017		0.0761614	1.754	0.07692	0.07631		0.0723358	1.66589	0.00043	0.00061
262	0.00067	0.04389	0.043325		0.0350694	0.807647	0.09794	0.097375		0.091414	2.10526	0.07596	0.075395		0.0717969	1.65348	0.07974	0.079175		0.0751664	1.73108	0.07553	0.074965		0.0709908	1.63492	0.00046	0.000565
263	0.00057	0.04354	0.04304		0.0347844	0.801084	0.097989	0.097489		0.091528	2.10789	0.0755	0.075		0.0714019	1.64439	0.07907	0.07857		0.0745614	1.71715	0.07491	0.07441		0.0704358	1.62214	0.00043	0.0005
264	0.00062	0.04346	0.04293		0.0346744	0.79855	0.09736	0.09683		0.090869	2.09271	0.07417	0.07364		0.0700419	1.61306	0.07814	0.07761		0.0736014	1.69504	0.073469	0.072939		0.0689648	1.58826	0.00044	0.00053
265	0.00058	0.04286	0.04235		0.0340944	0.785193	0.09734	0.09683		0.090869	2.09271	0.0736	0.07309		0.0694919	1.6004	0.07751	0.077		0.0729914	1.68099	0.072969	0.072459		0.0684848	1.5772	0.00044	0.00051
266	0.00052	0.04242	0.041945		0.0336894	0.775866	0.0966	0.096125		0.090164	2.07648	0.07241	0.071935		0.0683369	1.5738	0.076509	0.076034		0.0720254	1.65874	0.07166	0.071185		0.0672108	1.54786	0.00043	0.000475
267	0.00052	0.04232	0.041755		0.0334994	0.77149	0.09636	0.095795		0.089834	2.06888	0.07169	0.071125		0.0675269	1.55514	0.07568	0.075115		0.0711064	1.63758	0.07098	0.070415		0.0664408	1.53013	0.00061	0.000565
268	-0.00045	0.04228	0.04222		0.0339644	0.782199	0.09574	0.09568		0.089719	2.06623	0.07059	0.07053		0.0669319	1.54144	0.07477	0.07471		0.0707014	1.62825	0.0697	0.06964		0.0656658	1.51228	0.00057	6e-05
269	-0.00042	0.04212	0.04209		0.0338344	0.779205	0.09555	0.09552		0.089559	2.06254	0.06991	0.06988		0.0662819	1.52647	0.0741	0.07407		0.0700614	1.61351	0.06916	0.06913		0.0651558	1.50054	0.00048	3e-05
270	-0.00034	0.04195	0.04189		0.0336344	0.774599	0.09476	0.0947		0.088739	2.04366	0.06881	0.06875		0.0651519	1.50045	0.07312	0.07306		0.0690514	1.59025	0.067849	0.067789		0.0638148	1.46965	0.00046	6e-05
271	-0.00043	0.04176	0.04171		0.0334544	0.770454	0.09437	0.09432		0.088359	2.03491	0.06797	0.06792		0.0643219	1.48133	0.07231	0.07226		0.0682514	1.57183	0.06711	0.06706		0.0630858	1.45287	0.00053	5e-05
272	-0.00027	0.04149	0.04131		0.0330544	0.761242	0.09361	0.09343		0.087469	2.01441	0.06695	0.06677		0.0631719	1.45485	0.07127	0.07109		0.0670814	1.54488	0.06591	0.06573		0.0617558	1.42224	0.00063	0.00018
273	-0.00029	0.04119	0.04105		0.0327944	0.755254	0.09284	0.0927		0.086739	1.9976	0.065879	0.065739		0.0621409	1.4311	0.07034	0.0702		0.0661914	1.52439	0.06498	0.06484		0.0608658	1.40174	0.00057	0.00014
274	-0.00036	0.04064	0.040555		0.0322994	0.743854	0.09195	0.091865		0.085904	1.97837	0.0649	0.064815		0.0612169	1.40982	0.06936	0.069275		0.0652664	1.50308	0.06383	0.063745		0.0597708	1.37652	0.00053	8.5e-05
275	-0.0003	0.04058	0.040485		0.0322294	0.742242	0.09122	0.091125		0.085164	1.96133	0.06387	0.063775		0.0601769	1.38587	0.06833	0.068235		0.0642264	1.47913	0.06292	0.062825		0.0588508	1.35533	0.00049	9.5e-05
276	-0.00018	0.04037	0.040165		0.0319094	0.734872	0.09004	0.089835		0.083874	1.93162	0.06271	0.062505		0.0589069	1.35663	0.06726	0.067055		0.0630464	1.45196	0.06163	0.061425		0.0574508	1.32309	0.00059	0.000205
277	-0.00019	0.03992	0.03975		0.0314944	0.725315	0.089	0.08883		0.082869	1.90847	0.06164	0.06147		0.0578719	1.33279	0.06607	0.0659		0.0618914	1.42536	0.06066	0.06049		0.0565158	1.30156	0.00053	0.00017
278	8e-05	0.03959	0.03921		0.0309544	0.712879	0.08774	0.08736		0.081399	1.87462	0.06041	0.06003		0.0564319	1.29963	0.06496	0.06458		0.0605714	1.39496	0.0595	0.05912		0.0551458	1.27001	0.00068	0.00038
279	1e-05	0.03896	0.038665		0.0304094	0.700327	0.086749	0.086454		0.080493	1.85375	0.05943	0.059135		0.0555369	1.27901	0.06399	0.063695		0.0596864	1.37458	0.05847	0.058175		0.0542008	1.24824	0.00058	0.000295
280	5e-05	0.03872	0.03847		0.0302144	0.695837	0.08536	0.08511		0.079149	1.8228	0.05828	0.05803		0.0544319	1.25357	0.06277	0.06252		0.0585114	1.34752	0.05735	0.0571		0.0531258	1.22349	0.00045	0.00025
281	0.00025	0.03749	0.0370655		0.0288099	0.663491	0.08404	0.0836155		0.0776545	1.78838	0.05721	0.0567855		0.0531874	1.22491	0.06156	0.0611355		0.0571269	1.31563	0.05619	0.0557655		0.0517913	1.19275	0.000599	0.0004245
282	0.00013	0.03746	0.03714		0.0288844	0.665207	0.08271	0.08239		0.076429	1.76016	0.05614	0.05582		0.0522219	1.20267	0.06057	0.06025		0.0562414	1.29524	0.05525	0.05493		0.0509558	1.17351	0.00051	0.00032
283	0.00025	0.03724	0.03678		0.0285244	0.656916	0.08116	0.0807		0.074739	1.72124	0.05505	0.05459		0.0509919	1.17434	0.05927	0.05881		0.0548014	1.26208	0.054	0.05354		0.0495658	1.1415	0.00067	0.00046
284	0.00026	0.03676	0.03631		0.0280544	0.646092	0.07957	0.07912		0.073159	1.68485	0.0538	0.05335		0.0497519	1.14579	0.05819	0.05774		0.0537314	1.23743	0.05286	0.05241		0.0484358	1.11548	0.00064	0.00045
285	0.0003	0.03621	0.035695		0.0274394	0.631928	0.077979	0.077464		0.071503	1.64671	0.0528	0.052285		0.0486869	1.12126	0.05706	0.056545		0.0525364	1.20991	0.05188	0.051365		0.0473908	1.09141	0.00073	0.000515
286	0.00043	0.03595	0.035385		0.0271294	0.624789	0.07629	0.075725		0.069764	1.60666	0.05149	0.050925		0.0473269	1.08994	0.05575	0.055185		0.0511764	1.17859	0.05073	0.050165		0.0461908	1.06377	0.0007	0.000565
287	0.00048	0.03581	0.035205		0.0269494	0.620644	0.07441	0.073805		0.067844	1.56245	0.05019	0.049585		0.0459869	1.05908	0.05438	0.053775		0.0497664	1.14612	0.04951	0.048905		0.0449308	1.03476	0.00073	0.000605
288	0.00059	0.03576	0.0351		0.0268444	0.618225	0.07283	0.07217		0.066209	1.52479	0.04923	0.04857		0.0449719	1.0357	0.05342	0.05276		0.0487514	1.12274	0.04861	0.04795		0.0439758	1.01276	0.00073	0.00066
289	0.00058	0.03563	0.034955		0.0266994	0.614886	0.07097	0.070295		0.064334	1.48161	0.04809	0.047415		0.0438169	1.0091	0.05308	0.052405		0.0483964	1.11457	0.04744	0.046765		0.0427908	0.985471	0.00077	0.000675
290	0.00077	0.03522	0.034525		0.0262694	0.604983	0.06918	0.068485		0.062524	1.43993	0.04715	0.046455		0.0428569	0.986994	0.05306	0.052365		0.0483564	1.11365	0.04651	0.045815		0.0418408	0.963593	0.00062	0.000695
291	0.00078	0.03517	0.034375		0.0261194	0.601529	0.06732	0.066525		0.060564	1.39479	0.0459	0.045105		0.0415069	0.955903	0.05269	0.051895		0.0478864	1.10282	0.04541	0.044615		0.0406408	0.935957	0.00081	0.000795
292	0.000889	0.03483	0.0339705		0.0257149	0.592213	0.06555	0.0646905		0.0587295	1.35254	0.04481	0.0439505		0.0403524	0.929315	0.05256	0.0517005		0.0476919	1.09834	0.04446	0.0436005		0.0396263	0.912593	0.00083	0.0008595
293	0.00084	0.03444	0.03362		0.0253644	0.584141	0.06385	0.06303		0.057069	1.3143	0.04369	0.04287		0.0392719	0.904431	0.05244	0.05162		0.0476114	1.09649	0.04335	0.04253		0.0385558	0.887939	0.0008	0.00082
294	0.00097	0.03427	0.033345		0.0250894	0.577808	0.06211	0.061185		0.055224	1.27181	0.04271	0.041785		0.0381869	0.879444	0.05234	0.051415		0.0474064	1.09177	0.04247	0.041545		0.0375708	0.865255	0.00088	0.000925
295	0.00103	0.03418	0.03323		0.0249744	0.575159	0.06044	0.05949		0.053529	1.23277	0.04187	0.04092		0.0373219	0.859523	0.05233	0.05138		0.0473714	1.09096	0.04162	0.04067		0.0366958	0.845103	0.00087	0.00095
296	0.00106	0.03398	0.033035		0.0247794	0.570669	0.05858	0.057635		0.051674	1.19005	0.04082	0.039875		0.0362769	0.835456	0.05129	0.050345		0.0463364	1.06713	0.04066	0.039715		0.0357408	0.82311	0.00083	0.000945
297	0.00122	0.03384	0.032775		0.0245194	0.564681	0.05695	0.055885		0.049924	1.14975	0.03992	0.038855		0.0352569	0.811966	0.05126	0.050195		0.0461864	1.06367	0.04085	0.039785		0.0358108	0.824722	0.00091	0.001065
298	0.00131	0.03368	0.03257		0.0243144	0.55996	0.05522	0.05411		0.048149	1.10887	0.03896	0.03785		0.0342519	0.788821	0.05111	0.05		0.0459914	1.05918	0.0408	0.03969		0.0357158	0.822534	0.00091	0.00111
299	0.00126	0.03356	0.032465		0.0242094	0.557541	0.05373	0.052635		0.046674	1.0749	0.03816	0.037065		0.0334669	0.770742	0.05027	0.049175		0.0451664	1.04018	0.04078	0.039685		0.0357108	0.822419	0.00093	0.001095
300	0.00149	0.03314	0.031895		0.0236394	0.544414	0.05215	0.050905		0.044944	1.03506	0.0374	0.036155		0.0325569	0.749785	0.05027	0.049025		0.0450164	1.03673	0.0407	0.039455		0.0354808	0.817122	0.001	0.001245
301	0.00152	0.03302	0.03173		0.0234744	0.540614	0.05076	0.04947		0.043509	1.00201	0.03662	0.03533		0.0317319	0.730785	0.04962	0.04833		0.0443214	1.02072	0.04058	0.03929		0.0353158	0.813322	0.00106	0.00129
302	0.00151	0.03246	0.03118		0.0229244	0.527948	0.04947	0.04819		0.042229	0.972533	0.036	0.03472		0.0311219	0.716737	0.04682	0.04554		0.0415314	0.956468	0.04032	0.03904		0.0350658	0.807565	0.00105	0.00128
303	0.00168	0.03245	0.03107		0.0228144	0.525415	0.0478	0.04642		0.040459	0.93177	0.03515	0.03377		0.0301719	0.694858	0.04584	0.04446		0.0404514	0.931595	0.04014	0.03876		0.0347858	0.801116	0.00108	0.00138
304	0.00166	0.03218	0.0308		0.0225444	0.519196	0.04646	0.04508		0.039119	0.90091	0.03446	0.03308		0.0294819	0.678968	0.04511	0.04373		0.0397214	0.914783	0.03992	0.03854		0.0345658	0.79605	0.0011	0.00138
305	0.00173	0.03199	0.030575		0.0223194	0.514015	0.04511	0.043695		0.037734	0.869013	0.03375	0.032335		0.0287369	0.66181	0.04438	0.042965		0.0389564	0.897165	0.03972	0.038305		0.0343308	0.790638	0.0011	0.001415
306	0.00181	0.03189	0.030385		0.0221294	0.509639	0.04399	0.042485		0.036524	0.841147	0.03315	0.031645		0.0280469	0.64592	0.04412	0.042615		0.0386064	0.889105	0.03953	0.038025		0.0340508	0.784189	0.0012	0.001505
307	0.0019	0.03134	0.02982		0.0215644	0.496627	0.04262	0.0411		0.035139	0.809251	0.03246	0.03094		0.0273419	0.629683	0.04384	0.04232		0.0383114	0.882311	0.03873	0.03721		0.0332358	0.76542	0.00114	0.00152
308	0.00202	0.03069	0.02911		0.0208544	0.480276	0.04143	0.03985		0.033889	0.780463	0.03192	0.03034		0.0267419	0.615865	0.04363	0.04205		0.0380414	0.876093	0.03862	0.03704		0.0330658	0.761505	0.00114	0.00158
309	0.00195	0.03067	0.02909		0.0208344	0.479815	0.04028	0.0387		0.032739	0.753979	0.03124	0.02966		0.0260619	0.600205	0.04345	0.04187		0.0378614	0.871947	0.03819	0.03661		0.0326358	0.751602	0.00121	0.00158
310	0.00195	0.03058	0.028985		0.0207294	0.477397	0.03924	0.037645		0.031684	0.729682	0.03082	0.029225		0.0256269	0.590187	0.04286	0.041265		0.0372564	0.858014	0.03812	0.036525		0.0325508	0.749644	0.00124	0.001595
311	0.00208	0.03019	0.028525		0.0202694	0.466803	0.03831	0.036645		0.030684	0.706652	0.03013	0.028465		0.0248669	0.572684	0.04228	0.040615		0.0366064	0.843045	0.03799	0.036325		0.0323508	0.745038	0.00125	0.001665
312	0.00198	0.02951	0.02794		0.0196844	0.453331	0.03733	0.03576		0.029799	0.68627	0.02967	0.0281		0.0245019	0.564278	0.04118	0.03961		0.0356014	0.8199	0.03762	0.03605		0.0320758	0.738705	0.00116	0.00157
313	0.00201	0.02911	0.02753		0.0192744	0.443888	0.03632	0.03474		0.028779	0.66278	0.02899	0.02741		0.0238119	0.548387	0.04109	0.03951		0.0355014	0.817597	0.03771	0.03613		0.0321558	0.740547	0.00115	0.00158
314	0.00181	0.02877	0.027225		0.0189694	0.436864	0.03576	0.034215		0.028254	0.650689	0.02881	0.027265		0.0236669	0.545048	0.04106	0.039515		0.0355064	0.817712	0.03771	0.036165		0.0321908	0.741353	0.00128	0.001545
315	0.00191	0.02837	0.026845		0.0185894	0.428113	0.03477	0.033245		0.027284	0.62835	0.02802	0.026495		0.0228969	0.527315	0.04093	0.039405		0.0353964	0.815179	0.03749	0.035965		0.0319908	0.736747	0.00114	0.001525
316	0.00165	0.02817	0.02679		0.0185344	0.426846	0.03414	0.03276		0.026799	0.61718	0.02774	0.02636		0.0227619	0.524206	0.04051	0.03913		0.0351214	0.808845	0.03717	0.03579		0.0318158	0.732717	0.00111	0.00138
317	0.00167	0.02787	0.026535		0.0182794	0.420974	0.03332	0.031985		0.026024	0.599332	0.02723	0.025895		0.0222969	0.513497	0.04025	0.038915		0.0349064	0.803894	0.03702	0.035685		0.0317108	0.730299	0.001	0.001335
318	0.00138	0.02756	0.02642		0.0181644	0.418325	0.0329	0.03176		0.025799	0.59415	0.02691	0.02577		0.0221719	0.510618	0.04019	0.03905		0.0350414	0.807003	0.03681	0.03567		0.0316958	0.729953	0.0009	0.00114
319	0.00148	0.02746	0.02628		0.0180244	0.415101	0.0323	0.03112		0.025159	0.579411	0.02653	0.02535		0.0217519	0.500946	0.03999	0.03881		0.0348014	0.801476	0.03679	0.03561		0.0316358	0.728572	0.00088	0.00118
320	0.00119	0.02708	0.02608		0.0178244	0.410495	0.03151	0.03051		0.024549	0.565363	0.02613	0.02513		0.0215319	0.495879	0.03981	0.03881		0.0348014	0.801476	0.0367	0.0357		0.0317258	0.730644	0.00081	0.001
321	0.00111	0.02676	0.02586		0.0176044	0.405428	0.03104	0.03014		0.024179	0.556842	0.02582	0.02492		0.0213219	0.491043	0.03935	0.03845		0.0344414	0.793185	0.0366	0.0357		0.0317258	0.730644	0.00069	0.0009
322	0.00113	0.02638	0.02545		0.0171944	0.395986	0.03065	0.02972		0.023759	0.547169	0.02545	0.02452		0.0209219	0.481831	0.03994	0.03901		0.0350014	0.806082	0.03655	0.03562		0.0316458	0.728802	0.00073	0.00093
323	0.00099	0.02614	0.02531		0.0170544	0.392762	0.03054	0.02971		0.023749	0.546939	0.02419	0.02336		0.0197619	0.455116	0.03894	0.03811		0.0341014	0.785355	0.0365	0.03567		0.0316958	0.729953	0.00067	0.00083
324	0.00103	0.02587	0.02505		0.0167944	0.386774	0.03053	0.02971		0.023749	0.546939	0.02289	0.02207		0.0184719	0.425407	0.03892	0.0381		0.0340914	0.785124	0.03621	0.03539		0.0314158	0.723505	0.00061	0.00082
325	0.00081	0.02545	0.02471		0.0164544	0.378944	0.03045	0.02971		0.023749	0.546939	0.02102	0.02028		0.0166819	0.384184	0.03891	0.03817		0.0341614	0.786736	0.03607	0.03533		0.0313558	0.722123	0.00067	0.00074
326	0.00074	0.02477	0.024615		0.0163594	0.376756	0.02899	0.02826		0.022299	0.513545	0.02062	0.02038		0.0167819	0.386487	0.03882	0.03809		0.0340814	0.784894	0.034871	0.034141		0.0301668	0.694741	0.00072	0.00073
327	0.00077	0.02448	0.024275		0.0160194	0.368926	0.02853	0.027895		0.021934	0.505139	0.0207	0.02047		0.0168719	0.388559	0.03784	0.037205		0.0331964	0.764513	0.034161	0.033526		0.0295518	0.680577	0.0005	0.000635
328	0.00069	0.02431	0.02419		0.0159344	0.366968	0.0281	0.027535		0.021574	0.496849	0.01996	0.01972		0.0161219	0.371287	0.03711	0.036545		0.0325364	0.749313	0.033481	0.032916		0.0289418	0.666529	0.00044	0.000565
329	0.00068	0.02411	0.024015		0.0157594	0.362938	0.0277	0.027075		0.021114	0.486255	0.02004	0.019835		0.0162369	0.373935	0.03638	0.035755		0.0317464	0.731119	0.032891	0.032266		0.0282918	0.651559	0.00057	0.000625
330	0.00066	0.02383	0.02371		0.0154544	0.355914	0.02731	0.02675		0.020789	0.47877	0.01968	0.019485		0.0158869	0.365875	0.03562	0.03506		0.0310514	0.715113	0.032311	0.031751		0.0277768	0.639699	0.00046	0.00056
331	0.00056	0.0237	0.0236445		0.0153889	0.354405	0.02708	0.02655		0.020589	0.474164	0.01962	0.019465		0.0158669	0.365414	0.03484	0.03431		0.0303014	0.697841	0.031711	0.031181		0.0272068	0.626572	0.0005	0.00053
332	0.00047	0.02376	0.023695		0.0154394	0.355568	0.02655	0.02613		0.020169	0.464491	0.01904	0.018835		0.0152369	0.350905	0.03413	0.03371		0.0297014	0.684023	0.031051	0.030631		0.0266568	0.613905	0.00037	0.00042
333	0.00047	0.02331	0.023185		0.0149294	0.343823	0.02662	0.026205		0.020244	0.466219	0.01923	0.01911		0.0155119	0.357238	0.03345	0.033035		0.0290264	0.668477	0.030691	0.030276		0.0263018	0.60573	0.00036	0.000415
334	0.00044	0.02329	0.02326		0.0150044	0.34555	0.02613	0.02568		0.019719	0.454128	0.01854	0.018445		0.0148469	0.341924	0.03286	0.03241		0.0284014	0.654084	0.029961	0.029511		0.0255368	0.588112	0.00046	0.00045
335	0.00035	0.02308	0.0230745		0.0148189	0.341278	0.02603	0.025705		0.019744	0.454704	0.01869	0.01857		0.0149719	0.344802	0.03228	0.031955		0.0279464	0.643605	0.029541	0.029216		0.0252418	0.581318	0.0003	0.000325
336	0.00034	0.02282	0.0226905		0.0144349	0.332435	0.02544	0.025095		0.019134	0.440655	0.01818	0.0181245		0.0145264	0.334542	0.03168	0.031335		0.0273264	0.629326	0.028981	0.028636		0.0246618	0.56796	0.00035	0.000345
337	0.00037	0.02254	0.02249		0.0142344	0.327817	0.02525	0.024905		0.018944	0.43628	0.01827	0.018205		0.0146069	0.336396	0.03102	0.030675		0.0266664	0.614127	0.028721	0.028376		0.0244018	0.561973	0.00032	0.000345
338	0.00024	0.02244	0.02241		0.0141544	0.325975	0.02469	0.02445		0.018489	0.425801	0.01767	0.017545		0.0139469	0.321197	0.03066	0.03042		0.0264114	0.608254	0.028221	0.027981		0.0240068	0.552876	0.00024	0.00024
339	0.00022	0.02215	0.022085		0.0138294	0.31849	0.02482	0.02459		0.018629	0.429025	0.01779	0.01776		0.0141619	0.326148	0.02993	0.0297		0.0256914	0.591672	0.027841	0.027611		0.0236368	0.544355	0.00024	0.00023
340	0.00026	0.0221	0.022025		0.0137694	0.317108	0.0241	0.02386		0.017899	0.412213	0.01741	0.0174045		0.0138064	0.317961	0.02951	0.02927		0.0252614	0.581769	0.027381	0.027141		0.0231668	0.533531	0.00022	0.00024
341	0.00016	0.02185	0.021805		0.0135494	0.312042	0.02441	0.024205		0.018244	0.420159	0.01732	0.0171905		0.0135924	0.313032	0.02895	0.028745		0.0247364	0.569679	0.026941	0.026736		0.0227618	0.524203	0.00025	0.000205
342	0.00019	0.02168	0.021645		0.0133894	0.308357	0.02387	0.023675		0.017714	0.407953	0.01684	0.01679		0.0131919	0.303809	0.02869	0.028495		0.0244864	0.563921	0.026771	0.026576		0.0226018	0.520519	0.0002	0.000195
343	0.00011	0.02175	0.02171		0.0134544	0.309854	0.02389	0.023735		0.017774	0.409335	0.01701	0.01698		0.0133819	0.308185	0.02819	0.028035		0.0240264	0.553327	0.026591	0.026436		0.0224618	0.517294	0.0002	0.000155
344	0.0002	0.02148	0.021455		0.0131994	0.303981	0.0232	0.022995		0.017034	0.392292	0.01663	0.016565		0.0129669	0.298627	0.02781	0.027605		0.0235964	0.543425	0.026521	0.026316		0.0223418	0.514531	0.00021	0.000205
345	8e-05	0.02126	0.021235		0.0129794	0.298915	0.02335	0.02323		0.017269	0.397704	0.01659	0.016515		0.0129169	0.297476	0.02735	0.02723		0.0232214	0.534788	0.025321	0.025201		0.0212268	0.488852	0.00016	0.00012
346	1e-05	0.021	0.020995		0.0127394	0.293387	0.02276	0.022665		0.016704	0.384693	0.01625	0.016205		0.0126069	0.290336	0.02691	0.026815		0.0228064	0.525231	0.024281	0.024186		0.0202118	0.465477	0.00018	9.5e-05
347	3e-05	0.02112	0.0211		0.0128444	0.295805	0.02271	0.02259		0.016629	0.382965	0.01616	0.016125		0.0125269	0.288494	0.02674	0.02662		0.0226114	0.52074	0.024081	0.023961		0.0199868	0.460295	0.00021	0.00012
348	-6.9e-05	0.02093	0.02084		0.0125844	0.289818	0.02226	0.0222045		0.0162435	0.374087	0.01611	0.01607		0.0124719	0.287227	0.02656	0.0265045		0.0224959	0.51808	0.023841	0.0237855		0.0198113	0.456253	0.00018	5.55e-05
349	-3e-05	0.02084	0.020835		0.0125794	0.289703	0.02229	0.022225		0.016264	0.374559	0.01588	0.015855		0.0122569	0.282276	0.02649	0.026425		0.0224164	0.516249	0.023831	0.023766		0.0197918	0.455804	0.00016	6.5e-05
350	9e-05	0.02054	0.020555		0.0122994	0.283254	0.02171	0.021585		0.015624	0.35982	0.01557	0.015545		0.0119469	0.275137	0.02529	0.025165		0.0211564	0.487231	0.022491	0.022366		0.0183918	0.423562	0.00016	0.000125
351	-4e-05	0.02039	0.0203		0.0120444	0.277381	0.02188	0.02185		0.015889	0.365923	0.01534	0.015335		0.0117369	0.2703	0.02425	0.02422		0.0202114	0.465468	0.021281	0.021251		0.0172768	0.397884	0.0001	3e-05
352	-6.9e-05	0.02045	0.02042		0.0121644	0.280145	0.02141	0.0214045		0.0154435	0.355663	0.01541	0.01539		0.0117919	0.271567	0.02405	0.0240445		0.0200359	0.461426	0.020121	0.0201155		0.0161413	0.371733	8e-05	5.5e-06
353	6.9e-05	0.02015	0.020115		0.0118594	0.273121	0.02133	0.0212005		0.0152395	0.350965	0.01526	0.01517		0.0115719	0.2665	0.02381	0.0236805		0.0196719	0.453043	0.019771	0.0196415		0.0156673	0.360817	0.00019	0.0001295
354	-8e-05	0.01999	0.019985		0.0117294	0.270127	0.0208	0.02075		0.014789	0.34059	0.01523	0.015225		0.0116269	0.267767	0.0238	0.02375		0.0197414	0.454644	0.019741	0.019691		0.0157168	0.361957	0.00018	5e-05
355	-5e-05	0.02	0.019925		0.0116694	0.268745	0.0209	0.02087		0.014909	0.343354	0.01483	0.014845		0.0112469	0.259016	0.02246	0.02243		0.0184214	0.424244	0.018601	0.018571		0.0145968	0.336163	0.00011	3e-05
356	1e-05	0.01984	0.01985		0.0115944	0.267018	0.02048	0.020415		0.014454	0.332875	0.01497	0.01488		0.0112819	0.259822	0.02125	0.021185		0.0171764	0.395572	0.017501	0.017436		0.0134618	0.310024	0.00012	6.5e-05
357	-1e-05	0.01973	0.0196205		0.0113649	0.261733	0.02039	0.020315		0.014354	0.330572	0.01474	0.01471		0.0111119	0.255906	0.02009	0.020015		0.0160064	0.368627	0.017211	0.017136		0.0131618	0.303115	0.00016	7.5e-05
358	-1e-05	0.01975	0.019665		0.0114094	0.262757	0.02007	0.020025		0.014064	0.323893	0.01454	0.014505		0.0109069	0.251185	0.01974	0.019695		0.0156864	0.361257	0.016881	0.016836		0.0128618	0.296206	0.0001	4.5e-05
359	-6e-05	0.01955	0.0195555		0.0112999	0.260236	0.01998	0.019945		0.013984	0.322051	0.01441	0.014405		0.0108069	0.248882	0.01971	0.019675		0.0156664	0.360797	0.016991	0.016956		0.0129818	0.29897	0.00013	3.5e-05
360	-8e-05	0.01942	0.019435		0.0111794	0.257461	0.01991	0.01987		0.013909	0.320324	0.01421	0.014135		0.0105369	0.242664	0.01857	0.01853		0.0145214	0.334427	0.016871	0.016831		0.0128568	0.296091	0.00016	4e-05
361	-3e-05	0.01938	0.01934		0.0110844	0.255273	0.01967	0.019645		0.013684	0.315142	0.01415	0.01416		0.0105619	0.24324	0.01747	0.017445		0.0134364	0.30944	0.016811	0.016786		0.0128118	0.295055	8e-05	2.5e-05
362	-8e-05	0.01907	0.019105		0.0108494	0.249861	0.01935	0.019325		0.013364	0.307772	0.01378	0.0136705		0.0100724	0.231967	0.01718	0.017155		0.0131464	0.302761	0.016441	0.016416		0.0124418	0.286534	0.00013	2.5e-05
363	-8e-05	0.01927	0.01921		0.0109544	0.252279	0.01912	0.019115		0.013154	0.302936	0.01403	0.013945		0.0103469	0.238289	0.01685	0.016845		0.0128364	0.295622	0.016561	0.016556		0.0125818	0.289758	9e-05	5e-06
364	-9e-05	0.01879	0.018775		0.0105194	0.242261	0.01924	0.01922		0.013259	0.305354	0.01388	0.0138855		0.0102874	0.236918	0.01696	0.01694		0.0129314	0.29781	0.016251	0.016231		0.0122568	0.282273	0.00013	2e-05
365	5e-05	0.01875	0.018695		0.0104394	0.240418	0.01901	0.01892		0.012959	0.298445	0.01395	0.013965		0.0103669	0.238749	0.01684	0.01675		0.0127414	0.293434	0.016151	0.016061		0.0120868	0.278358	0.00013	9e-05
366	-0.00014	0.01868	0.01863		0.0103744	0.238921	0.01897	0.018965		0.013004	0.299482	0.01348	0.01344		0.00984187	0.226658	0.01678	0.016775		0.0127664	0.29401	0.015791	0.015786		0.0118118	0.272025	0.00015	5e-06
367	-5e-05	0.01855	0.01847		0.0102144	0.235237	0.01854	0.018555		0.012594	0.290039	0.01351	0.013545		0.00994687	0.229077	0.01641	0.016425		0.0124164	0.285949	0.016021	0.016036		0.0120618	0.277782	2e-05	-1.5e-05
368	6e-05	0.01848	0.01839		0.0101344	0.233394	0.01862	0.01853		0.012569	0.289463	0.01332	0.01326		0.00966188	0.222513	0.01653	0.01644		0.0124314	0.286295	0.015511	0.015421		0.0114468	0.263619	0.00012	9e-05
369	-8e-05	0.01831	0.018345		0.0100894	0.232358	0.01846	0.01843		0.012469	0.28716	0.01387	0.013855		0.0102569	0.236216	0.01622	0.01619		0.0121814	0.280537	0.015801	0.015771		0.0117968	0.271679	0.00014	3e-05
370	3e-05	0.01833	0.018265		0.0100094	0.230515	0.01806	0.018025		0.012064	0.277833	0.01256	0.012505		0.00890687	0.205125	0.01612	0.016085		0.0120764	0.278119	0.015481	0.015446		0.0114718	0.264195	4e-05	3.5e-05
371	-0.0001	0.01812	0.0181305		0.00987486	0.227418	0.01805	0.018045		0.012084	0.278294	0.01304	0.01299		0.00939187	0.216295	0.01576	0.015755		0.0117464	0.270519	0.015721	0.015716		0.0117418	0.270413	0.00011	5e-06
372	3e-05	0.01799	0.017935		0.00967935	0.222916	0.01784	0.017765		0.011804	0.271846	0.0128	0.01272		0.00912187	0.210077	0.01599	0.015915		0.0119064	0.274204	0.014901	0.014826		0.0108518	0.249916	0.00012	7.5e-05
373	-0.00015	0.01792	0.017845		0.00958935	0.220843	0.01781	0.01782		0.011859	0.273112	0.01264	0.01255		0.00895187	0.206162	0.01548	0.01549		0.0114814	0.264416	0.015411	0.015421		0.0114468	0.263619	0.00013	-1e-05
374	6.9e-05	0.01788	0.017875		0.00961935	0.221534	0.01752	0.0174105		0.0114495	0.263681	0.0126	0.012635		0.00903687	0.208119	0.01577	0.0156605		0.0116519	0.268343	0.014731	0.0146215		0.0106473	0.245207	0.00015	0.0001095
375	-4e-05	0.01758	0.01753		0.00927435	0.213588	0.01769	0.017605		0.011644	0.268161	0.0124	0.012335		0.00873687	0.20121	0.01545	0.015365		0.0113564	0.261537	0.015641	0.015556		0.0115818	0.266728	0.00021	8.5e-05
376	-8e-05	0.01775	0.01771		0.00945435	0.217734	0.01734	0.0173455		0.0113845	0.262184	0.01239	0.0124005		0.00880237	0.202719	0.01569	0.0156955		0.0116869	0.269149	0.014151	0.0141565		0.0101823	0.234498	6.9e-05	-5.5e-06
377	-0.00016	0.01759	0.017635		0.00937936	0.216007	0.01748	0.017495		0.011534	0.265627	0.01208	0.012025		0.00842688	0.194071	0.01487	0.014885		0.0108764	0.250483	0.015251	0.015266		0.0112918	0.260049	0.00013	-1.5e-05
378	-1e-05	0.01745	0.017445		0.00918935	0.211631	0.01691	0.01687		0.010909	0.251234	0.01218	0.012105		0.00850687	0.195913	0.01538	0.01534		0.0113314	0.260962	0.013971	0.013931		0.00995676	0.229304	9e-05	4e-05
379	-0.00017	0.01715	0.01705		0.00879435	0.202534	0.01714	0.017175		0.011214	0.258258	0.01193	0.011925		0.00832687	0.191768	0.0147	0.014735		0.0107264	0.247028	0.014111	0.014146		0.0101718	0.234256	0.0001	-3.5e-05
380	4e-05	0.01712	0.017185		0.00892935	0.205643	0.0168	0.01674		0.010779	0.24824	0.01202	0.01197		0.00837187	0.192804	0.01561	0.01555		0.0115414	0.265798	0.014141	0.014081		0.0101068	0.232759	8e-05	6e-05
381	-5e-05	0.01712	0.01711		0.00885435	0.203916	0.01701	0.016995		0.011034	0.254112	0.01179	0.01175		0.00815187	0.187738	0.01412	0.014105		0.0100964	0.23252	0.013831	0.013816		0.00984177	0.226656	8e-05	1.5e-05
382	-9e-05	0.01705	0.01702		0.00876435	0.201843	0.01609	0.016035		0.010074	0.232004	0.01192	0.011965		0.00836687	0.192689	0.01522	0.015165		0.0111564	0.256931	0.013931	0.013876		0.00990176	0.228038	0.0002	5.5e-05
383	-5e-05	0.01702	0.017115		0.00885936	0.204031	0.01673	0.01668		0.010719	0.246858	0.0115	0.011495		0.00789687	0.181865	0.01394	0.01389		0.00988137	0.227568	0.013731	0.013681		0.00970677	0.223547	0.00015	5e-05
384	5e-05	0.01677	0.016835		0.00857935	0.197583	0.01634	0.01626		0.010299	0.237185	0.01161	0.01151		0.00791188	0.18221	0.01408	0.014		0.00999138	0.230101	0.013551	0.013471		0.00949677	0.21871	0.00011	8e-05
385	3e-05	0.01689	0.0169605		0.00870485	0.200473	0.01604	0.01595		0.00998897	0.230046	0.01117	0.011235		0.00763687	0.175877	0.01411	0.01402		0.0100114	0.230562	0.013401	0.013311		0.00933677	0.215026	0.00015	9e-05
386	-0.00021	0.01665	0.016695		0.00843936	0.194358	0.01601	0.016045		0.010084	0.232234	0.01141	0.0114		0.00780187	0.179677	0.0138	0.013835		0.00982638	0.226301	0.013381	0.013416		0.00944177	0.217444	0.00014	-3.5e-05
387	0	0.01684	0.016805		0.00854935	0.196892	0.01593	0.015865		0.00990398	0.228089	0.01101	0.01098		0.00738187	0.170005	0.0139	0.013835		0.00982637	0.226301	0.013141	0.013076		0.00910176	0.209614	0.00013	6.5e-05
388	-9e-05	0.01649	0.01656		0.00830436	0.191249	0.01586	0.0158705		0.00990947	0.228215	0.01127	0.011365		0.00776687	0.178871	0.0137	0.0137105		0.00970188	0.223434	0.013151	0.0131615		0.00918727	0.211583	6.9e-05	-1.05e-05
389	1e-05	0.0166	0.0165945		0.00833886	0.192044	0.01544	0.015385		0.00942398	0.217034	0.01087	0.010935		0.00733687	0.168968	0.01352	0.013465		0.00945638	0.21778	0.012991	0.012936		0.00896177	0.206389	0.0001	5.5e-05
390	-2e-05	0.0164	0.016465		0.00820935	0.189061	0.0155	0.015425		0.00946397	0.217955	0.01111	0.0111805		0.00758237	0.174622	0.01337	0.013295		0.00928637	0.213865	0.012931	0.012856		0.00888176	0.204547	0.00017	7.5e-05
391	-0.0001	0.0164	0.01648		0.00822436	0.189407	0.01523	0.015225		0.00926398	0.213349	0.01074	0.010785		0.00718687	0.165514	0.01335	0.013345		0.00933638	0.215017	0.012681	0.012676		0.00870177	0.200402	0.00011	5e-06
392	-5e-05	0.01619	0.01622		0.00796435	0.183419	0.01524	0.01519		0.00922898	0.212543	0.01102	0.010985		0.00738687	0.17012	0.01311	0.01306		0.00905138	0.208453	0.012531	0.012481		0.00850677	0.195911	0.00015	5e-05
393	-4e-05	0.01606	0.0160805		0.00782486	0.180206	0.0151	0.01506		0.00909898	0.209549	0.01063	0.0107		0.00710188	0.163556	0.01312	0.01308		0.00907137	0.208914	0.012561	0.012521		0.00854676	0.196832	0.00012	4e-05
394	-0.00023	0.01605	0.016119		0.00786335	0.181093	0.01522	0.015265		0.00930397	0.214271	0.01082	0.0108145		0.00721637	0.166193	0.01296	0.013005		0.00899637	0.207187	0.012391	0.012436		0.00846176	0.194874	0.00014	-4.5e-05
395	-3e-05	0.01606	0.016115		0.00785936	0.181001	0.01483	0.014825		0.00886397	0.204137	0.01036	0.010425		0.00682687	0.157223	0.0129	0.012895		0.00888638	0.204653	0.012401	0.012396		0.00842177	0.193953	4e-05	5e-06
396	3e-05	0.01582	0.0158745		0.00761885	0.175462	0.01486	0.01476		0.00879898	0.20264	0.01064	0.01072		0.00712187	0.164017	0.01265	0.01255		0.00854138	0.196708	0.012151	0.012051		0.00807677	0.186008	0.00017	0.0001
397	-0.00024	0.01571	0.015715		0.00745935	0.171789	0.01449	0.014555		0.00859398	0.197919	0.01013	0.01016		0.00656187	0.15112	0.0125	0.012565		0.00855638	0.197053	0.012291	0.012356		0.00838177	0.193032	0.00011	-6.5e-05
398	-0.00012	0.01566	0.015695		0.00743935	0.171328	0.01462	0.01461		0.00864897	0.199186	0.01048	0.0105005		0.00690237	0.158962	0.01253	0.01252		0.00851137	0.196017	0.011981	0.011971		0.00799677	0.184165	0.00014	1e-05
399	1e-05	0.01565	0.015715		0.00745935	0.171789	0.01432	0.01429		0.00832897	0.191816	0.01003	0.010099		0.00650087	0.149715	0.01236	0.01233		0.00832137	0.191641	0.012191	0.012161		0.00818677	0.188541	5e-05	3e-05
400	-0.00022	0.01548	0.015515		0.00725936	0.167183	0.01453	0.014625		0.00866397	0.199531	0.01013	0.010185		0.00658687	0.151696	0.01237	0.012465		0.00845638	0.19475	0.011741	0.011836		0.00786176	0.181056	3e-05	-9.5e-05
401	-0.00012	0.01543	0.015555		0.00729935	0.168104	0.01408	0.014145		0.00818398	0.188477	0.009809	0.0098635		0.00626538	0.144292	0.01212	0.012185		0.00817638	0.188302	0.011901	0.011966		0.00799177	0.18405	-1e-05	-6.5e-05
402	-0.00021	0.01531	0.01533		0.00707435	0.162922	0.01439	0.0144605		0.00849947	0.195743	0.009889	0.009894		0.00629587	0.144994	0.01226	0.0123305		0.00832187	0.191653	0.011571	0.0116415		0.00766726	0.176577	6.9e-05	-7.05e-05
403	-0.0001	0.01527	0.015325		0.00706935	0.162807	0.01389	0.013935		0.00797397	0.183641	0.00971	0.009745		0.00614687	0.141563	0.01195	0.011995		0.00798638	0.183926	0.011591	0.011636		0.00766177	0.17645	1e-05	-4.5e-05
404	-1e-05	0.01516	0.015195		0.00693935	0.159813	0.01424	0.014205		0.00824397	0.189859	0.00969	0.009755		0.00615688	0.141793	0.01216	0.012125		0.00811638	0.18692	0.011391	0.011356		0.00738177	0.170002	8e-05	3.5e-05
405	-0.00016	0.01498	0.0150245		0.00676885	0.155887	0.01368	0.01375		0.00778898	0.17938	0.009469	0.009504		0.00590587	0.136012	0.01171	0.01178		0.00777138	0.178975	0.011391	0.011461		0.00748677	0.17242	2e-05	-7e-05
406	-6.9e-05	0.01503	0.01507		0.00681435	0.156935	0.01398	0.0139745		0.00801347	0.18455	0.00961	0.009735		0.00613687	0.141332	0.01187	0.0118645		0.00785588	0.180921	0.011101	0.0110955		0.00712126	0.164003	8e-05	5.5e-06
407	-8e-05	0.01493	0.014985		0.00672935	0.154977	0.01341	0.013475		0.00751398	0.173047	0.00931	0.00933		0.00573187	0.132005	0.01154	0.011605		0.00759638	0.174945	0.011271	0.011336		0.00736177	0.169541	-5e-05	-6.5e-05
408	-0.00017	0.01477	0.014795		0.00653936	0.150601	0.01366	0.01374		0.00777898	0.17915	0.009379	0.009434		0.00583587	0.1344	0.01156	0.01164		0.00763138	0.175751	0.010961	0.011041		0.00706677	0.162748	1e-05	-8e-05
409	-5e-05	0.0148	0.01483		0.00657436	0.151407	0.01325	0.01328		0.00731898	0.168556	0.009169	0.009204		0.00560587	0.129103	0.01136	0.01139		0.00738138	0.169993	0.010871	0.010901		0.00692677	0.159523	-1e-05	-3e-05
410	-0.00011	0.01458	0.01458		0.00632435	0.14565	0.01356	0.0135805		0.00761947	0.175477	0.009299	0.0093435		0.00574537	0.132316	0.01136	0.0113805		0.00737187	0.169774	0.010731	0.0107515		0.00677726	0.15608	6.9e-05	-2.05e-05
411	-6.9e-05	0.01453	0.014535		0.00627935	0.144614	0.01308	0.013149		0.00718797	0.165539	0.00894	0.00898		0.00538187	0.123945	0.01107	0.011139		0.00713037	0.164213	0.010721	0.01079		0.00681576	0.156967	-6.9e-05	-6.9e-05
412	-0.00015	0.01437	0.0144495		0.00619385	0.142644	0.01332	0.013375		0.00741397	0.170744	0.00899	0.009045		0.00544687	0.125442	0.01124	0.011295		0.00728637	0.167805	0.010541	0.010596		0.00662176	0.152499	4e-05	-5.5e-05
413	-6.9e-05	0.01445	0.01446		0.00620435	0.142886	0.01294	0.0129945		0.00703348	0.161981	0.008869	0.008894		0.00529588	0.121964	0.01093	0.0109845		0.00697588	0.160654	0.010621	0.0106755		0.00670127	0.15433	-4e-05	-5.45e-05
414	-5e-05	0.01429	0.01433		0.00607436	0.139892	0.01293	0.012935		0.00697398	0.160611	0.00886	0.00889		0.00529187	0.121872	0.01084	0.010845		0.00683638	0.157442	0.010311	0.010316		0.00634176	0.146051	4e-05	-5e-06
415	-4e-05	0.01413	0.014195		0.00593936	0.136783	0.01275	0.012785		0.00682397	0.157156	0.00867	0.00867		0.00507187	0.116805	0.0107	0.010735		0.00672637	0.154908	0.010411	0.010446		0.00647177	0.149045	-3e-05	-3.5e-05
416	-0.00014	0.01415	0.014175		0.00591935	0.136323	0.01282	0.012885		0.00692398	0.159459	0.008569	0.008574		0.00497587	0.114594	0.01069	0.010755		0.00674638	0.155369	0.010131	0.010196		0.00622177	0.143287	1e-05	-6.5e-05
417	-4e-05	0.01399	0.014005		0.00574935	0.132408	0.01251	0.012545		0.00658398	0.151629	0.00843	0.0085095		0.00491137	0.113109	0.01051	0.010545		0.00653638	0.150533	0.010341	0.010376		0.00640177	0.147433	-3e-05	-3.5e-05
418	-0.0002	0.01388	0.01394		0.00568435	0.130911	0.0126	0.012725		0.00676398	0.155774	0.008449	0.008459		0.00486087	0.111946	0.01059	0.010715		0.00670638	0.154448	0.009941	0.010066		0.00609177	0.140293	-5e-05	-0.000125
419	-3e-05	0.01385	0.01389		0.00563435	0.129759	0.01232	0.01234		0.00637897	0.146908	0.008319	0.008359		0.00476087	0.109643	0.01028	0.0103		0.00629137	0.14489	0.00997	0.00999		0.00601576	0.138543	-1e-05	-2e-05
420	-0.00011	0.01374	0.01373		0.00547436	0.126074	0.01242	0.012475		0.00651397	0.150017	0.00816	0.008225		0.00462688	0.106557	0.01038	0.010435		0.00642637	0.147999	0.009761	0.009816		0.00584177	0.134536	0	-5.5e-05
421	2e-05	0.0137	0.013725		0.00546936	0.125959	0.01212	0.012155		0.00619398	0.142647	0.00825	0.008275		0.00467688	0.107708	0.0101	0.010135		0.00612637	0.14109	0.00984	0.009875		0.00590077	0.135895	-9e-05	-3.5e-05
422	-2e-05	0.01352	0.013495		0.00523935	0.120662	0.01202	0.0120645		0.00610347	0.140563	0.007889	0.007904		0.00430587	0.0991643	0.01031	0.0103545		0.00634587	0.146146	0.009481	0.0095255		0.00555126	0.127846	-6.9e-05	-4.45e-05
423	0	0.01343	0.013485		0.00522935	0.120432	0.01194	0.01198		0.00601897	0.138617	0.0081	0.00816		0.00456187	0.10506	0.00991	0.00995		0.00594138	0.13683	0.009611	0.009651		0.00567677	0.130736	-8e-05	-4e-05
424	-9e-05	0.01335	0.01334		0.00508436	0.117093	0.01187	0.011925		0.00596397	0.13735	0.00786	0.0079		0.00430188	0.0990722	0.009939	0.009994		0.00598537	0.137843	0.009301	0.009356		0.00538177	0.123942	-2e-05	-5.5e-05
425	-4e-05	0.01346	0.01345		0.00519435	0.119626	0.01176	0.011785		0.00582398	0.134126	0.00782	0.00781		0.00421188	0.0969995	0.00973	0.009755		0.00574638	0.132339	0.009521	0.009546		0.00557177	0.128318	-1e-05	-2.5e-05
426	0	0.01319	0.01321		0.00495435	0.114099	0.01178	0.01181		0.00584898	0.134702	0.00766	0.007685		0.00408688	0.0941207	0.009809	0.009839		0.00583038	0.134274	0.009141	0.009171		0.00519677	0.119681	-6e-05	-3e-05
427	1e-05	0.0133	0.01333		0.00507435	0.116862	0.01167	0.01167		0.00570897	0.131478	0.00772	0.007695		0.00409687	0.094351	0.00945	0.00945		0.00544138	0.125315	0.009121	0.009121		0.00514677	0.11853	-1e-05	0
428	0	0.01305	0.013075		0.00481936	0.11099	0.01137	0.011375		0.00541397	0.124684	0.00743	0.007485		0.00388688	0.0895147	0.00958	0.009585		0.00557637	0.128424	0.009061	0.009066		0.00509176	0.117263	-1e-05	-5e-06
429	-6.9e-05	0.01302	0.012985		0.00472935	0.108917	0.01123	0.0113095		0.00534848	0.123175	0.00751	0.0075		0.00390188	0.0898602	0.00927	0.0093495		0.00534088	0.123	0.009041	0.0091205		0.00514627	0.118518	-9e-05	-7.95e-05
430	-6e-05	0.01291	0.01291		0.00465435	0.10719	0.01145	0.01146		0.00549897	0.126641	0.00744	0.00743		0.00383188	0.0882481	0.00949	0.0095		0.00549137	0.126466	0.008771	0.008781		0.00480676	0.1107	4e-05	-1e-05
431	3e-05	0.01283	0.01281		0.00455435	0.104887	0.01118	0.01122		0.00525898	0.121114	0.00731	0.00733		0.00373187	0.0859451	0.00911	0.00915		0.00514138	0.118406	0.008891	0.008931		0.00495677	0.114154	-0.00011	-4e-05
432	-0.00011	0.01291	0.01292		0.00466435	0.10742	0.0109	0.010965		0.00500398	0.115242	0.00734	0.00737		0.00377187	0.0868663	0.00909	0.009155		0.00514638	0.118521	0.00856	0.008625		0.00465077	0.107107	-2e-05	-6.5e-05
433	-2e-05	0.01278	0.012805		0.00454935	0.104772	0.01106	0.011085		0.00512398	0.118005	0.00715	0.007175		0.00357687	0.0823754	0.00903	0.009055		0.00504638	0.116218	0.008751	0.008776		0.00480177	0.110585	-3e-05	-2.5e-05
434	2e-05	0.01276	0.0128055		0.00454986	0.104783	0.01077	0.010785		0.00482397	0.111096	0.00704	0.007005		0.00340687	0.0784603	0.00901	0.009025		0.00501638	0.115527	0.008381	0.008396		0.00442176	0.101833	-5e-05	-1.5e-05
435	-4e-05	0.01268	0.01272		0.00446435	0.102814	0.01086	0.01092		0.00495897	0.114205	0.00709	0.00709		0.00349187	0.0804179	0.00874	0.0088		0.00479137	0.110345	0.008471	0.008531		0.00455676	0.104942	-8e-05	-6e-05
436	5e-05	0.01263	0.012665		0.00440936	0.101547	0.01063	0.01067		0.00470898	0.108448	0.00691	0.00689		0.00329188	0.0758119	0.00886	0.0089		0.00489137	0.112648	0.008241	0.008281		0.00430677	0.0991848	-0.00013	-4e-05
437	0.00011	0.01253	0.01262		0.00436435	0.100511	0.0107	0.01069		0.00472897	0.108908	0.00704	0.00705		0.00345187	0.0794967	0.008529	0.008519		0.00451038	0.103874	0.008411	0.008401		0.00442677	0.101948	-9e-05	1e-05
438	5e-05	0.01244	0.012505		0.00424935	0.0978626	0.01041	0.010435		0.00447398	0.103036	0.00692	0.006945		0.00334687	0.0770785	0.00872	0.008745		0.00473638	0.109079	0.00814	0.008165		0.00419077	0.0965133	-0.0001	-2.5e-05
439	8e-05	0.01249	0.012565		0.00430935	0.0992444	0.01049	0.010465		0.00450397	0.103727	0.00694	0.0069855		0.00338738	0.0780112	0.00835	0.008325		0.00431637	0.0994061	0.008171	0.008146		0.00417176	0.0960757	-3e-05	2.5e-05
440	4e-05	0.01238	0.012455		0.00419936	0.0967111	0.01009	0.010145		0.00418397	0.0963569	0.00673	0.00677		0.00317187	0.0730483	0.00844	0.008495		0.00448637	0.103321	0.007941	0.007996		0.00402177	0.0926212	-0.00015	-5.5e-05
441	6e-05	0.01261	0.0127		0.00444435	0.102353	0.01027	0.01026		0.00429898	0.0990054	0.00679	0.006825		0.00322688	0.0743149	0.00821	0.0082		0.00419138	0.0965274	0.00788	0.00787		0.00389577	0.0897195	-4e-05	1e-05
442	6e-05	0.01238	0.0125		0.00424436	0.0977475	0.01009	0.01008		0.00411898	0.09486	0.00656	0.00665		0.00305187	0.0702847	0.00838	0.00837		0.00436138	0.100442	0.007861	0.007851		0.00387677	0.0892819	-4e-05	1e-05
443	4e-05	0.01209	0.012195		0.00393935	0.0907233	0.01001	0.01003		0.00406897	0.0937085	0.0068	0.006865		0.00326687	0.0752361	0.008109	0.008129		0.00412037	0.0948922	0.007731	0.007751		0.00377677	0.0869789	-8e-05	-2e-05
444	6e-05	0.0122	0.0123005		0.00404485	0.093153	0.00997	0.01		0.00403898	0.0930176	0.00661	0.006685		0.00308688	0.0710907	0.00814	0.00817		0.00416138	0.0958365	0.007831	0.007861		0.00388677	0.0895122	-0.00012	-3e-05
445	1e-05	0.01223	0.012395		0.00413935	0.0953293	0.00983	0.009855		0.00389398	0.0896782	0.00664	0.006715		0.00311688	0.0717816	0.00791	0.007935		0.00392638	0.0904244	0.007801	0.007826		0.00385177	0.0887061	-6e-05	-2.5e-05
446	9e-05	0.01209	0.012235		0.00397935	0.0916445	0.00975	0.009715		0.00375397	0.086454	0.00659	0.00668		0.00308187	0.0709756	0.007849	0.007814		0.00380537	0.0876378	0.007671	0.007636		0.00366176	0.0843304	-2e-05	3.5e-05
447	6.9e-05	0.01197	0.012105		0.00384935	0.0886506	0.00976	0.00976		0.00379897	0.0874904	0.00652	0.00664		0.00304187	0.0700544	0.00783	0.00783		0.00382138	0.0880063	0.007601	0.007601		0.00362677	0.0835244	-6.9e-05	0
448	0.0001	0.01201	0.01215		0.00389435	0.089687	0.00954	0.00952		0.00355898	0.0819632	0.00625	0.006355		0.00275688	0.0634908	0.0077	0.00768		0.00367138	0.0845518	0.007561	0.007541		0.00356677	0.0821426	-6e-05	2e-05
449	8e-05	0.01187	0.011945		0.00368936	0.0849658	0.00965	0.00966		0.00369898	0.0851874	0.00647	0.0065705		0.00297237	0.0684538	0.0078	0.00781		0.00380137	0.0875457	0.007391	0.007401		0.00342677	0.0789184	-0.0001	-1e-05
450	1e-05	0.01191	0.01207		0.00381436	0.0878446	0.009639	0.009664		0.00370298	0.0852795	0.00622	0.006385		0.00278687	0.0641817	0.00777	0.007795		0.00378637	0.0872002	0.007421	0.007446		0.00347176	0.0799547	-6e-05	-2.5e-05
451	6.9e-05	0.01182	0.01197		0.00371436	0.0855416	0.009549	0.0095945		0.00363348	0.0836789	0.00637	0.006515		0.00291687	0.0671756	0.00764	0.0076855		0.00367688	0.0846784	0.007481	0.0075265		0.00355227	0.0818087	-0.00016	-4.55e-05
452	0.0001	0.01176	0.0119		0.00364435	0.0839295	0.00935	0.00939		0.00342898	0.0789693	0.00617	0.006305		0.00270687	0.0623393	0.00757	0.00761		0.00360138	0.0829397	0.007261	0.007301		0.00332677	0.0766154	-0.00018	-4e-05
453	2e-05	0.01172	0.011885		0.00362935	0.083584	0.009379	0.009414		0.00345298	0.079522	0.00621	0.00635		0.00275188	0.0633757	0.00753	0.007565		0.00355638	0.0819033	0.007461	0.007496		0.00352177	0.0811062	-9e-05	-3.5e-05
454	0	0.01175	0.011905		0.00364935	0.0840446	0.00922	0.00931		0.00334898	0.0771269	0.00593	0.006005		0.00240688	0.0554303	0.00736	0.00745		0.00344137	0.0792549	0.007211	0.007301		0.00332676	0.0766154	-0.00018	-9e-05
455	-1e-05	0.01167	0.01184		0.00358435	0.0825477	0.00935	0.009415		0.00345398	0.079545	0.00615	0.00631		0.00271187	0.0624545	0.00739	0.007455		0.00344637	0.07937	0.007061	0.007126		0.00315176	0.0725851	-0.00012	-6.5e-05
456	-4e-05	0.01154	0.0116605		0.00340486	0.0784138	0.009209	0.009284		0.00332298	0.0765281	0.00603	0.00618		0.00258187	0.0594606	0.00745	0.007525		0.00351638	0.0809821	0.007251	0.007326		0.00335177	0.0771911	-0.00011	-7.5e-05
457	5e-05	0.01144	0.011565		0.00330935	0.0762144	0.009209	0.009284		0.00332298	0.0765281	0.00602	0.00616		0.00256188	0.059	0.00723	0.007305		0.00329638	0.0759155	0.007011	0.007086		0.00311177	0.0716639	-0.0002	-7.5e-05
458	-2e-05	0.01148	0.011625		0.00336935	0.0775962	0.00927	0.00936		0.00339898	0.0782784	0.00568	0.005845		0.00224688	0.0517455	0.00743	0.00752		0.00351137	0.080867	0.007101	0.007191		0.00321676	0.0740821	-0.00016	-9e-05
459	-3e-05	0.0115	0.01172		0.00346435	0.0797841	0.00908	0.0092		0.00323897	0.0745936	0.00602	0.006175		0.00257687	0.0593454	0.00718	0.0073		0.00329138	0.0758004	0.006881	0.007001		0.00302677	0.0697064	-0.00021	-0.00012
460	-8e-05	0.01134	0.01154		0.00328435	0.0756387	0.00885	0.008955		0.00299397	0.0689512	0.00573	0.0059		0.00230187	0.0530122	0.00703	0.007135		0.00312637	0.0720004	0.006981	0.007086		0.00311176	0.0716639	-0.00013	-0.000105
461	6.9e-05	0.01143	0.011585		0.00332935	0.076675	0.00898	0.0090805		0.00311948	0.0718415	0.00584	0.0059605		0.00236237	0.0544055	0.00722	0.0073205		0.00331187	0.0762725	0.006691	0.0067915		0.00281727	0.0648816	-0.00027	-0.0001005
462	-0.00021	0.01133	0.011485		0.00322935	0.074372	0.00882	0.008985		0.00302397	0.0696421	0.00564	0.005765		0.00216687	0.0499031	0.00698	0.007145		0.00313638	0.0722307	0.006921	0.007086		0.00311177	0.0716639	-0.00012	-0.000165
463	6e-05	0.01133	0.011535		0.00327935	0.0755235	0.00892	0.009065		0.00310398	0.0714845	0.0059	0.006045		0.00244687	0.0563515	0.00707	0.007215		0.00320638	0.0738428	0.006671	0.006816		0.00284177	0.0654458	-0.00035	-0.000145
464	-0.00017	0.01126	0.01143		0.00317435	0.0731054	0.00867	0.008805		0.00284398	0.0654967	0.00582	0.00604		0.00244187	0.0562364	0.00685	0.006985		0.00297637	0.0685459	0.006751	0.006886		0.00291177	0.0670579	-0.0001	-0.000135
465	2e-05	0.01117	0.011355		0.00309935	0.0713781	0.0088	0.00894		0.00297898	0.0686058	0.00564	0.00584		0.00224187	0.0516304	0.00695	0.00709		0.00308137	0.0709641	0.006611	0.006751		0.00277677	0.0639489	-0.0003	-0.00014
466	-0.00019	0.01126	0.011425		0.00316935	0.0729902	0.00846	0.008535		0.00257398	0.0592786	0.00568	0.005835		0.00223687	0.0515152	0.00666	0.006735		0.00272638	0.0627884	0.006701	0.006776		0.00280177	0.0645246	4e-05	-7.5e-05
467	1e-05	0.01116	0.01136		0.00310435	0.0714933	0.00869	0.00885		0.00288898	0.0665331	0.00557	0.005725		0.00212687	0.0489819	0.00689	0.00705		0.00304138	0.0700429	0.006491	0.006651		0.00267676	0.0616459	-0.00033	-0.00016
468	-0.00024	0.01106	0.01119		0.00293435	0.0675782	0.00848	0.00863		0.00266898	0.0614665	0.00564	0.005845		0.00224688	0.0517455	0.00664	0.00679		0.00278137	0.0640551	0.006521	0.006671		0.00269677	0.0621065	-6e-05	-0.00015
469	3e-05	0.0111	0.01127		0.00301435	0.0694206	0.00852	0.00866		0.00269897	0.0621574	0.00566	0.00583		0.00223187	0.0514001	0.00672	0.00686		0.00285138	0.0656672	0.006371	0.006511		0.00253677	0.0584217	-0.00031	-0.00014
470	-0.00018	0.01102	0.01102		0.00276435	0.0636631	0.00843	0.008595		0.00263398	0.0606604	0.00559	0.005775		0.00217688	0.0501334	0.00658	0.006745		0.00273638	0.0630187	0.006501	0.006666		0.00269177	0.0619913	-0.00015	-0.000165
471	2e-05	0.01104	0.011355		0.00309935	0.0713781	0.00847	0.008625		0.00266398	0.0613513	0.00555	0.005715		0.00211688	0.0487516	0.00667	0.006825		0.00281637	0.0648611	0.006461	0.006616		0.00264176	0.0608398	-0.00033	-0.000155
472	-0.00023	0.01103	0.01119		0.00293435	0.0675782	0.0083	0.00847		0.00250898	0.0577817	0.00542	0.00562		0.00202187	0.0465638	0.00646	0.00663		0.00262137	0.0603703	0.006351	0.006521		0.00254677	0.058652	-0.00011	-0.00017
473	6.9e-05	0.01094	0.01112		0.00286435	0.0659661	0.008319	0.0084395		0.00247848	0.0570793	0.00545	0.00558		0.00198187	0.0456426	0.00649	0.0066105		0.00260188	0.0599212	0.006301	0.0064215		0.00244727	0.0563605	-0.00031	-0.0001205
474	-9e-05	0.01081	0.01093		0.00267435	0.0615904	0.008149	0.008274		0.00231298	0.0532678	0.00545	0.00562		0.00202187	0.0465638	0.00634	0.006465		0.00245638	0.0565703	0.006271	0.006396		0.00242177	0.0557732	-0.00016	-0.000125
475	-1e-05	0.01074	0.01097		0.00271435	0.0625116	0.008279	0.008424		0.00246297	0.0567223	0.00536	0.00536		0.00176187	0.040576	0.00647	0.006615		0.00260638	0.0600248	0.006311	0.006456		0.00248177	0.057155	-0.00028	-0.000145
476	-0.00032	0.01077	0.010955		0.00269935	0.0621661	0.00825	0.00847		0.00250898	0.0577817	0.00535	0.005665		0.00206687	0.0476001	0.00643	0.00665		0.00264137	0.0608309	0.006311	0.006531		0.00255676	0.0588823	-0.00012	-0.00022
477	-0.00016	0.01085	0.010965		0.00270936	0.0623964	0.00812	0.00832		0.00235898	0.0543272	0.00535	0.00551		0.00191187	0.0440305	0.00632	0.00652		0.00251137	0.057837	0.006151	0.006351		0.00237676	0.0547369	-0.00024	-0.0002
478	-0.0001	0.0107	0.0108595		0.00260385	0.0599668	0.00801	0.008165		0.00220398	0.0507575	0.00527	0.00545		0.00185187	0.0426487	0.00627	0.006425		0.00241638	0.0556491	0.006271	0.006426		0.00245176	0.0564641	-0.00021	-0.000155
479	-0.00017	0.01069	0.010955		0.00269935	0.0621661	0.00799	0.008145		0.00218398	0.0502969	0.00529	0.00541		0.00181188	0.0417275	0.00624	0.006395		0.00238637	0.0549582	0.006041	0.006196		0.00222176	0.0511672	-0.00014	-0.000155
480	-0.00021	0.01068	0.010845		0.00258935	0.0596328	0.008	0.008205		0.00224398	0.0516787	0.00525	0.00548		0.00188188	0.0433396	0.00628	0.006485		0.00247638	0.0570309	0.006201	0.006406		0.00243177	0.0560035	-0.0002	-0.000205
481	-9e-05	0.01068	0.01086		0.00260435	0.0599783	0.00808	0.00825		0.00228898	0.0527151	0.00519	0.005375		0.00177688	0.0409214	0.00628	0.00645		0.00244137	0.0562249	0.006071	0.006241		0.00226677	0.0522036	-0.00025	-0.00017
482	-0.00019	0.0107	0.01087		0.00261435	0.0602086	0.00799	0.008175		0.00221397	0.0509878	0.00525	0.005365		0.00176687	0.0406911	0.00612	0.006305		0.00229637	0.0528855	0.005961	0.006146		0.00217177	0.0500157	-0.00018	-0.000185
483	-0.0001	0.01057	0.0107		0.00244435	0.0562935	0.007939	0.008104		0.00214298	0.0493527	0.00508	0.0052395		0.00164138	0.0378009	0.00624	0.006405		0.00239638	0.0551885	0.005961	0.006126		0.00215177	0.0495551	-0.00023	-0.000165
484	-0.00017	0.01064	0.010835		0.00257936	0.0594025	0.00783	0.00803		0.00206898	0.0476485	0.00521	0.005475		0.00187687	0.0432244	0.00601	0.00621		0.00220137	0.0506977	0.005981	0.006181		0.00220677	0.0508218	-0.00023	-0.0002
485	-0.0001	0.01068	0.01088		0.00262436	0.0604389	0.00788	0.00801		0.00204897	0.0471879	0.00512	0.005285		0.00168688	0.0388487	0.00617	0.0063		0.00229138	0.0527704	0.005831	0.005961		0.00198676	0.0457552	-0.00016	-0.00013
486	-0.00015	0.01055	0.010695		0.00243935	0.0561783	0.00782	0.00799		0.00202898	0.0467273	0.00522	0.0054		0.00180187	0.0414972	0.00604	0.00621		0.00220138	0.0506977	0.005851	0.006021		0.00204676	0.047137	-0.00019	-0.00017
487	0	0.01053	0.010635		0.00237935	0.0547965	0.00772	0.00772		0.00175898	0.0405092	0.00505	0.00522		0.00162187	0.0373518	0.00593	0.00593		0.00192138	0.0442493	0.005831	0.005831		0.00185676	0.0427613	0	0
488	-0.00016	0.01049	0.01062		0.00236435	0.0544511	0.00773	0.008045		0.00208398	0.0479939	0.00506	0.00519		0.00159187	0.0366609	0.00593	0.006245		0.00223638	0.0515037	0.005821	0.006136		0.00216177	0.0497854	-0.00047	-0.000315
489	-3e-05	0.01043	0.010625		0.00236936	0.0545662	0.0077	0.00786		0.00189898	0.0437334	0.00499	0.005185		0.00158687	0.0365457	0.00595	0.00611		0.00210138	0.0483947	0.005881	0.006041		0.00206677	0.0475976	-0.00029	-0.00016
490	-0.0001	0.01033	0.01056		0.00230435	0.0530693	0.00763	0.00781		0.00184897	0.0425819	0.00516	0.00536		0.00176187	0.040576	0.0058	0.00598		0.00197137	0.0454008	0.005721	0.005901		0.00192676	0.0443734	-0.00026	-0.00018
491	-9e-05	0.01036	0.010535		0.00227935	0.0524935	0.00752	0.00764		0.00167898	0.0386668	0.00493	0.005075		0.00147688	0.0340124	0.00582	0.00594		0.00193137	0.0444796	0.005781	0.005901		0.00192677	0.0443734	-0.00015	-0.00012
492	-0.00027	0.0104	0.0105845		0.00232885	0.0536335	0.00763	0.00786		0.00189897	0.0437334	0.00495	0.005055		0.00145688	0.0335518	0.0058	0.00603		0.00202137	0.0465523	0.005721	0.005951		0.00197677	0.0455249	-0.00019	-0.00023
493	-0.00016	0.01027	0.010435		0.00217935	0.0501905	0.0075	0.007685		0.00172397	0.0397031	0.00491	0.00504		0.00144188	0.0332064	0.00579	0.005975		0.00196638	0.0452856	0.005711	0.005896		0.00192177	0.0442582	-0.00021	-0.000185
494	8e-05	0.01021	0.01045		0.00219436	0.050536	0.0076	0.007715		0.00175397	0.040394	0.005	0.005195		0.00159687	0.036776	0.00585	0.005965		0.00195637	0.0450553	0.005731	0.005846		0.00187177	0.0431067	-0.00031	-0.000115
495	-6.9e-05	0.0102	0.01045		0.00219436	0.050536	0.00729	0.0074495		0.00148847	0.0342796	0.00484	0.00507		0.00147187	0.0338973	0.00569	0.0058495		0.00184087	0.0423954	0.005621	0.0057805		0.00180627	0.0415983	-0.00025	-0.0001595
496	-0.00027	0.01018	0.01037		0.00211435	0.0486936	0.00749	0.007755		0.00179397	0.0413152	0.00495	0.005125		0.00152688	0.0351639	0.00575	0.006015		0.00200637	0.0462068	0.005611	0.005876		0.00190176	0.0437976	-0.00026	-0.000265
497	-8e-05	0.01019	0.010415		0.00215935	0.0497299	0.00738	0.007545		0.00158398	0.0364789	0.00484	0.0050245		0.00142637	0.0328494	0.00569	0.005855		0.00184637	0.042522	0.005721	0.005886		0.00191177	0.0440279	-0.00025	-0.000165
498	-0.00016	0.01006	0.01027		0.00201435	0.0463906	0.0075	0.00768		0.00171897	0.039588	0.00471	0.004875		0.00127687	0.0294064	0.00568	0.00586		0.00185137	0.0426372	0.005581	0.005761		0.00178677	0.0411492	-0.0002	-0.00018
499	-0.00015	0.01014	0.010325		0.00206935	0.0476572	0.00733	0.0075		0.00153897	0.0354426	0.00473	0.00497		0.00137187	0.0315943	0.0057	0.00587		0.00186138	0.0428675	0.005531	0.005701		0.00172676	0.0397674	-0.00019	-0.00017
500	-0.0001	0.01013	0.01035		0.00209435	0.048233	0.00736	0.00749		0.00152898	0.0352123	0.00479	0.00504		0.00144188	0.0332064	0.00559	0.00572		0.00171138	0.039413	0.005501	0.005631		0.00165677	0.0381553	-0.00016	-0.00013
501	-0.00011	0.01011	0.01027		0.00201435	0.0463906	0.00733	0.007525		0.00156397	0.0360183	0.00465	0.00484		0.00124187	0.0286004	0.00558	0.005775		0.00176637	0.0406796	0.005491	0.005686		0.00171176	0.0394219	-0.00028	-0.000195
502	-0.00018	0.01015	0.01036		0.00210435	0.0484633	0.00741	0.00761		0.00164897	0.0379759	0.00475	0.004975		0.00137688	0.0317094	0.00569	0.00589		0.00188137	0.0433281	0.005441	0.005641		0.00166676	0.0383856	-0.00022	-0.0002
503	-9e-05	0.01004	0.010205		0.00194935	0.0448936	0.00716	0.007305		0.00134397	0.0309517	0.00455	0.00476		0.00116188	0.026758	0.00555	0.005695		0.00168638	0.0388372	0.005371	0.005516		0.00154177	0.0355068	-0.0002	-0.000145
504	4e-05	0.00997	0.010155		0.00189935	0.0437421	0.00732	0.007425		0.00146398	0.0337153	0.00469	0.004875		0.00127687	0.0294064	0.0055	0.005605		0.00159637	0.0367645	0.005401	0.005506		0.00153177	0.0352765	-0.00025	-0.000105
505	-3e-05	0.00999	0.01024		0.00198436	0.0456997	0.00715	0.00728		0.00131898	0.030376	0.00462	0.00484		0.00124187	0.0286004	0.00547	0.0056		0.00159137	0.0366494	0.005241	0.005371		0.00139677	0.0321675	-0.00023	-0.00013
506	-0.00015	0.00999	0.01022		0.00196435	0.0452391	0.00726	0.007455		0.00149397	0.0344062	0.00469	0.00485		0.00125187	0.0288307	0.00546	0.005655		0.00164637	0.037916	0.005321	0.005516		0.00154177	0.0355068	-0.00024	-0.000195
507	-0.00016	0.0099	0.0101		0.00184436	0.0424755	0.0071	0.00733		0.00136898	0.0315275	0.00459	0.0048		0.00120188	0.0276792	0.00541	0.00564		0.00163138	0.0375706	0.005241	0.005471		0.00149677	0.0344705	-0.0003	-0.00023
508	-0.00012	0.00992	0.01014		0.00188435	0.0433967	0.00716	0.007335		0.00137397	0.0316426	0.0046	0.004765		0.00116687	0.0268731	0.00534	0.005515		0.00150637	0.0346918	0.005271	0.005446		0.00147176	0.0338947	-0.00023	-0.000175
509	-6.9e-05	0.00984	0.01002		0.00176435	0.0406331	0.00707	0.0072545		0.00129347	0.0297887	0.00458	0.004765		0.00116687	0.0268731	0.00537	0.0055545		0.00154587	0.0356015	0.005341	0.0055255		0.00155126	0.0357256	-0.0003	-0.0001845
510	-8e-05	0.00991	0.010125		0.00186935	0.0430512	0.007	0.007165		0.00120398	0.0277275	0.00454	0.00479		0.00119187	0.0274489	0.00521	0.005375		0.00136638	0.0314676	0.005141	0.005306		0.00133177	0.0306705	-0.00025	-0.000165
511	-0.00023	0.009769	0.009939		0.00168335	0.0387677	0.00698	0.00722		0.00125897	0.0289942	0.00452	0.00475		0.00115187	0.0265277	0.00529	0.00553		0.00152138	0.0350373	0.005241	0.005481		0.00150677	0.0347008	-0.00025	-0.00024
512	-0.00019	0.00986	0.010055		0.00179936	0.0414391	0.00699	0.00724		0.00127897	0.0294548	0.00459	0.00479		0.00119187	0.0274489	0.00521	0.00546		0.00145138	0.0334252	0.005151	0.005401		0.00142677	0.0328584	-0.00031	-0.00025
513	-0.00011	0.009769	0.009994		0.00173835	0.0400343	0.00691	0.0071		0.00113898	0.0262306	0.00455	0.00477		0.00117187	0.0269883	0.00524	0.00543		0.00142137	0.0327343	0.005191	0.005381		0.00140676	0.0323978	-0.00027	-0.00019
514	-0.00019	0.00963	0.00984		0.00158435	0.0364877	0.00699	0.007215		0.00125398	0.028879	0.00459	0.00477		0.00117187	0.0269883	0.00531	0.005535		0.00152637	0.0351524	0.005111	0.005336		0.00136177	0.0313614	-0.00026	-0.000225
515	-0.00016	0.00969	0.00989		0.00163436	0.0376392	0.00686	0.00707		0.00110897	0.0255397	0.00447	0.004685		0.00108687	0.0250307	0.00511	0.00532		0.00131138	0.030201	0.005141	0.005351		0.00137677	0.0317069	-0.00026	-0.00021
516	-6e-05	0.00971	0.00994		0.00168435	0.0387907	0.00696	0.007145		0.00118398	0.0272669	0.00449	0.00466		0.00106187	0.024455	0.00521	0.005395		0.00138638	0.0319282	0.005001	0.005186		0.00121177	0.0279069	-0.00031	-0.000185
517	-0.00015	0.00975	0.00995		0.00169435	0.039021	0.0068	0.00702		0.00105897	0.0243882	0.00446	0.004655		0.00105688	0.0243398	0.00512	0.00534		0.00133138	0.0306616	0.005081	0.005301		0.00132676	0.0305554	-0.00029	-0.00022
518	-6e-05	0.00973	0.009945		0.00168936	0.0389058	0.00688	0.00704		0.00107897	0.0248488	0.00446	0.004685		0.00108688	0.0250307	0.00516	0.00532		0.00131138	0.030201	0.005031	0.005191		0.00121676	0.0280221	-0.00026	-0.00016
519	-0.00016	0.00963	0.009775		0.00151935	0.0349907	0.00678	0.00699		0.00102897	0.0236973	0.00438	0.00459		0.000991875	0.0228429	0.00508	0.00529		0.00128138	0.0295101	0.005121	0.005331		0.00135677	0.0312463	-0.00026	-0.00021
520	-9e-05	0.00969	0.00988		0.00162435	0.0374089	0.00682	0.006985		0.00102397	0.0235821	0.00447	0.00467		0.00107187	0.0246853	0.00511	0.005275		0.00126638	0.0291646	0.005021	0.005186		0.00121177	0.0279069	-0.00024	-0.000165
521	-0.00011	0.00949	0.009685		0.00142936	0.032918	0.0067	0.006885		0.000923975	0.0212791	0.00442	0.00465		0.00105188	0.0242247	0.00497	0.005155		0.00114637	0.026401	0.005021	0.005206		0.00123177	0.0283675	-0.00026	-0.000185
522	-0.00014	0.00953	0.009745		0.00148935	0.0342998	0.00684	0.00709		0.00112897	0.0260003	0.00436	0.00456		0.000961875	0.022152	0.00505	0.0053		0.00129137	0.0297404	0.004941	0.005191		0.00121677	0.0280221	-0.00036	-0.00025
523	-0.00012	0.00957	0.00979		0.00153435	0.0353362	0.00668	0.00691		0.000948975	0.0218549	0.00436	0.004575		0.000976875	0.0224974	0.005	0.00523		0.00122138	0.0281283	0.004991	0.005221		0.00124677	0.028713	-0.00034	-0.00023
524	-8e-05	0.00956	0.00977		0.00151436	0.0348756	0.00673	0.00693		0.000968975	0.0223155	0.00429	0.004435		0.000836875	0.0192732	0.00509	0.00529		0.00128137	0.0295101	0.004911	0.005111		0.00113676	0.0261797	-0.00032	-0.0002
525	-0.00012	0.00945	0.0097		0.00144435	0.0332635	0.00671	0.00693		0.000968975	0.0223155	0.00437	0.00456		0.000961875	0.022152	0.00499	0.00521		0.00120137	0.0276677	0.004971	0.005191		0.00121676	0.0280221	-0.00032	-0.00022
526	-9e-05	0.00945	0.00967		0.00141435	0.0325726	0.00666	0.00684		0.000878975	0.0202428	0.00417	0.004365		0.000766875	0.0176611	0.00499	0.00517		0.00116137	0.0267465	0.004811	0.004991		0.00101677	0.0234161	-0.00027	-0.00018
527	-0.00018	0.00942	0.00961		0.00135435	0.0311908	0.00672	0.006935		0.000973975	0.0224306	0.00419	0.004405		0.000806875	0.0185823	0.00491	0.005125		0.00111638	0.0257101	0.004881	0.005096		0.00112177	0.0258342	-0.00025	-0.000215
528	-8e-05	0.00949	0.009665		0.00140935	0.0324574	0.00667	0.00684		0.000878975	0.0202428	0.00428	0.0045		0.000901875	0.0207702	0.00496	0.00513		0.00112137	0.0258253	0.004831	0.005001		0.00102676	0.0236464	-0.00026	-0.00017
529	-0.00013	0.009429	0.009634		0.00137835	0.0317435	0.00662	0.006815		0.000853975	0.019667	0.00435	0.00456		0.000961875	0.022152	0.00488	0.005075		0.00106637	0.0245586	0.004821	0.005016		0.00104177	0.0239918	-0.00026	-0.000195
530	-0.00014	0.00937	0.00958		0.00132435	0.0304999	0.00662	0.006845		0.000883975	0.0203579	0.00421	0.00446		0.000861875	0.019849	0.00494	0.005165		0.00115638	0.0266313	0.004871	0.005096		0.00112177	0.0258342	-0.00031	-0.000225
531	-0.00014	0.009339	0.009509		0.00125335	0.0288648	0.00661	0.00682		0.000858975	0.0197822	0.00422	0.00444		0.000841875	0.0193884	0.00478	0.00499		0.000981375	0.0226011	0.004791	0.005001		0.00102677	0.0236464	-0.00028	-0.00021
532	-8e-05	0.00931	0.00953		0.00127435	0.0293484	0.0066	0.0068		0.000838975	0.0193216	0.0042	0.00439		0.000791875	0.0182369	0.00485	0.00505		0.00104137	0.0239829	0.004751	0.004951		0.000976765	0.0224949	-0.00032	-0.0002
533	-0.00018	0.00929	0.009535		0.00127935	0.0294635	0.00657	0.0068		0.000838975	0.0193216	0.00427	0.004445		0.000846875	0.0195035	0.0048	0.00503		0.00102137	0.0235223	0.004761	0.004991		0.00101677	0.0234161	-0.00028	-0.00023
534	-0.00011	0.00925	0.009475		0.00121935	0.0280817	0.00658	0.00678		0.000818975	0.018861	0.00429	0.004495		0.000896875	0.020655	0.00479	0.00499		0.000981375	0.0226011	0.004691	0.004891		0.000916765	0.0211131	-0.00029	-0.0002
535	-0.00018	0.00922	0.009385		0.00112936	0.026009	0.00651	0.006725		0.000763975	0.0175943	0.00425	0.00446		0.000861875	0.019849	0.00484	0.005055		0.00104637	0.024098	0.004821	0.005036		0.00106177	0.0244524	-0.00025	-0.000215
536	-4e-05	0.00919	0.00941		0.00115435	0.0265848	0.0065	0.006645		0.000683975	0.0157519	0.00416	0.00433		0.000731875	0.0168551	0.00476	0.004905		0.000896375	0.0206435	0.004761	0.004906		0.000931765	0.0214585	-0.00025	-0.000145
537	-0.00013	0.0091	0.009295		0.00103936	0.0239363	0.00653	0.00672		0.000758975	0.0174792	0.0042	0.00442		0.000821875	0.0189278	0.00472	0.00491		0.000901375	0.0207587	0.004661	0.004851		0.000876765	0.0201919	-0.00025	-0.00019
538	-0.00013	0.00924	0.00953		0.00127435	0.0293484	0.00637	0.006565		0.000603975	0.0139095	0.00415	0.004395		0.000796875	0.018352	0.00473	0.004925		0.000916375	0.0211041	0.004661	0.004856		0.000881765	0.020307	-0.00026	-0.000195
539	-0.00017	0.00927	0.009455		0.00119935	0.0276211	0.00646	0.006675		0.000713975	0.0164428	0.00403	0.004255		0.000656875	0.0151278	0.00466	0.004875		0.000866375	0.0199526	0.004681	0.004896		0.000921765	0.0212282	-0.00026	-0.000215
540	-0.00018	0.00912	0.00939		0.00113435	0.0261242	0.00651	0.00673		0.000768975	0.0177095	0.00414	0.004305		0.000706875	0.0162793	0.00479	0.00501		0.00100137	0.0230617	0.004661	0.004881		0.000906765	0.0208828	-0.00026	-0.00022
541	-9e-05	0.00901	0.009265		0.00100935	0.0232454	0.00649	0.0067		0.000738975	0.0170186	0.00408	0.0043		0.000701875	0.0161642	0.00473	0.00494		0.000931375	0.0214496	0.004721	0.004931		0.000956765	0.0220343	-0.00033	-0.00021
542	-0.00014	0.00914	0.00941		0.00115435	0.0265848	0.0064	0.00665		0.000688975	0.0158671	0.00393	0.004125		0.000526875	0.0121339	0.00463	0.00488		0.000871375	0.0200678	0.004671	0.004921		0.000946765	0.021804	-0.00036	-0.00025
543	-9e-05	0.00914	0.00943		0.00117436	0.0270454	0.00642	0.00664		0.000678975	0.0156368	0.00412	0.00441		0.000811875	0.0186975	0.00463	0.00485		0.000841375	0.0193769	0.004531	0.004751		0.000776765	0.0178889	-0.00035	-0.00022
544	-0.00011	0.009129	0.009389		0.00113335	0.0261012	0.00641	0.0066		0.000638975	0.0147156	0.00421	0.004395		0.000796875	0.018352	0.00465	0.00484		0.000831375	0.0191466	0.004621	0.004811		0.000836765	0.0192707	-0.00027	-0.00019
545	-8e-05	0.00891	0.009145		0.000889355	0.0204818	0.00648	0.006655		0.000693975	0.0159822	0.00404	0.00431		0.000711875	0.0163945	0.00463	0.004805		0.000796375	0.0183405	0.004541	0.004716		0.000741765	0.0170828	-0.00027	-0.000175
546	-0.0001	0.00898	0.00924		0.000984355	0.0226697	0.00652	0.006725		0.000763975	0.0175943	0.004	0.004255		0.000656875	0.0151278	0.00469	0.004895		0.000886375	0.0204132	0.004511	0.004716		0.000741765	0.0170828	-0.00031	-0.000205
547	-0.0001	0.00895	0.009205		0.000949355	0.0218636	0.00635	0.00656		0.000598975	0.0137944	0.0045	0.00477		0.00117187	0.0269883	0.00464	0.00485		0.000841375	0.0193769	0.004551	0.004761		0.000786765	0.0181192	-0.00032	-0.00021
548	-4e-05	0.00895	0.009205		0.000949355	0.0218636	0.00634	0.00651		0.000548975	0.0126429	0.00364	0.00393		0.000331875	0.00764308	0.0045	0.00467		0.000661375	0.0152315	0.004461	0.004631		0.000656765	0.0151253	-0.0003	-0.00017
549	-9e-05	0.00902	0.009275		0.00101935	0.0234757	0.00632	0.00654		0.000578975	0.0133338	0.00429	0.00455		0.000951875	0.0219217	0.00459	0.00481		0.000801375	0.0184557	0.004311	0.004531		0.000556765	0.0128223	-0.00035	-0.00022
550	-0.00013	0.008869	0.009109		0.000853355	0.0196528	0.00633	0.006575		0.000613975	0.0141398	0.00371	0.003945		0.000346875	0.00798853	0.00451	0.004755		0.000746375	0.017189	0.004541	0.004786		0.000811765	0.0186949	-0.00036	-0.000245
551	-0.00013	0.00889	0.00918		0.000924355	0.0212879	0.00623	0.006455		0.000493975	0.0113762	0.00426	0.00452		0.000921875	0.0212308	0.00448	0.004705		0.000696375	0.0160375	0.004631	0.004856		0.000881765	0.020307	-0.00032	-0.000225
552	-9e-05	0.0089	0.00912		0.000864355	0.0199061	0.0063	0.006465		0.000503975	0.0116065	0.00377	0.004025		0.000426875	0.00983093	0.00452	0.004685		0.000676375	0.0155769	0.004511	0.004676		0.000701765	0.0161616	-0.00024	-0.000165
553	-0.00011	0.008829	0.009099		0.000843355	0.0194225	0.00618	0.0064		0.000438975	0.0101096	0.00413	0.004385		0.000786875	0.0181217	0.00443	0.00465		0.000641375	0.0147709	0.004271	0.004491		0.000516765	0.0119011	-0.00033	-0.00022
554	-0.00018	0.00881	0.009125		0.000869355	0.0200212	0.00602	0.006215		0.000253975	0.00584904	0.00381	0.004065		0.000466875	0.0107521	0.00428	0.004475		0.000466375	0.0107406	0.004511	0.004706		0.000731765	0.0168525	-0.00021	-0.000195
555	-0.00017	0.00878	0.00904		0.000784355	0.0180637	0.00629	0.00658		0.000618975	0.014255	0.00405	0.00429		0.000691875	0.0159339	0.00451	0.0048		0.000791375	0.0182254	0.004441	0.004731		0.000756765	0.0174283	-0.00041	-0.00029
556	-0.00012	0.00872	0.00903		0.000774355	0.0178334	0.00636	0.006545		0.000583975	0.0134489	0.00375	0.00404		0.000441875	0.0101764	0.0046	0.004785		0.000776375	0.0178799	0.004561	0.004746		0.000771765	0.0177737	-0.00025	-0.000185
557	-0.00014	0.00869	0.008975		0.000719355	0.0165667	0.00614	0.00641		0.000448975	0.0103399	0.00406	0.00428		0.000681875	0.0157036	0.00448	0.00475		0.000741375	0.0170739	0.004371	0.004641		0.000666765	0.0153556	-0.0004	-0.00027
558	-0.00019	0.00867	0.00896		0.000704355	0.0162213	0.00607	0.006325		0.000363975	0.00838234	0.00377	0.00404		0.000441875	0.0101764	0.00424	0.004495		0.000486375	0.0112012	0.004451	0.004706		0.000731765	0.0168525	-0.00032	-0.000255
559	-0.0001	0.0088	0.0091		0.000844355	0.0194455	0.0066	0.00687		0.000908975	0.0209337	0.00389	0.004205		0.000606875	0.0139763	0.00448	0.00475		0.000741375	0.0170739	0.004431	0.004701		0.000726765	0.0167374	-0.00044	-0.00027
560	-0.00032	0.00873	0.008955		0.000699355	0.0161061	0.00584	0.00613		0.000168975	0.00389149	0.0038	0.00406		0.000461875	0.010637	0.00441	0.0047		0.000691375	0.0159224	0.004451	0.004741		0.000766765	0.0176586	-0.00026	-0.00029
561	-0.00016	0.00856	0.008815		0.000559355	0.0128819	0.00641	0.00667		0.000708975	0.0163277	0.00388	0.00419		0.000591875	0.0136309	0.00453	0.00479		0.000781375	0.0179951	0.004281	0.004541		0.000566765	0.0130526	-0.00036	-0.00026
562	-0.00017	0.00867	0.00901		0.000754355	0.0173728	0.00583	0.006065		0.000103975	0.00239454	0.00371	0.003995		0.000396875	0.00914003	0.00434	0.004575		0.000566375	0.0130436	0.004351	0.004586		0.000611765	0.0140889	-0.0003	-0.000235
563	-0.00017	0.008659	0.008999		0.000743355	0.0171195	0.00629	0.00655		0.000588975	0.0135641	0.00389	0.00418		0.000581875	0.0134006	0.00442	0.00468		0.000671375	0.0154618	0.004261	0.004521		0.000546765	0.012592	-0.00035	-0.00026
564	-0.00025	0.00863	0.008915		0.000659355	0.0151849	0.00596	0.006215		0.000253975	0.00584904	0.00375	0.00405		0.000451875	0.0104067	0.0044	0.004655		0.000646375	0.014886	0.004371	0.004626		0.000651765	0.0150101	-0.00026	-0.000255
565	-8e-05	0.00846	0.008715		0.000459355	0.0105789	0.0063	0.006555		0.000593975	0.0136792	0.00392	0.004145		0.000546875	0.0125945	0.00442	0.004675		0.000666375	0.0153466	0.004261	0.004516		0.000541765	0.0124768	-0.00043	-0.000255
566	-0.00027	0.0085	0.008725		0.000469355	0.0108092	0.0059	0.006155		0.000193975	0.00446724	0.00366	0.003915		0.000316875	0.00729763	0.00425	0.004505		0.000496375	0.0114315	0.004351	0.004606		0.000631765	0.0145495	-0.00024	-0.000255
567	-8e-05	0.00846	0.008665		0.000409355	0.00942745	0.00622	0.00646		0.000498975	0.0114914	0.00395	0.00429		0.000691875	0.0159339	0.00432	0.00456		0.000551375	0.0126982	0.004281	0.004521		0.000546765	0.012592	-0.0004	-0.00024
568	-0.0002	0.008449	0.008739		0.000483355	0.0111317	0.00588	0.00617		0.000208975	0.00481269	0.00376	0.0041		0.000501875	0.0115582	0.00423	0.00452		0.000511375	0.011777	0.004281	0.004571		0.000596765	0.0137435	-0.00038	-0.00029
569	-6e-05	0.008449	0.008804		0.000548355	0.0126286	0.00616	0.00638		0.000418975	0.00964899	0.00383	0.004115		0.000516875	0.0119036	0.00434	0.00456		0.000551375	0.0126982	0.004091	0.004311		0.000336765	0.0077557	-0.00038	-0.00022
570	-0.0002	0.00842	0.00873		0.000474355	0.0109244	0.00599	0.00626		0.000298975	0.00688539	0.0037	0.003955		0.000356875	0.00821883	0.00423	0.0045		0.000491375	0.0113164	0.004291	0.004561		0.000586765	0.0135132	-0.00034	-0.00027
571	-0.0002	0.00838	0.00861		0.000354355	0.0081608	0.00604	0.006355		0.000393975	0.00907324	0.00377	0.003995		0.000396875	0.00914003	0.00432	0.004635		0.000626375	0.0144254	0.004211	0.004526		0.000551765	0.0127071	-0.00043	-0.000315
572	-0.00031	0.00839	0.008685		0.000429355	0.00988805	0.00594	0.0062		0.000238975	0.00550359	0.00368	0.003885		0.000286875	0.00660673	0.00425	0.00451		0.000501375	0.0115467	0.004431	0.004691		0.000716765	0.0165071	-0.00021	-0.00026
573	-0.00018	0.00839	0.00871		0.000454355	0.0104638	0.006	0.00631		0.000348975	0.00803689	0.00363	0.00392		0.000321875	0.00741278	0.00425	0.00456		0.000551375	0.0126982	0.004051	0.004361		0.000386765	0.0089072	-0.00044	-0.00031
574	-0.00017	0.00831	0.00865		0.000394355	0.009082	0.00585	0.006135		0.000173975	0.00400664	0.00369	0.004045		0.000446875	0.0102915	0.00406	0.004345		0.000336375	0.00774672	0.004261	0.004546		0.000571765	0.0131677	-0.0004	-0.000285
575	-0.00015	0.00843	0.008665		0.000409355	0.00942745	0.00609	0.00638		0.000418975	0.00964899	0.00364	0.00395		0.000351875	0.00810368	0.00426	0.00455		0.000541375	0.0124679	0.004111	0.004401		0.000426765	0.0098284	-0.00043	-0.00029
576	-0.00032	0.008319	0.008644		0.000388355	0.00894382	0.0059	0.0062		0.000238975	0.00550359	0.00364	0.00387		0.000271875	0.00626128	0.00418	0.00448		0.000471375	0.0108558	0.004281	0.004581		0.000606765	0.0139738	-0.00028	-0.0003
577	-0.00012	0.00825	0.008605		0.000349355	0.00804565	0.00615	0.006375		0.000413975	0.00953384	0.00366	0.003955		0.000356875	0.00821883	0.0044	0.004625		0.000616375	0.0141951	0.004061	0.004286		0.000311765	0.00717995	-0.00033	-0.000225
578	-0.00028	0.00821	0.00861		0.000354355	0.0081608	0.00573	0.005985		2.3975e-05	0.000552144	0.00366	0.00398		0.000381875	0.00879458	0.00402	0.004275		0.000266375	0.00613462	0.004251	0.004506		0.000531765	0.0122465	-0.00023	-0.000255
579	-0.00019	0.00827	0.00863		0.000374355	0.0086214	0.00598	0.00632		0.000358975	0.00826719	0.00356	0.0039		0.000301875	0.00695218	0.00423	0.00457		0.000561375	0.0129285	0.003971	0.004311		0.000336765	0.0077557	-0.00049	-0.00034
580	-0.00026	0.00817	0.008485		0.000229355	0.00528205	0.00596	0.0063		0.000338975	0.00780659	0.00362	0.003855		0.000256875	0.00591583	0.00408	0.00442		0.000411375	0.00947397	0.004131	0.004471		0.000496765	0.0114405	-0.00042	-0.00034
581	-5e-05	0.00818	0.008555		0.000299355	0.00689415	0.006	0.006285		0.000323975	0.00746114	0.00364	0.003965		0.000366875	0.00844913	0.00425	0.004535		0.000526375	0.0121224	0.003931	0.004216		0.000241765	0.00556785	-0.00052	-0.000285
582	-0.00022	0.00812	0.008445		0.000189355	0.00436085	0.00581	0.006065		0.000103975	0.00239454	0.00357	0.003925		0.000326875	0.00752793	0.00403	0.004285		0.000276375	0.00636492	0.004131	0.004386		0.000411765	0.00948295	-0.00029	-0.000255
583	-8e-05	0.00811	0.00843		0.000174355	0.0040154	0.00585	0.006075		0.000113975	0.00262484	0.00358	0.00398		0.000381875	0.00879458	0.00422	0.004445		0.000436375	0.0100497	0.003881	0.004106		0.000131765	0.00303455	-0.00037	-0.000225
584	-0.00032	0.0081	0.008495		0.000239355	0.00551235	0.00578	0.005985		2.3975e-05	0.000552144	0.00351	0.00387		0.000271875	0.00626128	0.00394	0.004145		0.000136375	0.00314072	0.004091	0.004296		0.000321765	0.00741025	-9e-05	-0.000205
585	-0.00012	0.00809	0.00861		0.000354355	0.0081608	0.00578	0.00607		0.000108975	0.00250969	0.00348	0.003795		0.000196875	0.00453403	0.0041	0.00439		0.000381375	0.00878307	0.003951	0.004241		0.000266765	0.0061436	-0.00046	-0.00029
586	-0.00033	0.00801	0.008405		0.000149355	0.00343965	0.00583	0.006185		0.000223975	0.00515814	0.00349	0.003865		0.000266875	0.00614613	0.0039	0.004255		0.000246375	0.00567402	0.003971	0.004326		0.000351765	0.00810115	-0.00038	-0.000355
587	-0.00016	0.008	0.008445		0.000189355	0.00436085	0.00586	0.00617		0.000208975	0.00481269	0.00342	0.003745		0.000146875	0.00338253	0.0041	0.00441		0.000401375	0.00924367	0.003971	0.004281		0.000306765	0.0070648	-0.00046	-0.00031
588	-0.00015	0.00799	0.008405		0.000149355	0.00343965	0.00576	0.00599		2.8975e-05	0.000667294	0.0033	0.00362		2.1875e-05	0.000503781	0.00385	0.00408		7.1375e-05	0.00164377	0.004001	0.004231		0.000256765	0.0059133	-0.00031	-0.00023
589	-0.00014	0.00799	0.008355		9.9355e-05	0.00228815	0.00584	0.006135		0.000173975	0.00400664	0.00341	0.003805		0.000206875	0.00476433	0.00406	0.004355		0.000346375	0.00797702	0.003851	0.004146		0.000171765	0.00395575	-0.00045	-0.000295
590	-0.00029	0.00799	0.00839		0.000134355	0.0030942	0.00579	0.00611		0.000148975	0.00343089	0.00335	0.00387		0.000271875	0.00626128	0.00392	0.00424		0.000231375	0.00532857	0.003901	0.004221		0.000246765	0.005683	-0.00035	-0.00032
591	-0.00018	0.00799	0.008355		9.9355e-05	0.00228815	0.00579	0.00613		0.000168975	0.00389149	0.00335	0.003745		0.000146875	0.00338253	0.00394	0.00428		0.000271375	0.00624977	0.003941	0.004281		0.000306765	0.0070648	-0.0005	-0.00034
592	-5e-05	0.00799	0.00837		0.000114355	0.0026336	0.00582	0.006055		9.3975e-05	0.00216424	0.0034	0.003845		0.000246875	0.00568553	0.00394	0.004175		0.000166375	0.00383162	0.003861	0.004096		0.000121765	0.00280425	-0.00042	-0.000235
593	-0.00026	0.00798	0.00836		0.000104355	0.0024033	0.00583	0.006155		0.000193975	0.00446724	0.00333	0.003745		0.000146875	0.00338253	0.00397	0.004295		0.000286375	0.00659522	0.003821	0.004146		0.000171765	0.00395575	-0.00039	-0.000325
594	-0.00026	0.00798	0.00836		0.000104355	0.0024033	0.00573	0.006085		0.000123975	0.00285514	0.00338	0.003745		0.000146875	0.00338253	0.00382	0.004175		0.000166375	0.00383162	0.003781	0.004136		0.000161765	0.00372545	-0.00045	-0.000355
595	-0.00034	0.00798	0.008375		0.000119355	0.00274875	0.00575	0.00615		0.000188975	0.00435209	0.00337	0.00377		0.000171875	0.00395828	0.00387	0.00427		0.000261375	0.00601947	0.003611	0.004011		3.6765e-05	0.000846698	-0.00046	-0.0004
596	-0.00032	0.00798	0.00833		7.4355e-05	0.0017124	0.00573	0.00609		0.000128975	0.00297029	0.00342	0.003785		0.000186875	0.00430373	0.00391	0.00427		0.000261375	0.00601947	0.003711	0.004071		9.6765e-05	0.0022285	-0.0004	-0.00036
597	-0.00023	0.00797	0.00837		0.000114355	0.0026336	0.00572	0.006035		7.3975e-05	0.00170364	0.0035	0.00388		0.000281875	0.00649158	0.00383	0.004145		0.000136375	0.00314072	0.003721	0.004036		6.1765e-05	0.00142245	-0.0004	-0.000315
598	-0.00022	0.00797	0.00831		5.4355e-05	0.0012518	0.00572	0.006095		0.000133975	0.00308544	0.00347	0.00385		0.000251875	0.00580068	0.00379	0.004165		0.000156375	0.00360132	0.003701	0.004076		0.000101765	0.00234365	-0.00053	-0.000375
599	-0.00022	0.00797	0.00843		0.000174355	0.0040154	0.00568	0.006005		4.3975e-05	0.00101274	0.0035	0.00388		0.000281875	0.00649158	0.00375	0.004075		6.6375e-05	0.00152862	0.003721	0.004046		7.1765e-05	0.00165275	-0.00043	-0.000325
600	-0.00016	0.00796	0.00828				0.00548	0.0058				0.00344	0.003835				0.00358	0.0039				0.003681	0.004001				-0.00048	-0.00032
601	-0.00027	0.00808	0.008475				0.00561	0.006005				0.00359	0.00394				0.00368	0.004075				0.003701	0.004096				-0.00052	-0.000395
602	-0.0004	0.00805	0.00857				0.00553	0.00605				0.00351	0.00391				0.00369	0.00421				0.003661	0.004181				-0.00064	-0.00052
603	-0.0003	0.008019	0.008414				0.00557	0.005965				0.00349	0.00383				0.00367	0.004065				0.003771	0.004166				-0.00049	-0.000395
604	-0.00032	0.00799	0.008435				0.00556	0.006005				0.00348	0.00394				0.00369	0.004135				0.003761	0.004206				-0.00057	-0.000445
605	-0.00043	0.00799	0.008405				0.00556	0.005975				0.00345	0.0037				0.00365	0.004065				0.003811	0.004226				-0.0004	-0.000415
606	-0.00019	0.00812	0.008485				0.0056	0.005965				0.0034	0.00376				0.00367	0.004035				0.003781	0.004146				-0.00054	-0.000365
607	-0.00035	0.008019	0.008419				0.00564	0.00604				0.00356	0.003875				0.00363	0.00403				0.003791	0.004191				-0.00045	-0.0004
608	-0.00015	0.008019	0.008384				0.00562	0.005985				0.00349	0.00381				0.00374	0.004105				0.003811	0.004176				-0.00058	-0.000365
609	-0.00035	0.00809	0.00847				0.0057	0.00608				0.00354	0.003865				0.00373	0.00411				0.003821	0.004201				-0.00041	-0.00038
610	-0.00023	0.00812	0.0085				0.00569	0.00607				0.00356	0.004005				0.00378	0.00416				0.003751	0.004131				-0.00053	-0.00038
611	-0.00034	0.00808	0.00846				0.00574	0.00612				0.00362	0.003995				0.00375	0.00413				0.003791	0.004171				-0.00042	-0.00038
612	-0.00015	0.00805	0.008445				0.00568	0.006075				0.00355	0.00389				0.00376	0.004155				0.003781	0.004176				-0.00064	-0.000395
613	-0.0003	0.00813	0.00848				0.00581	0.00616				0.00356	0.00391				0.00378	0.00413				0.003681	0.004031				-0.0004	-0.00035
614	-0.00014	0.0081	0.0085				0.00572	0.00612				0.00356	0.003975				0.00379	0.00419				0.003841	0.004241				-0.00066	-0.0004
615	-0.00028	0.007979	0.008319				0.00568	0.00602				0.00359	0.004005				0.00372	0.00406				0.003761	0.004101				-0.0004	-0.00034
616	-0.00021	0.008109	0.008569				0.00581	0.00627				0.00352	0.0039095				0.00376	0.00422				0.003741	0.004201				-0.00071	-0.00046
617	-0.00019	0.00805	0.0083				0.00576	0.00601				0.00356	0.003935				0.00375	0.004				0.003791	0.004041				-0.00031	-0.00025
618	-0.00014	0.00797	0.00833				0.00564	0.006				0.00345	0.00378				0.00365	0.00401				0.003821	0.004181				-0.00058	-0.00036
619	-0.00027	0.00808	0.008395				0.00582	0.006135				0.0036	0.00398				0.00381	0.004125				0.003801	0.004116				-0.00036	-0.000315
620	-1e-05	0.00801	0.00833				0.00575	0.00607				0.00346	0.003785				0.00373	0.00405				0.003841	0.004161				-0.00063	-0.00032
621	-0.00029	0.00792	0.008245				0.00578	0.006105				0.00358	0.00397				0.00371	0.004035				0.003791	0.004116				-0.00036	-0.000325
622	-0.00018	0.007979	0.008424				0.00577	0.006215				0.00355	0.00389				0.00376	0.004205				0.003801	0.004246				-0.00071	-0.000445
623	-0.00024	0.00807	0.008445				0.00583	0.006205				0.00358	0.00398				0.00379	0.004165				0.003781	0.004156				-0.00051	-0.000375
624	-4e-05	0.00795	0.00829				0.00584	0.00618				0.00355	0.003955				0.00377	0.00411				0.003821	0.004161				-0.00064	-0.00034
625	-0.00028	0.00795	0.0083				0.00585	0.0062				0.00357	0.004045				0.00381	0.00416				0.003701	0.004051				-0.00042	-0.00035
626	-0.0002	0.00801	0.008425				0.00584	0.006255				0.00355	0.0038545				0.00376	0.004175				0.003761	0.004176				-0.00063	-0.000415
627	-0.00027	0.00795	0.008365				0.00588	0.006295				0.00348	0.00394				0.00377	0.004185				0.003671	0.004086				-0.00056	-0.000415
628	-0.00018	0.008	0.0083895				0.00584	0.0062295				0.00356	0.003885				0.00375	0.0041395				0.003771	0.0041605				-0.000599	-0.0003895
629	-0.00023	0.008	0.008375				0.00585	0.006225				0.00355	0.003965				0.00379	0.004165				0.003741	0.004116				-0.00052	-0.000375
630	-0.0001	0.00792	0.00825				0.00575	0.00608				0.00347	0.00386				0.00367	0.004				0.003801	0.004131				-0.00056	-0.00033
631	-0.00028	0.00793	0.00831				0.00589	0.00627				0.00345	0.0038995				0.00373	0.00411				0.003691	0.004071				-0.00048	-0.00038
632	-8e-05	0.007889	0.008214				0.00572	0.006045				0.00358	0.00395				0.00364	0.003965				0.003821	0.004146				-0.00057	-0.000325
633	-0.00024	0.00799	0.00838				0.00587	0.00626				0.00347	0.0038895				0.00374	0.00413				0.003721	0.004111				-0.00054	-0.00039
634	-0.00013	0.00796	0.0083				0.0058	0.00614				0.00357	0.003865				0.00371	0.00405				0.003771	0.004111				-0.00055	-0.00034
635	-0.00022	0.008059	0.008459				0.00587	0.00627				0.00341	0.003835				0.00377	0.00417				0.003731	0.004131				-0.00058	-0.0004
636	-0.00016	0.00792	0.008325				0.00583	0.006235				0.00344	0.003825				0.00366	0.004065				0.003791	0.004196				-0.00065	-0.000405
637	-0.00031	0.0079	0.008375				0.00583	0.006305				0.00347	0.003885				0.00379	0.004265				0.003681	0.004156				-0.00064	-0.000475
638	-6.9e-05	0.00795	0.0082545				0.00586	0.0061645				0.00341	0.003845				0.00369	0.0039945				0.003691	0.0039955				-0.00054	-0.0003045
639	-0.00029	0.00793	0.00839				0.00581	0.00627				0.00347	0.00392				0.00374	0.0042				0.003781	0.004241				-0.00063	-0.00046
640	-6e-05	0.00791	0.008235				0.00588	0.006205				0.0035	0.003955				0.0037	0.004025				0.003631	0.003956				-0.00059	-0.000325
641	-0.00028	0.00788	0.008295				0.00586	0.006275				0.00329	0.003795				0.00376	0.004175				0.003651	0.004066				-0.00055	-0.000415
642	-0.0001	0.00786	0.00825				0.00591	0.0063				0.00353	0.00384				0.00365	0.00404				0.003661	0.004051				-0.00068	-0.00039
643	-0.0003	0.00792	0.0083695				0.00578	0.0062295				0.00342	0.003855				0.00366	0.0041095				0.003631	0.0040805				-0.000599	-0.0004495
644	-0.0001	0.0079	0.00827				0.00584	0.00621				0.00332	0.003675				0.00375	0.00412				0.003661	0.004031				-0.00064	-0.00037
645	-0.00024	0.00776	0.0081795				0.00572	0.0061395				0.00325	0.003625				0.0036	0.0040195				0.003531	0.0039505				-0.000599	-0.0004195
646	-4e-05	0.00786	0.008155				0.00584	0.006135				0.00331	0.003715				0.00362	0.003915				0.003721	0.004016				-0.00055	-0.000295
647	-0.00027	0.00779	0.008215				0.00572	0.006145				0.00318	0.003555				0.00363	0.004055				0.003681	0.004106				-0.00058	-0.000425
648	-0.00011	0.00774	0.008125				0.00571	0.006095				0.00328	0.00369				0.0036	0.003985				0.003491	0.003876				-0.00066	-0.000385
649	-0.0003	0.00783	0.008245				0.00574	0.006155				0.00322	0.00365				0.00363	0.004045				0.003701	0.004116				-0.00053	-0.000415
650	-0.00016	0.00774	0.008175				0.00568	0.006115				0.00325	0.003595				0.0035	0.003935				0.003601	0.004036				-0.00071	-0.000435
651	-0.00026	0.00782	0.00827				0.0057	0.00615				0.00326	0.00369				0.00369	0.00414				0.003411	0.003861				-0.00064	-0.00045
652	-0.00023	0.00781	0.008265				0.00573	0.006185				0.00319	0.003715				0.00365	0.004105				0.003511	0.003966				-0.00068	-0.000455
653	-0.0003	0.00767	0.008175				0.00557	0.006075				0.00326	0.00373				0.00346	0.003965				0.003431	0.003936				-0.00071	-0.000505
654	-0.00021	0.00771	0.00802				0.00568	0.00599				0.00343	0.00387				0.00367	0.00398				0.003311	0.003621				-0.00041	-0.00031
655	-0.00017	0.00766	0.008095				0.00566	0.006095				0.0032	0.00373				0.00357	0.004005				0.003461	0.003896				-0.0007	-0.000435
656	-0.00014	0.00759	0.007945				0.0055	0.005855				0.00329	0.00378				0.00338	0.003735				0.003461	0.003816				-0.00057	-0.000355
657	-0.00012	0.00758	0.007955				0.00551	0.005885				0.0032	0.003445				0.00348	0.003855				0.003391	0.003766				-0.00063	-0.000375
658	-0.00028	0.0077	0.008105				0.00549	0.005895				0.00335	0.00369				0.0034	0.003805				0.003451	0.003856				-0.00053	-0.000405
659	-0.00016	0.00758	0.007955				0.00538	0.005755				0.00312	0.00362				0.00328	0.003655				0.003381	0.003756				-0.00059	-0.000375
660	-0.00035	0.00768	0.00809				0.0055	0.00591				0.00325	0.003665				0.00343	0.00384				0.003551	0.003961				-0.00047	-0.00041
661	-0.00022	0.00768	0.00811				0.00551	0.00594				0.00306	0.00342				0.00343	0.00386				0.003481	0.003911				-0.00064	-0.00043
662	-0.00024	0.00752	0.007865				0.00539	0.005735				0.0032	0.003695				0.00336	0.003705				0.003391	0.003736				-0.00045	-0.000345
663	-0.00012	0.00762	0.00805				0.00541	0.00584				0.00316	0.0036795				0.00342	0.00385				0.003461	0.003891				-0.00074	-0.00043
664	-0.00046	0.00753	0.008055				0.00536	0.005885				0.00327	0.00373				0.00335	0.003875				0.003371	0.003896				-0.00059	-0.000525
665	-0.00028	0.00761	0.00808				0.00548	0.00595				0.00302	0.00356				0.00352	0.00399				0.003431	0.003901				-0.00066	-0.00047
666	-0.00025	0.0076	0.00804				0.00554	0.00598				0.00337	0.00396				0.00345	0.00389				0.003401	0.003841				-0.00063	-0.00044
667	-0.00106	0.00756	0.00809				0.00543	0.00596				0.0031	0.003685				0.00336	0.00389				0.003491	0.004021				0	-0.00053
668	0.00045	0.00753	0.00802				0.0054	0.00589				0.00324	0.00379				0.00343	0.00392				0.003451	0.003941				-0.00143	-0.00049
669	-0.00034	0.0075	0.007745				0.00535	0.005595				0.00319	0.0037				0.00334	0.003585				0.003461	0.003706				-0.00015	-0.000245
670	0.00045	0.00764	0.00798				0.00546	0.0058				0.0032	0.00376				0.0034	0.00374				0.003451	0.003791				-0.00113	-0.00034
671	-0.00066	0.00756	0.00806				0.00536	0.00586				0.00312	0.003735				0.00337	0.00387				0.003601	0.004101				-0.00034	-0.0005
672	0.00018	0.00762	0.008035				0.0054	0.005815				0.00295	0.00342				0.00346	0.003875				0.003301	0.003716				-0.00101	-0.000415
673	-0.00044	0.00756	0.00792				0.00529	0.00565				0.0031	0.00357				0.00342	0.00378				0.003591	0.003951				-0.00028	-0.00036
674	0.00014	0.00753	0.008025				0.00532	0.005815				0.00287	0.00334				0.00343	0.003925				0.003431	0.003926				-0.00113	-0.000495
675	-0.00044	0.00754	0.0080595				0.00522	0.0057395				0.00293	0.003525				0.00342	0.0039395				0.003531	0.0040505				-0.000599	-0.0005195
676	-8e-05	0.00765	0.00811				0.00546	0.00592				0.00284	0.003445				0.00357	0.00403				0.003361	0.003821				-0.00084	-0.00046
677	-0.00051	0.00743	0.00797				0.00517	0.00571				0.00288	0.00337				0.00327	0.00381				0.003441	0.003981				-0.00057	-0.00054
678	-0.00019	0.0077	0.00829				0.00538	0.00597				0.00282	0.00335				0.00356	0.00415				0.003471	0.004061				-0.00099	-0.00059
679	-0.00047	0.00754	0.008125				0.00521	0.005795				0.00283	0.003425				0.0034	0.003985				0.003361	0.003946				-0.0007	-0.000585
680	-0.00028	0.0077	0.00825				0.00532	0.00587				0.00283	0.003395				0.0035	0.00405				0.003471	0.004021				-0.00082	-0.00055
681	-0.00032	0.00761	0.00812				0.00514	0.00565				0.00282	0.00336				0.00333	0.00384				0.003231	0.003741				-0.0007	-0.00051
682	-0.00025	0.00747	0.00803				0.00524	0.0058				0.00273	0.00335				0.00341	0.00397				0.003331	0.003891				-0.00087	-0.00056
683	-0.00053	0.00748	0.008095				0.00513	0.005745				0.00269	0.003155				0.00344	0.004055				0.003291	0.003906				-0.0007	-0.000615
684	-0.00015	0.00749	0.00796				0.00496	0.00543				0.00263	0.003215				0.00333	0.0038				0.003371	0.003841				-0.00079	-0.00047
685	-0.00028	0.00754	0.00801				0.00514	0.00561				0.00266	0.00314				0.00344	0.00391				0.003251	0.003721				-0.00066	-0.00047
686	-0.00029	0.00741	0.00788				0.00489	0.00536				0.00251	0.003035				0.0032	0.00367				0.003231	0.003701				-0.00065	-0.00047
687	-0.0005	0.00747	0.008065				0.00495	0.005545				0.00252	0.00306				0.0033	0.003895				0.003281	0.003876				-0.00069	-0.000595
688	-0.00043	0.00741	0.008015				0.00483	0.005435				0.0026	0.003215				0.00326	0.003865				0.003251	0.003856				-0.00078	-0.000605
689	-0.00027	0.0074	0.00789				0.00485	0.00534				0.00259	0.00259				0.00334	0.00383				0.003251	0.003741				-0.00071	-0.00049
690	-0.00028	0.00731	0.00784				0.00474	0.00527				0.00257	0.00257				0.00322	0.00375				0.003131	0.003661				-0.00078	-0.00053
691	-0.00044	0.00732	0.007915				0.00474	0.005335				0.00257	0.00257				0.0032	0.003795				0.003141	0.003736				-0.00075	-0.000595
692	-0.00039	0.00736	0.007925				0.00479	0.005355				0.00249	0.00249				0.00325	0.003815				0.003201	0.003766				-0.00074	-0.000565
693	-0.00031	0.0073	0.00784				0.00472	0.00526				0.00243	0.00243				0.00322	0.00376				0.003001	0.003541				-0.00077	-0.00054
694	-0.00041	0.00733	0.00795				0.00467	0.00529				0.00242	0.00242				0.00322	0.00384				0.003041	0.003661				-0.00083	-0.00062
695	-0.00022	0.00724	0.007705				0.00462	0.005085				0.00239	0.00239				0.0031	0.003565				0.003051	0.003516				-0.00071	-0.000465
696	-0.00043	0.00722	0.007805				0.00457	0.005155				0.00239	0.00239				0.00311	0.003695				0.002421	0.003006				-0.00074	-0.000585
697	-0.00027	0.00723	0.00771				0.00461	0.00509				0.00238	0.00238				0.00317	0.00365				0.002521	0.003001				-0.00069	-0.00048
698	-0.00028	0.0071	0.007625				0.00446	0.004985				0.00231	0.00231				0.00297	0.003495				0.002331	0.002856				-0.00077	-0.000525
699	-0.00028	0.00715	0.00769				0.0044	0.00494				0.00221	0.00221				0.00301	0.00355				0.002291	0.002831				-0.0008	-0.00054
700	-0.00048	0.00713	0.007745				0.00442	0.005035				0.0022	0.0022				0.00302	0.003635				0.002331	0.002946				-0.00075	-0.000615
Average 600-700			0.00825564					0.00596103					0.00359812					0.00400863					0.00397424				-0.00062606

## Sheet: 130730
Wavelength(l)	Blank1	Inlet water	Samples absorbance minus Average blank	(Average 600-700)	Samples absorbance minus (Average 600-700)	absorption coefficients	+holothurian tank	Samples absorbance minus Average blank	(Average 600-700)	Samples absorbance minus (Average 600-700)	absorption coefficients	holothurian effluent	Samples absorbance minus Average blank	(Average 600-700)	Samples absorbance minus (Average 600-700)	absorption coefficients	Control tank	control outlet	Blank2	Average blank
250	-0.00195	0.14283	0.143525	0.00440253	0.139122	3.20399	0.06411	0.064805	0.00097373	0.0638313	1.47003	0.11646	0.117155	0.00126675	0.115888	2.66891			0.00056	-0.000695
251	-0.0019	0.14027	0.140965		0.136562	3.14503	0.06243	0.063125		0.0621513	1.43134	0.11416	0.114855		0.113588	2.61594			0.00051	-0.000695
252	-0.00191	0.13838	0.13904		0.134637	3.1007	0.06127	0.06193		0.0609563	1.40382	0.11253	0.11319		0.111923	2.57759			0.00059	-0.00066
253	-0.00195	0.13651	0.137275		0.132872	3.06005	0.06004	0.060805		0.0598313	1.37791	0.11082	0.111585		0.110318	2.54063			0.00042	-0.000765
254	-0.00196	0.1347	0.135415		0.131012	3.01722	0.05887	0.059585		0.0586113	1.34982	0.10907	0.109785		0.108518	2.49918			0.00053	-0.000715
255	-0.00195	0.13296	0.133695		0.129292	2.97761	0.05772	0.058455		0.0574813	1.32379	0.10757	0.108305		0.107038	2.46509			0.00048	-0.000735
256	-0.00191	0.13143	0.13218		0.127777	2.94272	0.05664	0.05739		0.0564163	1.29927	0.10624	0.10699		0.105723	2.43481			0.00041	-0.00075
257	-0.00195	0.12996	0.13075		0.126347	2.90978	0.05572	0.05651		0.0555363	1.279	0.10459	0.10538		0.104113	2.39773			0.00037	-0.00079
258	-0.002	0.12871	0.129475		0.125072	2.88042	0.05483	0.055595		0.0546213	1.25793	0.1034	0.104165		0.102898	2.36975			0.00047	-0.000765
259	-0.00186	0.12727	0.127965		0.123562	2.84564	0.05379	0.054485		0.0535113	1.23236	0.10198	0.102675		0.101408	2.33543			0.00047	-0.000695
260	-0.00185	0.12588	0.126535		0.122132	2.81271	0.05281	0.053465		0.0524913	1.20887	0.10062	0.101275		0.100008	2.30319			0.00054	-0.000655
261	-0.00194	0.12441	0.125165		0.120762	2.78116	0.0518	0.052555		0.0515813	1.18792	0.09912	0.099875		0.0986083	2.27095			0.00043	-0.000755
262	-0.00197	0.12304	0.123795		0.119392	2.74961	0.05095	0.051705		0.0507313	1.16834	0.09775	0.098505		0.0972383	2.2394			0.00046	-0.000755
263	-0.00196	0.1217	0.122465		0.118062	2.71898	0.05007	0.050835		0.0498613	1.14831	0.09642	0.097185		0.0959183	2.209			0.00043	-0.000765
264	-0.00189	0.12042	0.121145		0.116742	2.68858	0.04914	0.049865		0.0488913	1.12597	0.09514	0.095865		0.0945983	2.1786			0.00044	-0.000725
265	-0.00191	0.11892	0.119655		0.115252	2.65426	0.04815	0.048885		0.0479113	1.1034	0.09358	0.094315		0.0930482	2.1429			0.00044	-0.000735
266	-0.00202	0.11738	0.118175		0.113772	2.62018	0.04722	0.048015		0.0470413	1.08336	0.092259	0.093054		0.0917873	2.11386			0.00043	-0.000795
267	-0.00192	0.11586	0.116515		0.112112	2.58195	0.0463	0.046955		0.0459813	1.05895	0.09092	0.091575		0.0903083	2.0798			0.00061	-0.000655
268	-0.00202	0.11422	0.114945		0.110542	2.54579	0.04547	0.046195		0.0452213	1.04145	0.08949	0.090215		0.0889483	2.04848			0.00057	-0.000725
269	-0.00204	0.11255	0.11333		0.108927	2.5086	0.04438	0.04516		0.0441863	1.01761	0.08791	0.08869		0.0874233	2.01336			0.00048	-0.00078
270	-0.00192	0.11094	0.11167		0.107267	2.47037	0.04366	0.04439		0.0434163	0.999877	0.08652	0.08725		0.0859832	1.98019			0.00046	-0.00073
271	-0.00196	0.10934	0.110055		0.105652	2.43318	0.04262	0.043335		0.0423613	0.97558	0.08513	0.085845		0.0845782	1.94784			0.00053	-0.000715
272	-0.00209	0.10754	0.10827		0.103867	2.39207	0.04158	0.04231		0.0413363	0.951974	0.08356	0.08429		0.0830232	1.91203			0.00063	-0.00073
273	-0.00206	0.10577	0.106515		0.102112	2.35165	0.0406	0.041345		0.0403713	0.92975	0.08215	0.082895		0.0816282	1.8799			0.00057	-0.000745
274	-0.00196	0.10402	0.104735		0.100332	2.31066	0.03972	0.040435		0.0394613	0.908793	0.08064	0.081355		0.0800882	1.84443			0.00053	-0.000715
275	-0.002	0.10216	0.102915		0.0985125	2.26874	0.03855	0.039305		0.0383313	0.882769	0.0791	0.079855		0.0785883	1.80989			0.00049	-0.000755
276	-0.00192	0.10036	0.101025		0.0966225	2.22522	0.03768	0.038345		0.0373713	0.86066	0.07761	0.078275		0.0770083	1.7735			0.00059	-0.000665
277	-0.00204	0.09851	0.099265		0.0948625	2.18468	0.03654	0.037295		0.0363213	0.836479	0.076079	0.076834		0.0755673	1.74031			0.00053	-0.000755
278	-0.00201	0.09646	0.097125		0.0927225	2.1354	0.03564	0.036305		0.0353313	0.813679	0.07449	0.075155		0.0738883	1.70165			0.00068	-0.000665
279	-0.00199	0.094769	0.095474		0.0910715	2.09738	0.0347	0.035405		0.0344313	0.792952	0.07309	0.073795		0.0725283	1.67033			0.00058	-0.000705
280	-0.00205	0.09282	0.09362		0.0892175	2.05468	0.03373	0.03453		0.0335563	0.772801	0.07147	0.07227		0.0710033	1.6352			0.00045	-0.0008
281	-0.00209	0.09105	0.0917955		0.087393	2.01266	0.03275	0.0334955		0.0325218	0.748976	0.07001	0.0707555		0.0694888	1.60033			0.000599	-0.0007455
282	-0.00187	0.08918	0.08986		0.0854575	1.96809	0.03181	0.03249		0.0315163	0.72582	0.06858	0.06926		0.0679933	1.56588			0.00051	-0.00068
283	-0.0019	0.08714	0.087755		0.0833525	1.91961	0.03095	0.031565		0.0305913	0.704517	0.06705	0.067665		0.0663983	1.52915			0.00067	-0.000615
284	-0.00204	0.08548	0.08618		0.0817775	1.88334	0.0301	0.0308		0.0298263	0.686899	0.06571	0.06641		0.0651433	1.50025			0.00064	-0.0007
285	-0.00194	0.08364	0.084245		0.0798425	1.83877	0.0293	0.029905		0.0289313	0.666287	0.06424	0.064845		0.0635783	1.46421			0.00073	-0.000605
286	-0.00199	0.0816	0.082245		0.0778425	1.79271	0.02831	0.028955		0.0279813	0.644409	0.06259	0.063235		0.0619683	1.42713			0.0007	-0.000645
287	-0.00197	0.079909	0.080529		0.0761265	1.75319	0.02749	0.02811		0.0271363	0.624948	0.06122	0.06184		0.0605733	1.395			0.00073	-0.00062
288	-0.00205	0.078159	0.078819		0.0744165	1.71381	0.02663	0.02729		0.0263163	0.606064	0.05993	0.06059		0.0593233	1.36621			0.00073	-0.00066
289	-0.00203	0.07638	0.07701		0.0726075	1.67215	0.0258	0.02643		0.0254563	0.586258	0.05839	0.05902		0.0577532	1.33006			0.00077	-0.00063
290	-0.00213	0.07468	0.075435		0.0710325	1.63588	0.02498	0.025735		0.0247613	0.570252	0.05711	0.057865		0.0565983	1.30346			0.00062	-0.000755
291	-0.00208	0.07284	0.073475		0.0690725	1.59074	0.02432	0.024955		0.0239813	0.552289	0.05569	0.056325		0.0550583	1.26799			0.00081	-0.000635
292	-0.00208	0.07134	0.071965		0.0675625	1.55596	0.02371	0.024335		0.0233613	0.53801	0.05445	0.055075		0.0538083	1.2392			0.00083	-0.000625
293	-0.00212	0.069639	0.070299		0.0658965	1.5176	0.02285	0.02351		0.0225363	0.51901	0.05312	0.05378		0.0525133	1.20938			0.0008	-0.00066
294	-0.00208	0.06811	0.06871		0.0643075	1.481	0.02232	0.02292		0.0219463	0.505423	0.05184	0.05244		0.0511733	1.17852			0.00088	-0.0006
295	-0.00224	0.06658	0.067265		0.0628625	1.44772	0.02162	0.022305		0.0213313	0.491259	0.05071	0.051395		0.0501282	1.15445			0.00087	-0.000685
296	-0.00219	0.06518	0.06586		0.0614575	1.41537	0.021	0.02168		0.0207063	0.476865	0.04945	0.05013		0.0488633	1.12532			0.00083	-0.00068
297	-0.00212	0.06374	0.064345		0.0599425	1.38048	0.02039	0.020995		0.0200213	0.46109	0.04842	0.049025		0.0477583	1.09987			0.00091	-0.000605
298	-0.00213	0.06232	0.06293		0.0585275	1.34789	0.01993	0.02054		0.0195663	0.450611	0.04743	0.04804		0.0467733	1.07719			0.00091	-0.00061
299	-0.00215	0.06124	0.06185		0.0574475	1.32302	0.01952	0.02013		0.0191563	0.441169	0.04648	0.04709		0.0458233	1.05531			0.00093	-0.00061
300	-0.00226	0.05984	0.06047		0.0560675	1.29123	0.0189	0.01953		0.0185563	0.427351	0.04544	0.04607		0.0448033	1.03182			0.001	-0.00063
301	-0.00213	0.05877	0.059305		0.0549025	1.2644	0.01847	0.019005		0.0180313	0.41526	0.04453	0.045065		0.0437983	1.00867			0.00106	-0.000535
302	-0.00212	0.05754	0.058075		0.0536725	1.23608	0.018	0.018535		0.0175613	0.404436	0.04366	0.044195		0.0429283	0.988638			0.00105	-0.000535
303	-0.00217	0.05648	0.057025		0.0526225	1.2119	0.01754	0.018085		0.0171113	0.394073	0.04278	0.043325		0.0420582	0.968601			0.00108	-0.000545
304	-0.00232	0.05527	0.05588		0.0514775	1.18553	0.01705	0.01766		0.0166863	0.384285	0.04192	0.04253		0.0412633	0.950293			0.0011	-0.00061
305	-0.00229	0.05439	0.054985		0.0505825	1.16491	0.01681	0.017405		0.0164313	0.378412	0.04128	0.041875		0.0406082	0.935208			0.0011	-0.000595
306	-0.00209	0.05337	0.053815		0.0494125	1.13797	0.01647	0.016915		0.0159413	0.367127	0.04042	0.040865		0.0395983	0.911948			0.0012	-0.000445
307	-0.00217	0.0524	0.052915		0.0485125	1.11724	0.01604	0.016555		0.0155813	0.358837	0.03969	0.040205		0.0389383	0.896748			0.00114	-0.000515
308	-0.00229	0.05149	0.052065		0.0476625	1.09767	0.01578	0.016355		0.0153813	0.354231	0.03898	0.039555		0.0382883	0.881778			0.00114	-0.000575
309	-0.00223	0.05053	0.05104		0.0466375	1.07406	0.01533	0.01584		0.0148663	0.34237	0.03823	0.03874		0.0374733	0.863009			0.00121	-0.00051
310	-0.00228	0.04966	0.05018		0.0457775	1.05426	0.01516	0.01568		0.0147063	0.338685	0.03776	0.03828		0.0370133	0.852415			0.00124	-0.00052
311	-0.00228	0.04871	0.049225		0.0448225	1.03226	0.01474	0.015255		0.0142813	0.328898	0.03699	0.037505		0.0362383	0.834567			0.00125	-0.000515
312	-0.00228	0.04598	0.04654		0.0421375	0.970426	0.01446	0.01502		0.0140463	0.323486	0.03638	0.03694		0.0356733	0.821555			0.00116	-0.00056
313	-0.00226	0.04496	0.045515		0.0411125	0.94682	0.01408	0.014635		0.0136613	0.314619	0.03569	0.036245		0.0349783	0.805549			0.00115	-0.000555
314	-0.00229	0.04234	0.042845		0.0384425	0.88533	0.0139	0.014405		0.0134313	0.309322	0.03512	0.035625		0.0343582	0.79127			0.00128	-0.000505
315	-0.00235	0.04058	0.041185		0.0367825	0.8471	0.01367	0.014275		0.0133013	0.306328	0.0345	0.035105		0.0338383	0.779295			0.00114	-0.000605
316	-0.00234	0.03894	0.039555		0.0351525	0.809561	0.01366	0.014275		0.0133013	0.306328	0.03387	0.034485		0.0332182	0.765016			0.00111	-0.000615
317	-0.00232	0.03704	0.0377		0.0332975	0.766841	0.0136	0.01426		0.0132863	0.305983	0.03334	0.034		0.0327333	0.753847			0.001	-0.00066
318	-0.00224	0.03534	0.03601		0.0316075	0.72792	0.01355	0.01422		0.0132463	0.305062	0.03284	0.03351		0.0322433	0.742562			0.0009	-0.00067
319	-0.00239	0.03512	0.035875		0.0314725	0.724811	0.01355	0.014305		0.0133313	0.307019	0.03203	0.032785		0.0315183	0.725865			0.00088	-0.000755
320	-0.00237	0.03509	0.03587		0.0314675	0.724696	0.01341	0.01419		0.0132163	0.304371	0.03163	0.03241		0.0311433	0.717229			0.00081	-0.00078
321	-0.00229	0.03499	0.03579		0.0313875	0.722853	0.01317	0.01397		0.0129963	0.299304	0.02911	0.02991		0.0286432	0.659654			0.00069	-0.0008
322	-0.00242	0.3487	0.349545		0.345142	7.94863	0.01316	0.014005		0.0130313	0.30011	0.02863	0.029475		0.0282082	0.649636			0.00073	-0.000845
323	-0.00235	0.03484	0.03568		0.0312775	0.72032	0.01314	0.01398		0.0130063	0.299534	0.02702	0.02786		0.0265932	0.612443			0.00067	-0.00084
324	-0.00236	0.03483	0.035705		0.0313025	0.720896	0.013088	0.013963		0.0129893	0.299143	0.02657	0.027445		0.0261783	0.602885			0.00061	-0.000875
325	-0.002273	0.0338	0.0346015		0.030199	0.695482	0.013065	0.0138665		0.0128928	0.29692	0.02628	0.0270815		0.0258148	0.594514			0.00067	-0.0008015
326	-0.00241	0.03385	0.034695		0.0302925	0.697636	0.01297	0.013815		0.0128413	0.295734	0.02611	0.026955		0.0256882	0.5916			0.00072	-0.000845
327	-0.0024	0.03385	0.0348		0.0303975	0.700054	0.01274	0.01369		0.0127163	0.292856	0.02607	0.02702		0.0257532	0.593097			0.0005	-0.00095
328	-0.00234	0.03384	0.03479		0.0303875	0.699823	0.01078	0.01173		0.0107563	0.247717	0.02594	0.02689		0.0256233	0.590103			0.00044	-0.00095
329	-0.0024	0.03381	0.034725		0.0303225	0.698326	0.00945	0.010365		0.00939127	0.216281	0.02585	0.026765		0.0254983	0.587225			0.00057	-0.000915
330	-0.00242	0.03377	0.03475		0.0303475	0.698902	0.00932	0.0103		0.00932627	0.214784	0.02572	0.0267		0.0254333	0.585728			0.00046	-0.00098
331	-0.00238	0.03369	0.03463		0.0302275	0.696139	0.00928	0.01022		0.00924627	0.212942	0.02567	0.02661		0.0253432	0.583655			0.0005	-0.00094
332	-0.00233	0.03368	0.03466		0.0302575	0.69683	0.00885	0.00983		0.00885627	0.20396	0.02521	0.02619		0.0249232	0.573982			0.00037	-0.00098
333	-0.0024	0.03368	0.0347		0.0302975	0.697751	0.008959	0.009979		0.00900527	0.207391	0.02479	0.02581		0.0245432	0.565231			0.00036	-0.00102
334	-0.00236	0.03321	0.03416		0.0297575	0.685315	0.008449	0.009399		0.00842527	0.194034	0.02444	0.02539		0.0241232	0.555558			0.00046	-0.00095
335	-0.00235	0.03281	0.033835		0.0294325	0.67783	0.00858	0.009605		0.00863127	0.198778	0.02412	0.025145		0.0238783	0.549916			0.0003	-0.001025
336	-0.00237	0.03263	0.03364		0.0292375	0.673339	0.00825	0.00926		0.00828627	0.190833	0.02409	0.0251		0.0238333	0.54888			0.00035	-0.00101
337	-0.00235	0.03196	0.032975		0.0285725	0.658024	0.0083	0.009315		0.00834127	0.192099	0.02328	0.024295		0.0230282	0.530341			0.00032	-0.001015
338	-0.00239	0.03156	0.032635		0.0282325	0.650194	0.00805	0.009125		0.00815127	0.187724	0.02334	0.024415		0.0231482	0.533104			0.00024	-0.001075
339	-0.00234	0.031	0.03205		0.0276475	0.636721	0.00787	0.00892		0.00794627	0.183003	0.02254	0.02359		0.0223232	0.514104			0.00024	-0.00105
340	-0.00242	0.03058	0.03168		0.0272775	0.6282	0.00761	0.00871		0.00773627	0.178166	0.02223	0.02333		0.0220632	0.508117			0.00022	-0.0011
341	-0.00249	0.03006	0.03118		0.0267775	0.616685	0.00752	0.00864		0.00766627	0.176554	0.02186	0.02298		0.0217132	0.500056			0.00025	-0.00112
342	-0.0024	0.02981	0.03091		0.0265075	0.610467	0.00757	0.00867		0.00769627	0.177245	0.02182	0.02292		0.0216532	0.498674			0.0002	-0.0011
343	-0.00239	0.02921	0.030305		0.0259025	0.596534	0.00709	0.008185		0.00721127	0.166076	0.02108	0.022175		0.0209082	0.481517			0.0002	-0.001095
344	-0.00241	0.02898	0.03008		0.0256775	0.591352	0.00698	0.00808		0.00710627	0.163657	0.02094	0.02204		0.0207733	0.478408			0.00021	-0.0011
345	-0.00237	0.02829	0.029395		0.0249925	0.575577	0.0069	0.008005		0.00703127	0.16193	0.02024	0.021345		0.0200783	0.462402			0.00016	-0.001105
346	-0.00251	0.02823	0.029395		0.0249925	0.575577	0.0068	0.007965		0.00699127	0.161009	0.02015	0.021315		0.0200483	0.461711			0.00018	-0.001165
347	-0.0024	0.0275	0.028595		0.0241925	0.557153	0.00662	0.007715		0.00674127	0.155251	0.01962	0.020715		0.0194482	0.447893			0.00021	-0.001095
348	-0.00241	0.02735	0.028465		0.0240625	0.554159	0.00657	0.007685		0.00671127	0.154561	0.01942	0.020535		0.0192683	0.443748			0.00018	-0.001115
349	-0.00242	0.02684	0.02797		0.0235675	0.542759	0.00634	0.00747		0.00649627	0.149609	0.01897	0.0201		0.0188332	0.43373			0.00016	-0.00113
350	-0.0024	0.02658	0.0277		0.0232975	0.536541	0.00627	0.00739		0.00641627	0.147767	0.01879	0.01991		0.0186433	0.429354			0.00016	-0.00112
351	-0.0025	0.02614	0.02734		0.0229375	0.52825	0.00617	0.00737		0.00639627	0.147306	0.01843	0.01963		0.0183632	0.422906			0.0001	-0.0012
352	-0.00245	0.02589	0.027075		0.0226725	0.522147	0.00598	0.007165		0.00619127	0.142585	0.01821	0.019395		0.0181282	0.417494			8e-05	-0.001185
353	-0.00244	0.02542	0.026545		0.0221425	0.509941	0.00594	0.007065		0.00609127	0.140282	0.01783	0.018955		0.0176882	0.40736			0.00019	-0.001125
354	-0.00241	0.02509	0.026205		0.0218025	0.502111	0.00579	0.006905		0.00593127	0.136597	0.01761	0.018725		0.0174583	0.402063			0.00018	-0.001115
355	-0.00248	0.02477	0.025955		0.0215525	0.496353	0.00578	0.006965		0.00599127	0.137979	0.01725	0.018435		0.0171682	0.395385			0.00011	-0.001185
356	-0.00253	0.02451	0.025715		0.0213125	0.490826	0.00553	0.006735		0.00576127	0.132682	0.01706	0.018265		0.0169982	0.39147			0.00012	-0.001205
357	-0.0025	0.0242	0.02537		0.0209675	0.482881	0.00555	0.00672		0.00574627	0.132337	0.01676	0.01793		0.0166633	0.383755			0.00016	-0.00117
358	-0.00252	0.02387	0.02508		0.0206775	0.476202	0.00542	0.00663		0.00565627	0.130264	0.01651	0.01772		0.0164532	0.378918			0.0001	-0.00121
359	-0.00252	0.02347	0.024665		0.0202625	0.466645	0.00519	0.006385		0.00541127	0.124622	0.0162	0.017395		0.0161283	0.371434			0.00013	-0.001195
360	-0.0025	0.02321	0.02438		0.0199775	0.460081	0.00516	0.00633		0.00535627	0.123355	0.01597	0.01714		0.0158733	0.365561			0.00016	-0.00117
361	-0.00252	0.023	0.02422		0.0198175	0.456396	0.00511	0.00633		0.00535627	0.123355	0.01569	0.01691		0.0156432	0.360264			8e-05	-0.00122
362	-0.00248	0.02264	0.023815		0.0194125	0.447069	0.00498	0.006155		0.00518127	0.119325	0.01556	0.016735		0.0154682	0.356234			0.00013	-0.001175
363	-0.00256	0.02237	0.023605		0.0192025	0.442233	0.00494	0.006175		0.00520127	0.119785	0.01529	0.016525		0.0152583	0.351397			9e-05	-0.001235
364	-0.00248	0.0221	0.023275		0.0188725	0.434633	0.00484	0.006015		0.00504127	0.1161	0.01506	0.016235		0.0149682	0.344719			0.00013	-0.001175
365	-0.00253	0.02188	0.02308		0.0186775	0.430142	0.0048	0.006		0.00502627	0.115755	0.01488	0.01608		0.0148133	0.341149			0.00013	-0.0012
366	-0.00259	0.02189	0.02311		0.0187075	0.430833	0.00473	0.00595		0.00497627	0.114603	0.01482	0.01604		0.0147732	0.340228			0.00015	-0.00122
367	-0.00249	0.02124	0.022475		0.0180725	0.416209	0.00455	0.005785		0.00481127	0.110804	0.01441	0.015645		0.0143782	0.331131			2e-05	-0.001235
368	-0.00261	0.02122	0.022465		0.0180625	0.415979	0.00462	0.005865		0.00489127	0.112646	0.01445	0.015695		0.0144283	0.332283			0.00012	-0.001245
369	-0.00259	0.02075	0.021975		0.0175725	0.404694	0.00444	0.005665		0.00469127	0.10804	0.01393	0.015155		0.0138882	0.319846			0.00014	-0.001225
370	-0.00243	0.02078	0.021975		0.0175725	0.404694	0.0045	0.005695		0.00472127	0.108731	0.01408	0.015275		0.0140082	0.32261			4e-05	-0.001195
371	-0.00254	0.0203	0.021515		0.0171125	0.3941	0.00423	0.005445		0.00447127	0.102973	0.01361	0.014825		0.0135583	0.312246			0.00011	-0.001215
372	-0.00267	0.02018	0.021455		0.0170525	0.392718	0.00403	0.005305		0.00433127	0.0997491	0.01356	0.014835		0.0135682	0.312477			0.00012	-0.001275
373	-0.00256	0.01967	0.020885		0.0164825	0.379591	0.00415	0.005365		0.00439127	0.101131	0.01321	0.014425		0.0131582	0.303034			0.00013	-0.001215
374	-0.00257	0.01971	0.02092		0.0165175	0.380397	0.00406	0.00527		0.00429627	0.0989431	0.0132	0.01441		0.0131432	0.302689			0.00015	-0.00121
375	-0.0025	0.01903	0.020175		0.0157725	0.36324	0.0039	0.005045		0.00407127	0.0937613	0.01269	0.013835		0.0125682	0.289447			0.00021	-0.001145
376	-0.00254	0.01965	0.0208855		0.016483	0.379603	0.00375	0.0049855		0.00401177	0.0923911	0.01309	0.0143255		0.0130587	0.300743			6.9e-05	-0.0012355
377	-0.00262	0.01864	0.019885		0.0154825	0.356561	0.0038	0.005045		0.00407127	0.0937613	0.01225	0.013495		0.0122282	0.281617			0.00013	-0.001245
378	-0.00266	0.01894	0.020225		0.0158225	0.364391	0.00348	0.004765		0.00379127	0.0873129	0.01261	0.013895		0.0126282	0.290829			9e-05	-0.001285
379	-0.00257	0.01797	0.019205		0.0148025	0.340901	0.00352	0.004755		0.00378127	0.0870826	0.0118	0.013035		0.0117682	0.271023			0.0001	-0.001235
380	-0.00259	0.01891	0.020165		0.0157625	0.36301	0.00354	0.004795		0.00382127	0.0880038	0.01242	0.013675		0.0124082	0.285762			8e-05	-0.001255
381	-0.00261	0.01761	0.018875		0.0144725	0.333301	0.00356	0.004825		0.00385127	0.0886947	0.01155	0.012815		0.0115482	0.265956			8e-05	-0.001265
382	-0.0026	0.01861	0.01981		0.0154075	0.354834	0.00329	0.00449		0.00351627	0.0809797	0.0122	0.0134		0.0121332	0.279429			0.0002	-0.0012
383	-0.00263	0.01661	0.01785		0.0134475	0.309695	0.00275	0.00399		0.00301627	0.0694647	0.01056	0.0118		0.0105332	0.242581			0.00015	-0.00124
384	-0.00266	0.01752	0.018795		0.0143925	0.331459	0.00338	0.004655		0.00368127	0.0847796	0.01142	0.012695		0.0114282	0.263193			0.00011	-0.001275
385	-0.00258	0.01736	0.018575		0.0141725	0.326392	0.00322	0.004435		0.00346127	0.079713	0.01132	0.012535		0.0112683	0.259508			0.00015	-0.001215
386	-0.00267	0.01705	0.018315		0.0139125	0.320404	0.00321	0.004475		0.00350127	0.0806342	0.01104	0.012305		0.0110382	0.254211			0.00014	-0.001265
387	-0.0026	0.01707	0.018305		0.0139025	0.320174	0.00306	0.004295		0.00332127	0.0764888	0.01098	0.012215		0.0109482	0.252138			0.00013	-0.001235
388	-0.00263	0.01673	0.0180105		0.013608	0.313392	0.00294	0.0042205		0.00324677	0.0747731	0.0108	0.0120805		0.0108138	0.249041			6.9e-05	-0.0012805
389	-0.00256	0.01672	0.01795		0.0135475	0.311998	0.00309	0.00432		0.00334627	0.0770646	0.01083	0.01206		0.0107932	0.248569			0.0001	-0.00123
390	-0.00269	0.01633	0.01759		0.0131875	0.303707	0.0029	0.00416		0.00318627	0.0733798	0.01052	0.01178		0.0105133	0.24212			0.00017	-0.00126
391	-0.00255	0.01641	0.01763		0.0132275	0.304629	0.0029	0.00412		0.00314627	0.0724586	0.01057	0.01179		0.0105232	0.24235			0.00011	-0.00122
392	-0.00265	0.01604	0.01729		0.0128875	0.296798	0.00278	0.00403		0.00305627	0.0703859	0.01028	0.01153		0.0102632	0.236363			0.00015	-0.00125
393	-0.00266	0.01612	0.01739		0.0129875	0.299101	0.00277	0.00404		0.00306627	0.0706162	0.01029	0.01156		0.0102933	0.237054			0.00012	-0.00127
394	-0.00272	0.01579	0.01708		0.0126775	0.291962	0.00261	0.0039		0.00292627	0.067392	0.01007	0.01136		0.0100932	0.232448			0.00014	-0.00129
395	-0.00258	0.01588	0.01715		0.0127475	0.293574	0.00272	0.00399		0.00301627	0.0694647	0.01014	0.01141		0.0101432	0.233599			4e-05	-0.00127
396	-0.00258	0.01556	0.016765		0.0123625	0.284708	0.0027	0.003905		0.00293127	0.0675071	0.009769	0.010974		0.00970725	0.223558			0.00017	-0.001205
397	-0.00264	0.01542	0.016685		0.0122825	0.282865	0.00249	0.003755		0.00278127	0.0640526	0.00984	0.011105		0.00983825	0.226575			0.00011	-0.001265
398	-0.00255	0.01532	0.016525		0.0121225	0.27918	0.0025	0.003705		0.00273127	0.0629011	0.009639	0.010844		0.00957725	0.220564			0.00014	-0.001205
399	-0.0026	0.01521	0.016485		0.0120825	0.278259	0.00249	0.003765		0.00279127	0.0642829	0.00962	0.010895		0.00962825	0.221739			5e-05	-0.001275
400	-0.00264	0.015	0.016305		0.0119025	0.274114	0.00237	0.003675		0.00270127	0.0622102	0.00942	0.010725		0.00945825	0.217823			3e-05	-0.001305
401	-0.00264	0.01493	0.016255		0.0118525	0.272962	0.00241	0.003735		0.00276127	0.063592	0.009429	0.010754		0.00948725	0.218491			-1e-05	-0.001325
402	-0.00276	0.01487	0.0162155		0.011813	0.272053	0.00238	0.0037255		0.00275177	0.0633733	0.00941	0.0107555		0.00948875	0.218526			6.9e-05	-0.0013455
403	-0.00274	0.0146	0.015965		0.0115625	0.266284	0.00231	0.003675		0.00270127	0.0622102	0.00919	0.010555		0.00928825	0.213908			1e-05	-0.001365
404	-0.00275	0.01448	0.015815		0.0114125	0.262829	0.00225	0.003585		0.00261127	0.0601375	0.009129	0.010464		0.00919725	0.211813			8e-05	-0.001335
405	-0.00271	0.01438	0.015725		0.0113225	0.260756	0.00217	0.003515		0.00254127	0.0585254	0.00893	0.010275		0.00900825	0.20746			2e-05	-0.001345
406	-0.00271	0.01433	0.015645		0.0112425	0.258914	0.00225	0.003565		0.00259127	0.0596769	0.00897	0.010285		0.00901825	0.20769			8e-05	-0.001315
407	-0.00264	0.01414	0.015485		0.0110825	0.255229	0.00217	0.003515		0.00254127	0.0585254	0.00881	0.010155		0.00888825	0.204696			-5e-05	-0.001345
408	-0.00273	0.01401	0.01537		0.0109675	0.252581	0.00219	0.00355		0.00257627	0.0593315	0.00863	0.00999		0.00872325	0.200896			1e-05	-0.00136
409	-0.00273	0.01381	0.01518		0.0107775	0.248205	0.00199	0.00336		0.00238627	0.0549558	0.00848	0.00985		0.00858325	0.197672			-1e-05	-0.00137
410	-0.00288	0.0137	0.0151055		0.010703	0.246489	0.00203	0.0034355		0.00246177	0.0566946	0.008489	0.0098945		0.00862775	0.198697			6.9e-05	-0.0014055
411	-0.00268	0.01358	0.0149545		0.010552	0.243012	0.00196	0.0033345		0.00236077	0.0543685	0.00839	0.0097645		0.00849775	0.195703			-6.9e-05	-0.0013745
412	-0.00271	0.01333	0.014665		0.0102625	0.236345	0.00179	0.003125		0.00215127	0.0495437	0.00816	0.009495		0.00822825	0.189497			4e-05	-0.001335
413	-0.0028	0.0132	0.01462		0.0102175	0.235308	0.00181	0.00323		0.00225627	0.0519619	0.0081	0.00952		0.00825325	0.190072			-4e-05	-0.00142
414	-0.00276	0.01309	0.01445		0.0100475	0.231393	0.00185	0.00321		0.00223627	0.0515013	0.00799	0.00935		0.00808325	0.186157			4e-05	-0.00136
415	-0.00277	0.01294	0.01434		0.00993747	0.22886	0.00173	0.00313		0.00215627	0.0496589	0.007849	0.009249		0.00798225	0.183831			-3e-05	-0.0014
416	-0.00279	0.01279	0.01418		0.00977747	0.225175	0.00172	0.00311		0.00213627	0.0491983	0.00777	0.00916		0.00789325	0.181782			1e-05	-0.00139
417	-0.00281	0.01267	0.01409		0.00968747	0.223102	0.00173	0.00315		0.00217627	0.0501195	0.00765	0.00907		0.00780325	0.179709			-3e-05	-0.00142
418	-0.00273	0.01252	0.01391		0.00950747	0.218957	0.0017	0.00309		0.00211627	0.0487377	0.00757	0.00896		0.00769325	0.177176			-5e-05	-0.00139
419	-0.00281	0.0123	0.01371		0.00930747	0.214351	0.00163	0.00304		0.00206627	0.0475862	0.00738	0.00879		0.00752325	0.17326			-1e-05	-0.00141
420	-0.00279	0.01225	0.013645		0.00924247	0.212854	0.00156	0.002955		0.00198127	0.0456286	0.00732	0.008715		0.00744825	0.171533			0	-0.001395
421	-0.00279	0.01201	0.01345		0.00904747	0.208363	0.00148	0.00292		0.00194627	0.0448226	0.00712	0.00856		0.00729325	0.167964			-9e-05	-0.00144
422	-0.00281	0.01191	0.0133495		0.00894697	0.206049	0.00148	0.0029195		0.00194577	0.0448111	0.00712	0.0085595		0.00729275	0.167952			-6.9e-05	-0.0014395
423	-0.00276	0.01178	0.0132		0.00879747	0.202606	0.00146	0.00288		0.00190627	0.0439014	0.00699	0.00841		0.00714325	0.164509			-8e-05	-0.00142
424	-0.00287	0.01167	0.013115		0.00871247	0.200648	0.00131	0.002755		0.00178127	0.0410226	0.0068	0.008245		0.00697825	0.160709			-2e-05	-0.001445
425	-0.00283	0.01135	0.01277		0.00836747	0.192703	0.00133	0.00275		0.00177627	0.0409075	0.00657	0.00799		0.00672325	0.154836			-1e-05	-0.00142
426	-0.00279	0.01141	0.012835		0.00843247	0.1942	0.00139	0.002815		0.00184127	0.0424044	0.00667	0.008095		0.00682825	0.157255			-6e-05	-0.001425
427	-0.0028	0.011	0.012405		0.00800247	0.184297	0.00126	0.002665		0.00169127	0.0389499	0.00635	0.007755		0.00648825	0.149424			-1e-05	-0.001405
428	-0.00281	0.01106	0.01247		0.00806747	0.185794	0.00113	0.00254		0.00156627	0.0360712	0.0065	0.00791		0.00664325	0.152994			-1e-05	-0.00141
429	-0.00281	0.01068	0.01213		0.00772747	0.177964	0.00114	0.00259		0.00161627	0.0372227	0.00614	0.00759		0.00632325	0.145624			-9e-05	-0.00145
430	-0.00278	0.01072	0.01209		0.00768747	0.177042	0.00115	0.00252		0.00154627	0.0356106	0.00614	0.00751		0.00624325	0.143782			4e-05	-0.00137
431	-0.00285	0.01046	0.01194		0.00753747	0.173588	0.00115	0.00263		0.00165627	0.0381439	0.00588	0.00736		0.00609325	0.140328			-0.00011	-0.00148
432	-0.00275	0.01064	0.012025		0.00762247	0.175545	0.00111	0.002495		0.00152127	0.0350348	0.00604	0.007425		0.00615825	0.141824			-2e-05	-0.001385
433	-0.00283	0.01023	0.01166		0.00725747	0.16714	0.00109	0.00252		0.00154627	0.0356106	0.00575	0.00718		0.00591325	0.136182			-3e-05	-0.00143
434	-0.00281	0.01031	0.01174		0.00733747	0.168982	0.00111	0.00254		0.00156627	0.0360712	0.00583	0.00726		0.00599325	0.138025			-5e-05	-0.00143
435	-0.00281	0.009939	0.011384		0.00698147	0.160783	0.00102	0.002465		0.00149127	0.0343439	0.0055	0.006945		0.00567825	0.13077			-8e-05	-0.001445
436	-0.00287	0.00991	0.01141		0.00700747	0.161382	0.001	0.0025		0.00152627	0.03515	0.00556	0.00706		0.00579325	0.133419			-0.00013	-0.0015
437	-0.00288	0.00963	0.011115		0.00671247	0.154588	0.00095	0.002435		0.00146127	0.033653	0.00528	0.006765		0.00549825	0.126625			-9e-05	-0.001485
438	-0.00294	0.00984	0.01136		0.00695747	0.160231	0.001	0.00252		0.00154627	0.0356106	0.00549	0.00701		0.00574325	0.132267			-0.0001	-0.00152
439	-0.00283	0.009379	0.010809		0.00640647	0.147541	0.0009	0.00233		0.00135627	0.0312349	0.00508	0.00651		0.00524325	0.120752			-3e-05	-0.00143
440	-0.00283	0.009469	0.010959		0.00655647	0.150996	0.00098	0.00247		0.00149627	0.0344591	0.00525	0.00674		0.00547325	0.126049			-0.00015	-0.00149
441	-0.00288	0.0092	0.01066		0.00625747	0.14411	0.000889	0.002349		0.00137527	0.0316725	0.00488	0.00634		0.00507325	0.116837			-4e-05	-0.00146
442	-0.0028	0.009259	0.010679		0.00627647	0.144547	0.000889	0.002309		0.00133527	0.0307513	0.00493	0.00635		0.00508325	0.117067			-4e-05	-0.00142
443	-0.00286	0.00899	0.01046		0.00605747	0.139504	0.00082	0.00229		0.00131627	0.0303137	0.00479	0.00626		0.00499325	0.114995			-8e-05	-0.00147
444	-0.00284	0.00898	0.01046		0.00605747	0.139504	0.0008	0.00228		0.00130627	0.0300834	0.00482	0.0063		0.00503325	0.115916			-0.00012	-0.00148
445	-0.00288	0.008789	0.010259		0.00585647	0.134875	0.00077	0.00224		0.00126627	0.0291622	0.00453	0.006		0.00473325	0.109007			-6e-05	-0.00147
446	-0.00284	0.00872	0.01015		0.00574747	0.132364	0.00068	0.00211		0.00113627	0.0261683	0.00452	0.00595		0.00468325	0.107855			-2e-05	-0.00143
447	-0.0028	0.008569	0.0100035		0.00560097	0.12899	0.00071	0.0021445		0.00117077	0.0269628	0.00445	0.0058845		0.00461775	0.106347			-6.9e-05	-0.0014345
448	-0.00285	0.00854	0.009995		0.00559247	0.128795	0.00068	0.002135		0.00116127	0.026744	0.00441	0.005865		0.00459825	0.105898			-6e-05	-0.001455
449	-0.00293	0.00834	0.009855		0.00545247	0.12557	0.00067	0.002185		0.00121127	0.0278955	0.0042	0.005715		0.00444825	0.102443			-0.0001	-0.001515
450	-0.00279	0.008279	0.009704		0.00530147	0.122093	0.00066	0.002085		0.00111127	0.0255925	0.00429	0.005715		0.00444825	0.102443			-6e-05	-0.001425
451	-0.00287	0.00814	0.009655		0.00525247	0.120964	0.00062	0.002135		0.00116127	0.026744	0.00414	0.005655		0.00438825	0.101061			-0.00016	-0.001515
452	-0.00285	0.00807	0.009585		0.00518247	0.119352	0.00059	0.002105		0.00113127	0.0260531	0.0041	0.005615		0.00434825	0.10014			-0.00018	-0.001515
453	-0.00287	0.00793	0.00941		0.00500747	0.115322	0.0005	0.00198		0.00100627	0.0231744	0.00394	0.00542		0.00415325	0.0956493			-9e-05	-0.00148
454	-0.00287	0.00793	0.009455		0.00505247	0.116358	0.00061	0.002135		0.00116127	0.026744	0.00402	0.005545		0.00427825	0.0985281			-0.00018	-0.001525
455	-0.00291	0.00773	0.009245		0.00484247	0.111522	0.00055	0.002065		0.00109127	0.0251319	0.00389	0.005405		0.00413825	0.0953039			-0.00012	-0.001515
456	-0.00283	0.00758	0.00905		0.00464747	0.107031	0.00051	0.00198		0.00100627	0.0231744	0.00371	0.00518		0.00391325	0.0901221			-0.00011	-0.00147
457	-0.00288	0.00743	0.00897		0.00456747	0.105189	0.00048	0.00202		0.00104627	0.0240956	0.00361	0.00515		0.00388325	0.0894312			-0.0002	-0.00154
458	-0.00294	0.00741	0.00896		0.00455747	0.104959	0.00042	0.00197		0.00099627	0.0229441	0.00358	0.00513		0.00386325	0.0889706			-0.00016	-0.00155
459	-0.00291	0.00743	0.00899		0.00458747	0.105649	0.00049	0.00205		0.00107627	0.0247865	0.00359	0.00515		0.00388325	0.0894312			-0.00021	-0.00156
460	-0.00293	0.00751	0.00904		0.00463747	0.106801	0.00053	0.00206		0.00108627	0.0250168	0.00354	0.00507		0.00380325	0.0875888			-0.00013	-0.00153
461	-0.00287	0.00737	0.00894		0.00453747	0.104498	0.00051	0.00208		0.00110627	0.0254774	0.00351	0.00508		0.00381325	0.0878191			-0.00027	-0.00157
462	-0.00291	0.00701	0.008525		0.00412247	0.0949405	0.00046	0.001975		0.00100127	0.0230592	0.00328	0.004795		0.00352825	0.0812556			-0.00012	-0.001515
463	-0.0029	0.00715	0.008775		0.00437247	0.100698	0.00046	0.002085		0.00111127	0.0255925	0.00348	0.005105		0.00383825	0.0883949			-0.00035	-0.001625
464	-0.00294	0.007	0.00852		0.00411747	0.0948253	0.00049	0.00201		0.00103627	0.0238653	0.00328	0.0048		0.00353325	0.0813707			-0.0001	-0.00152
465	-0.00287	0.00696	0.008545		0.00414247	0.0954011	0.00042	0.002005		0.00103127	0.0237501	0.00315	0.004735		0.00346825	0.0798738			-0.0003	-0.001585
466	-0.00295	0.00675	0.008205		0.00380247	0.0875709	0.00031	0.001765		0.00079127	0.0182229	0.00307	0.004525		0.00325825	0.0750375			4e-05	-0.001455
467	-0.00293	0.00674	0.00837		0.00396747	0.0913708	0.00031	0.00194		0.00096627	0.0222532	0.0032	0.00483		0.00356325	0.0820616			-0.00033	-0.00163
468	-0.00292	0.00666	0.00815		0.00374747	0.0863042	0.0003	0.00179		0.00081627	0.0187987	0.00304	0.00453		0.00326325	0.0751526			-6e-05	-0.00149
469	-0.00291	0.00663	0.00824		0.00383747	0.0883769	0.00035	0.00196		0.00098627	0.0227138	0.00302	0.00463		0.00336325	0.0774556			-0.00031	-0.00161
470	-0.0029	0.00648	0.008005		0.00360247	0.0829649	0.00036	0.001885		0.00091127	0.0209865	0.00288	0.004405		0.00313825	0.0722739			-0.00015	-0.001525
471	-0.00282	0.00653	0.008105		0.00370247	0.0852679	0.00032	0.001895		0.00092127	0.0212168	0.00298	0.004555		0.00328825	0.0757284			-0.00033	-0.001575
472	-0.00293	0.00645	0.00797		0.00356747	0.0821588	0.00035	0.00187		0.00089627	0.0206411	0.00287	0.00439		0.00312325	0.0719284			-0.00011	-0.00152
473	-0.00288	0.00643	0.008025		0.00362247	0.0834255	0.00018	0.001775		0.00080127	0.0184532	0.00287	0.004465		0.00319825	0.0736557			-0.00031	-0.001595
474	-0.00284	0.00629	0.00779		0.00338747	0.0780134	0.00023	0.00173		0.00075627	0.0174169	0.00267	0.00417		0.00290325	0.0668618			-0.00016	-0.0015
475	-0.00293	0.00622	0.007825		0.00342247	0.0788195	0.00021	0.001815		0.00084127	0.0193744	0.00267	0.004275		0.00300825	0.06928			-0.00028	-0.001605
476	-0.00298	0.00609	0.00764		0.00323747	0.0745589	0.00021	0.00176		0.00078627	0.0181078	0.00253	0.00408		0.00281325	0.0647891			-0.00012	-0.00155
477	-0.00289	0.00621	0.007775		0.00337247	0.077668	0.00022	0.001785		0.00081127	0.0186835	0.00269	0.004255		0.00298825	0.0688194			-0.00024	-0.001565
478	-0.00299	0.00599	0.00759		0.00318747	0.0734074	0.0001	0.0017		0.00072627	0.016726	0.00254	0.00414		0.00287325	0.0661709			-0.00021	-0.0016
479	-0.00286	0.00599	0.00749		0.00308747	0.0711044	5e-05	0.00155		0.00057627	0.0132715	0.00252	0.00402		0.00275325	0.0634073			-0.00014	-0.0015
480	-0.0029	0.00579	0.00734		0.00293747	0.0676499	2e-05	0.00157		0.00059627	0.0137321	0.00244	0.00399		0.00272325	0.0627164			-0.0002	-0.00155
481	-0.00301	0.00588	0.00751		0.00310747	0.071565	2e-05	0.00165		0.00067627	0.0155745	0.00234	0.00397		0.00270325	0.0622558			-0.00025	-0.00163
482	-0.00289	0.00584	0.007375		0.00297247	0.068456	9e-05	0.001625		0.00065127	0.0149987	0.00243	0.003965		0.00269825	0.0621407			-0.00018	-0.001535
483	-0.00294	0.00577	0.007355		0.00295247	0.0679954	2e-05	0.001605		0.00063127	0.0145381	0.0024	0.003985		0.00271825	0.0626013			-0.00023	-0.001585
484	-0.00292	0.00561	0.007185		0.00278247	0.0640803	9e-05	0.001665		0.00069127	0.0159199	0.00229	0.003865		0.00259825	0.0598377			-0.00023	-0.001575
485	-0.00302	0.0057	0.00729		0.00288747	0.0664984	3e-05	0.00162		0.00064627	0.0148836	0.00226	0.00385		0.00258325	0.0594922			-0.00016	-0.00159
486	-0.00291	0.00558	0.00713		0.00272747	0.0628136	-3e-05	0.00152		0.00054627	0.0125806	0.00226	0.00381		0.00254325	0.058571			-0.00019	-0.00155
487	-0.00306	0.00559	0.00712		0.00271747	0.0625833	6.9e-05	0.001599		0.00062527	0.0144	0.00226	0.00379		0.00252325	0.0581104			0	-0.00153
488	-0.00299	0.00541	0.00714		0.00273747	0.0630439	-3e-05	0.0017		0.00072627	0.016726	0.00211	0.00384		0.00257325	0.0592619			-0.00047	-0.00173
489	-0.00295	0.00549	0.00711		0.00270747	0.062353	-2e-05	0.0016		0.00062627	0.014423	0.0022	0.00382		0.00255325	0.0588013			-0.00029	-0.00162
490	-0.00315	0.0054	0.007105		0.00270247	0.0622379	-0.00015	0.001555		0.00058127	0.0133866	0.00208	0.003785		0.00251825	0.0579953			-0.00026	-0.001705
491	-0.00291	0.00544	0.00697		0.00256747	0.0591288	-0.00012	0.00141		0.00043627	0.0100473	0.00214	0.00367		0.00240325	0.0553468			-0.00015	-0.00153
492	-0.00297	0.00526	0.00684		0.00243747	0.0561349	-0.00015	0.00143		0.00045627	0.0105079	0.00186	0.00344		0.00217325	0.0500499			-0.00019	-0.00158
493	-0.00291	0.00525	0.00681		0.00240747	0.055444	-0.00014	0.00142		0.00044627	0.0102776	0.00198	0.00354		0.00227325	0.0523529			-0.00021	-0.00156
494	-0.0029	0.00521	0.006815		0.00241247	0.0555592	-0.00013	0.001475		0.00050127	0.0115442	0.00192	0.003525		0.00225825	0.0520075			-0.00031	-0.001605
495	-0.00299	0.00521	0.00683		0.00242747	0.0559046	-0.00014	0.00148		0.00050627	0.0116594	0.00193	0.00355		0.00228325	0.0525832			-0.00025	-0.00162
496	-0.00288	0.00514	0.00671		0.00230747	0.053141	-0.00017	0.0014		0.00042627	0.009817	0.00186	0.00343		0.00216325	0.0498196			-0.00026	-0.00157
497	-0.00299	0.00515	0.00677		0.00236747	0.0545228	-0.00021	0.00141		0.00043627	0.0100473	0.00192	0.00354		0.00227325	0.0523529			-0.00025	-0.00162
498	-0.00291	0.00498	0.006535		0.00213247	0.0491108	-0.00024	0.001315		0.00034127	0.00785945	0.00176	0.003315		0.00204825	0.0471712			-0.0002	-0.001555
499	-0.00302	0.00508	0.006685		0.00228247	0.0525653	-0.00016	0.001445		0.00047127	0.0108533	0.00176	0.003365		0.00209825	0.0483227			-0.00019	-0.001605
500	-0.00304	0.00496	0.00656		0.00215747	0.0496865	-0.00022	0.00138		0.00040627	0.0093564	0.00176	0.00336		0.00209325	0.0482075			-0.00016	-0.0016
501	-0.00295	0.00506	0.006675		0.00227247	0.052335	-0.0002	0.001415		0.00044127	0.0101624	0.00178	0.003395		0.00212825	0.0490136			-0.00028	-0.001615
502	-0.00307	0.00478	0.006425		0.00202247	0.0465775	-0.00034	0.001305		0.00033127	0.00762915	0.00155	0.003195		0.00192825	0.0444076			-0.00022	-0.001645
503	-0.00297	0.00484	0.006425		0.00202247	0.0465775	-0.00032	0.001265		0.00029127	0.00670795	0.00164	0.003225		0.00195825	0.0450985			-0.0002	-0.001585
504	-0.00294	0.00485	0.006445		0.00204247	0.0470381	-0.00022	0.001375		0.00040127	0.00924125	0.00165	0.003245		0.00197825	0.0455591			-0.00025	-0.001595
505	-0.00301	0.00482	0.00644		0.00203747	0.0469229	-0.00027	0.00135		0.00037627	0.0086655	0.0016	0.00322		0.00195325	0.0449833			-0.00023	-0.00162
506	-0.00301	0.0048	0.006425		0.00202247	0.0465775	-0.00033	0.001295		0.00032127	0.00739885	0.00154	0.003165		0.00189825	0.0437167			-0.00024	-0.001625
507	-0.003	0.0047	0.00635		0.00194747	0.0448502	-0.00034	0.00131		0.00033627	0.0077443	0.00156	0.00321		0.00194325	0.044753			-0.0003	-0.00165
508	-0.00306	0.00467	0.006315		0.00191247	0.0440442	-0.00043	0.001215		0.00024127	0.00555645	0.00138	0.003025		0.00175825	0.0404925			-0.00023	-0.001645
509	-0.00298	0.00463	0.00627		0.00186747	0.0430078	-0.0004	0.00124		0.00026627	0.0061322	0.0015	0.00314		0.00187325	0.0431409			-0.0003	-0.00164
510	-0.00304	0.00472	0.006365		0.00196247	0.0451957	-0.00035	0.001295		0.00032127	0.00739885	0.00155	0.003195		0.00192825	0.0444076			-0.00025	-0.001645
511	-0.00301	0.00466	0.00629		0.00188747	0.0434684	-0.00033	0.0013		0.00032627	0.007514	0.00143	0.00306		0.00179325	0.0412985			-0.00025	-0.00163
512	-0.00305	0.00453	0.00621		0.00180747	0.041626	-0.00045	0.00123		0.00025627	0.0059019	0.00132	0.003		0.00173325	0.0399167			-0.00031	-0.00168
513	-0.00304	0.00448	0.006135		0.00173247	0.0398988	-0.0005	0.001155		0.00018127	0.00417465	0.00121	0.002865		0.00159825	0.0368077			-0.00027	-0.001655
514	-0.00312	0.00454	0.00623		0.00182747	0.0420866	-0.00049	0.0012		0.00022627	0.005211	0.00136	0.00305		0.00178325	0.0410682			-0.00026	-0.00169
515	-0.00297	0.00449	0.006105		0.00170247	0.0392079	-0.00045	0.001165		0.00019127	0.00440495	0.00126	0.002875		0.00160825	0.037038			-0.00026	-0.001615
516	-0.00299	0.00446	0.00611		0.00170747	0.039323	-0.00047	0.00118		0.00020627	0.0047504	0.00131	0.00296		0.00169325	0.0389955			-0.00031	-0.00165
517	-0.00307	0.00436	0.00604		0.00163747	0.0377109	-0.00047	0.00121		0.00023627	0.0054413	0.0012	0.00288		0.00161325	0.0371531			-0.00029	-0.00168
518	-0.00296	0.00449	0.0061		0.00169747	0.0390927	-0.00033	0.00128		0.00030627	0.0070534	0.00126	0.00287		0.00160325	0.0369228			-0.00026	-0.00161
519	-0.00306	0.00434	0.006		0.00159747	0.0367897	-0.00041	0.00125		0.00027627	0.0063625	0.00122	0.00288		0.00161325	0.0371531			-0.00026	-0.00166
520	-0.00305	0.00436	0.006005		0.00160247	0.0369049	-0.00041	0.001235		0.00026127	0.00601705	0.00125	0.002895		0.00162825	0.0374986			-0.00024	-0.001645
521	-0.00309	0.00434	0.006015		0.00161247	0.0371352	-0.00046	0.001215		0.00024127	0.00555645	0.00116	0.002835		0.00156825	0.0361168			-0.00026	-0.001675
522	-0.00311	0.00433	0.006065		0.00166247	0.0382867	-0.00055	0.001185		0.00021127	0.00486555	0.00109	0.002825		0.00155825	0.0358865			-0.00036	-0.001735
523	-0.00305	0.00429	0.005985		0.00158247	0.0364443	-0.00045	0.001245		0.00027127	0.00624735	0.00118	0.002875		0.00160825	0.037038			-0.00034	-0.001695
524	-0.00312	0.00428	0.006		0.00159747	0.0367897	-0.00051	0.00121		0.00023627	0.0054413	0.00101	0.00273		0.00146325	0.0336986			-0.00032	-0.00172
525	-0.00312	0.0042	0.00592		0.00151747	0.0349473	-0.00047	0.00125		0.00027627	0.0063625	0.00099	0.00271		0.00144325	0.033238			-0.00032	-0.00172
526	-0.00316	0.00418	0.005895		0.00149247	0.0343716	-0.00051	0.001205		0.00023127	0.00532615	0.00104	0.002755		0.00148825	0.0342744			-0.00027	-0.001715
527	-0.00307	0.00428	0.00594		0.00153747	0.0354079	-0.00047	0.00119		0.00021627	0.0049807	0.00097	0.00263		0.00136325	0.0313956			-0.00025	-0.00166
528	-0.00312	0.00426	0.00595		0.00154747	0.0356382	-0.00047	0.00122		0.00024627	0.0056716	0.00091	0.0026		0.00133325	0.0307047			-0.00026	-0.00169
529	-0.0031	0.00412	0.0058		0.00139747	0.0321837	-0.00049	0.00119		0.00021627	0.0049807	0.00091	0.00259		0.00132325	0.0304744			-0.00026	-0.00168
530	-0.00305	0.00414	0.00582		0.00141747	0.0326443	-0.00046	0.00122		0.00024627	0.0056716	0.00094	0.00262		0.00135325	0.0311653			-0.00031	-0.00168
531	-0.00308	0.00408	0.00576		0.00135747	0.0312625	-0.00045	0.00123		0.00025627	0.0059019	0.0009	0.00258		0.00131325	0.0302441			-0.00028	-0.00168
532	-0.00309	0.00417	0.005875		0.00147247	0.033911	-0.0004	0.001305		0.00033127	0.00762915	0.00092	0.002625		0.00135825	0.0312805			-0.00032	-0.001705
533	-0.00319	0.00407	0.005805		0.00140247	0.0322989	-0.00048	0.001255		0.00028127	0.00647765	0.00081	0.002545		0.00127825	0.0294381			-0.00028	-0.001735
534	-0.00311	0.00407	0.00577		0.00136747	0.0314928	-0.00056	0.00114		0.00016627	0.0038292	0.00088	0.00258		0.00131325	0.0302441			-0.00029	-0.0017
535	-0.00314	0.004	0.005695		0.00129247	0.0297656	-0.00044	0.001255		0.00028127	0.00647765	0.00085	0.002545		0.00127825	0.0294381			-0.00025	-0.001695
536	-0.00314	0.00412	0.005815		0.00141247	0.0325292	-0.0005	0.001195		0.00022127	0.00509585	0.00083	0.002525		0.00125825	0.0289775			-0.00025	-0.001695
537	-0.00321	0.00397	0.0057		0.00129747	0.0298807	-0.00045	0.00128		0.00030627	0.0070534	0.00081	0.00254		0.00127325	0.0293229			-0.00025	-0.00173
538	-0.00317	0.00405	0.005765		0.00136247	0.0313777	-0.00055	0.001165		0.00019127	0.00440495	0.00075	0.002465		0.00119825	0.0275957			-0.00026	-0.001715
539	-0.00316	0.00397	0.00568		0.00127747	0.0294201	-0.00051	0.0012		0.00022627	0.005211	0.00065	0.00236		0.00109325	0.0251775			-0.00026	-0.00171
540	-0.00305	0.00398	0.005635		0.00123247	0.0283838	-0.00051	0.001145		0.00017127	0.00394435	0.00071	0.002365		0.00109825	0.0252927			-0.00026	-0.001655
541	-0.00322	0.00394	0.005715		0.00131247	0.0302262	-0.00044	0.001335		0.00036127	0.00832005	0.0007	0.002475		0.00120825	0.027826			-0.00033	-0.001775
542	-0.00325	0.00392	0.005725		0.00132247	0.0304565	-0.00049	0.001315		0.00034127	0.00785945	0.00067	0.002475		0.00120825	0.027826			-0.00036	-0.001805
543	-0.00317	0.00386	0.00562		0.00121747	0.0280383	-0.00047	0.00129		0.00031627	0.0072837	0.00061	0.00237		0.00110325	0.0254078			-0.00035	-0.00176
544	-0.00312	0.00385	0.005545		0.00114247	0.0263111	-0.00048	0.001215		0.00024127	0.00555645	0.00064	0.002335		0.00106825	0.0246018			-0.00027	-0.001695
545	-0.0032	0.00384	0.005575		0.00117247	0.027002	-0.00048	0.001255		0.00028127	0.00647765	0.00064	0.002375		0.00110825	0.025523			-0.00027	-0.001735
546	-0.00309	0.00385	0.00555		0.00114747	0.0264262	-0.00047	0.00123		0.00025627	0.0059019	0.00059	0.00229		0.00102325	0.0235654			-0.00031	-0.0017
547	-0.00325	0.00371	0.005495		0.00109247	0.0251596	-0.00056	0.001225		0.00025127	0.00578675	0.00062	0.002405		0.00113825	0.0262139			-0.00032	-0.001785
548	-0.00325	0.00369	0.005465		0.00106247	0.0244687	-0.00054	0.001235		0.00026127	0.00601705	0.00052	0.002295		0.00102825	0.0236806			-0.0003	-0.001775
549	-0.0031	0.00382	0.005545		0.00114247	0.0263111	-0.00051	0.001215		0.00024127	0.00555645	0.00063	0.002355		0.00108825	0.0250624			-0.00035	-0.001725
550	-0.00316	0.00372	0.00548		0.00107747	0.0248141	-0.00054	0.00122		0.00024627	0.0056716	0.00046	0.00222		0.00095325	0.0219533			-0.00036	-0.00176
551	-0.00312	0.00367	0.00539		0.00098747	0.0227414	-0.00048	0.00124		0.00026627	0.0061322	0.0005	0.00222		0.00095325	0.0219533			-0.00032	-0.00172
552	-0.00313	0.00368	0.005365		0.00096247	0.0221657	-0.00044	0.001245		0.00027127	0.00624735	0.00043	0.002115		0.00084825	0.0195352			-0.00024	-0.001685
553	-0.00315	0.00368	0.00542		0.00101747	0.0234323	-0.00048	0.00126		0.00028627	0.0065928	0.00051	0.00225		0.00098325	0.0226442			-0.00033	-0.00174
554	-0.00322	0.00375	0.005465		0.00106247	0.0244687	-0.00046	0.001255		0.00028127	0.00647765	0.00037	0.002085		0.00081825	0.0188443			-0.00021	-0.001715
555	-0.00324	0.00361	0.005435		0.00103247	0.0237778	-0.00047	0.001355		0.00038127	0.00878065	0.00037	0.002195		0.00092825	0.0213776			-0.00041	-0.001825
556	-0.00332	0.00361	0.005395		0.00099247	0.0228566	-0.00042	0.001365		0.00039127	0.00901095	0.00048	0.002265		0.00099825	0.0229897			-0.00025	-0.001785
557	-0.00322	0.00366	0.00547		0.00106747	0.0245838	-0.00048	0.00133		0.00035627	0.0082049	0.00038	0.00219		0.00092325	0.0212624			-0.0004	-0.00181
558	-0.00311	0.0036	0.005315		0.00091247	0.0210142	-0.00048	0.001235		0.00026127	0.00601705	0.00039	0.002105		0.00083825	0.0193049			-0.00032	-0.001715
559	-0.00322	0.0035	0.00533		0.00092747	0.0213596	-0.00042	0.00141		0.00043627	0.0100473	0.00023	0.00206		0.00079325	0.0182685			-0.00044	-0.00183
560	-0.00309	0.00365	0.005325		0.00092247	0.0212445	-0.00057	0.001105		0.00013127	0.00302315	0.00026	0.001935		0.00066825	0.0153898			-0.00026	-0.001675
561	-0.00314	0.00341	0.00516		0.00075747	0.0174445	-0.00051	0.00124		0.00026627	0.0061322	0.00017	0.00192		0.00065325	0.0150443			-0.00036	-0.00175
562	-0.0032	0.00351	0.00526		0.00085747	0.0197475	-0.00069	0.00106		8.627e-05	0.0019868	0.00019	0.00194		0.00067325	0.0155049			-0.0003	-0.00175
563	-0.00313	0.0034	0.00514		0.00073747	0.0169839	-0.00063	0.00111		0.00013627	0.0031383	0.0001	0.00184		0.00057325	0.0132019			-0.00035	-0.00174
564	-0.00315	0.00354	0.005245		0.00084247	0.0194021	-0.00054	0.001165		0.00019127	0.00440495	0.00025	0.001955		0.00068825	0.0158504			-0.00026	-0.001705
565	-0.00319	0.0034	0.00521		0.00080747	0.018596	-0.00058	0.00123		0.00025627	0.0059019	0.00012	0.00193		0.00066325	0.0152746			-0.00043	-0.00181
566	-0.00316	0.00342	0.00512		0.00071747	0.0165233	-0.00051	0.00119		0.00021627	0.0049807	9e-05	0.00179		0.00052325	0.0120504			-0.00024	-0.0017
567	-0.00316	0.00338	0.00516		0.00075747	0.0174445	-0.00047	0.00131		0.00033627	0.0077443	0.00019	0.00197		0.00070325	0.0161958			-0.0004	-0.00178
568	-0.0032	0.00349	0.00528		0.00087747	0.0202081	-0.00056	0.00123		0.00025627	0.0059019	0.00014	0.00193		0.00066325	0.0152746			-0.00038	-0.00179
569	-0.00329	0.00331	0.005145		0.00074247	0.0170991	-0.00068	0.001155		0.00018127	0.00417465	1e-05	0.001845		0.00057825	0.0133171			-0.00038	-0.001835
570	-0.00323	0.00341	0.005195		0.00079247	0.0182506	-0.00046	0.001325		0.00035127	0.00808975	0.00013	0.001915		0.00064825	0.0149292			-0.00034	-0.001785
571	-0.00322	0.00338	0.005205		0.00080247	0.0184809	-0.00052	0.001305		0.00033127	0.00762915	6e-05	0.001885		0.00061825	0.0142383			-0.00043	-0.001825
572	-0.00326	0.00329	0.005025		0.00062247	0.0143355	-0.00061	0.001125		0.00015127	0.00348375	0	0.001735		0.00046825	0.0107838			-0.00021	-0.001735
573	-0.00322	0.0033	0.00513		0.00072747	0.0167536	-0.00049	0.00134		0.00036627	0.0084352	0.00012	0.00195		0.00068325	0.0157352			-0.00044	-0.00183
574	-0.00328	0.00315	0.00499		0.00058747	0.0135294	-0.00062	0.00122		0.00024627	0.0056716	-9e-05	0.00175		0.00048325	0.0111292			-0.0004	-0.00184
575	-0.00324	0.00319	0.005025		0.00062247	0.0143355	-0.00062	0.001215		0.00024127	0.00555645	-2e-05	0.001815		0.00054825	0.0126262			-0.00043	-0.001835
576	-0.00326	0.00319	0.00496		0.00055747	0.0128385	-0.00067	0.0011		0.00012627	0.002908	-8e-05	0.00169		0.00042325	0.00974745			-0.00028	-0.00177
577	-0.00324	0.00325	0.005035		0.00063247	0.0145658	-0.00055	0.001235		0.00026127	0.00601705	-1e-05	0.001775		0.00050825	0.011705			-0.00033	-0.001785
578	-0.00327	0.00309	0.00484		0.00043747	0.0100749	-0.00065	0.0011		0.00012627	0.002908	-0.00014	0.00161		0.00034325	0.00790505			-0.00023	-0.00175
579	-0.00338	0.00325	0.005185		0.00078247	0.0180203	-0.00057	0.001365		0.00039127	0.00901095	-1e-05	0.001925		0.00065825	0.0151595			-0.00049	-0.001935
580	-0.00336	0.00299	0.00488		0.00047747	0.0109961	-0.00064	0.00125		0.00027627	0.0063625	-0.00029	0.0016		0.00033325	0.00767475			-0.00042	-0.00189
581	-0.00319	0.00316	0.005015		0.00061247	0.0141052	-0.0007	0.001155		0.00018127	0.00417465	-0.00014	0.001715		0.00044825	0.0103232			-0.00052	-0.001855
582	-0.00337	0.00298	0.00481		0.00040747	0.00938403	-0.00067	0.00116		0.00018627	0.0042898	-0.00024	0.00159		0.00032325	0.00744445			-0.00029	-0.00183
583	-0.00331	0.00311	0.00495		0.00054747	0.0126082	-0.00074	0.0011		0.00012627	0.002908	-0.00016	0.00168		0.00041325	0.00951715			-0.00037	-0.00184
584	-0.00337	0.00289	0.00462		0.00021747	0.00500833	-0.00078	0.00095		-2.373e-05	-0.000546502	-0.00039	0.00134		7.325e-05	0.00168695			-9e-05	-0.00173
585	-0.0033	0.00315	0.00503		0.00062747	0.0144506	-0.00068	0.0012		0.00022627	0.005211	-0.00012	0.00176		0.00049325	0.0113595			-0.00046	-0.00188
586	-0.00323	0.00288	0.004685		0.00028247	0.00650528	-0.00074	0.001065		9.127e-05	0.00210195	-0.00042	0.001385		0.00011825	0.0027233			-0.00038	-0.001805
587	-0.00328	0.00307	0.00494		0.00053747	0.0123779	-0.00077	0.0011		0.00012627	0.002908	-0.00021	0.00166		0.00039325	0.00905655			-0.00046	-0.00187
588	-0.0033	0.00294	0.004745		0.00034247	0.00788708	-0.00084	0.000965		-8.73e-06	-0.000201052	-0.00041	0.001395		0.00012825	0.0029536			-0.00031	-0.001805
589	-0.00322	0.00297	0.004805		0.00040247	0.00926888	-0.00079	0.001045		7.127e-05	0.00164135	-0.00027	0.001565		0.00029825	0.0068687			-0.00045	-0.001835
590	-0.00321	0.00284	0.00462		0.00021747	0.00500833	-0.00084	0.00094		-3.373e-05	-0.000776802	-0.00047	0.00131		4.325e-05	0.000996048			-0.00035	-0.00178
591	-0.00343	0.00295	0.004915		0.00051247	0.0118022	-0.00086	0.001105		0.00013127	0.00302315	-0.00039	0.001575		0.00030825	0.007099			-0.0005	-0.001965
592	-0.00343	0.00288	0.004805		0.00040247	0.00926888	-0.00084	0.001085		0.00011127	0.00256255	-0.00049	0.001435		0.00016825	0.0038748			-0.00042	-0.001925
593	-0.00338	0.00293	0.004815		0.00041247	0.00949918	-0.00083	0.001055		8.127e-05	0.00187165	-0.00045	0.001435		0.00016825	0.0038748			-0.00039	-0.001885
594	-0.00337	0.00282	0.00473		0.00032747	0.00754163	-0.00083	0.00108		0.00010627	0.0024474	-0.00047	0.00144		0.00017325	0.00398995			-0.00045	-0.00191
595	-0.00331	0.00281	0.004695		0.00029247	0.00673558	-0.000889	0.000996		2.227e-05	0.000512878	-0.00052	0.001365		9.825e-05	0.0022627			-0.00046	-0.001885
596	-0.00327	0.0028	0.004635		0.00023247	0.00535378	-0.00087	0.000965		-8.73e-06	-0.000201052	-0.00049	0.001345		7.825e-05	0.0018021			-0.0004	-0.001835
597	-0.00337	0.00273	0.004615		0.00021247	0.00489318	-0.00094	0.000945		-2.873e-05	-0.000661652	-0.00057	0.001315		4.825e-05	0.0011112			-0.0004	-0.001885
598	-0.00337	0.00273	0.00468		0.00027747	0.00639013	-0.00091	0.00104		6.627e-05	0.0015262	-0.00057	0.00138		0.00011325	0.00260815			-0.00053	-0.00195
599	-0.00331	0.00262	0.00449		8.747e-05	0.00201443	-0.001	0.00087		-0.00010373	-0.0023889	-0.00065	0.00122		-4.675e-05	-0.00107665			-0.00043	-0.00187
600	-0.00335	0.00263	0.004545				-0.00099	0.000925				-0.00066	0.001255						-0.00048	-0.001915
601	-0.0034	0.00256	0.00452				-0.0011	0.00086				-0.00082	0.00114						-0.00052	-0.00196
602	-0.00332	0.00263	0.00461				-0.00105	0.00093				-0.00075	0.00123						-0.00064	-0.00198
603	-0.00335	0.0026	0.00452				-0.00109	0.00083				-0.00072	0.0012						-0.00049	-0.00192
604	-0.00331	0.0026	0.00454				-0.00102	0.00092				-0.00072	0.00122						-0.00057	-0.00194
605	-0.00342	0.00257	0.00448				-0.00104	0.00087				-0.0008	0.00111						-0.0004	-0.00191
606	-0.00334	0.00264	0.00458				-0.001	0.00094				-0.00067	0.00127						-0.00054	-0.00194
607	-0.00338	0.00259	0.004505				-0.00099	0.000925				-0.00068	0.001235						-0.00045	-0.001915
608	-0.0034	0.00259	0.00458				-0.00095	0.00104				-0.00064	0.00135						-0.00058	-0.00199
609	-0.00342	0.00261	0.004525				-0.00097	0.000945				-0.00071	0.001205						-0.00041	-0.001915
610	-0.00334	0.00268	0.004615				-0.00097	0.000965				-0.00063	0.001305						-0.00053	-0.001935
611	-0.00335	0.00263	0.004515				-0.00092	0.000965				-0.00068	0.001205						-0.00042	-0.001885
612	-0.00323	0.00261	0.004545				-0.001	0.000935				-0.0007	0.001235						-0.00064	-0.001935
613	-0.00335	0.0026	0.004475				-0.00099	0.000885				-0.00072	0.001155						-0.0004	-0.001875
614	-0.00345	0.00273	0.004785				-0.00092	0.001135				-0.00068	0.001375						-0.00066	-0.002055
615	-0.00337	0.00264	0.004525				-0.00096	0.000925				-0.00064	0.001245						-0.0004	-0.001885
616	-0.00336	0.00266	0.004695				-0.00094	0.001095				-0.00056	0.001475						-0.00071	-0.002035
617	-0.00344	0.00256	0.004435				-0.00097	0.000905				-0.00067	0.001205						-0.00031	-0.001875
618	-0.00344	0.00268	0.00469				-0.00087	0.00114				-0.00061	0.0014						-0.00058	-0.00201
619	-0.0034	0.00262	0.0045				-0.00093	0.00095				-0.00061	0.00127						-0.00036	-0.00188
620	-0.00341	0.00259	0.00461				-0.00095	0.00107				-0.00066	0.00136						-0.00063	-0.00202
621	-0.00351	0.00253	0.004465				-0.00097	0.000965				-0.00067	0.001265						-0.00036	-0.001935
622	-0.00347	0.00257	0.00466				-0.00104	0.00105				-0.00066	0.00143						-0.00071	-0.00209
623	-0.00354	0.00257	0.004595				-0.00096	0.001065				-0.00066	0.001365						-0.00051	-0.002025
624	-0.00346	0.00256	0.00461				-0.00091	0.00114				-0.000599	0.001451						-0.00064	-0.00205
625	-0.00348	0.00246	0.00441				-0.00103	0.00092				-0.00068	0.00127						-0.00042	-0.00195
626	-0.00357	0.00251	0.00461				-0.00106	0.00104				-0.00069	0.00141						-0.00063	-0.0021
627	-0.00359	0.00251	0.004585				-0.00106	0.001015				-0.00072	0.001355						-0.00056	-0.002075
628	-0.0035	0.00254	0.0045895				-0.00099	0.0010595				-0.0007	0.0013495						-0.000599	-0.0020495
629	-0.00352	0.00248	0.0045				-0.00106	0.00096				-0.00072	0.0013						-0.00052	-0.00202
630	-0.00349	0.00252	0.004545				-0.00099	0.001035				-0.00064	0.001385						-0.00056	-0.002025
631	-0.0035	0.00253	0.00452				-0.00101	0.00098				-0.00065	0.00134						-0.00048	-0.00199
632	-0.00349	0.00255	0.00458				-0.00098	0.00105				-0.00065	0.00138						-0.00057	-0.00203
633	-0.00341	0.00243	0.004405				-0.0011	0.000875				-0.00069	0.001285						-0.00054	-0.001975
634	-0.00348	0.00245	0.004465				-0.00103	0.000985				-0.00069	0.001325						-0.00055	-0.002015
635	-0.00354	0.00244	0.0045				-0.00104	0.00102				-0.00067	0.00139						-0.00058	-0.00206
636	-0.00348	0.00249	0.004555				-0.00105	0.001015				-0.0007	0.001365						-0.00065	-0.002065
637	-0.00358	0.00242	0.00453				-0.0011	0.00101				-0.00068	0.00143						-0.00064	-0.00211
638	-0.00366	0.00235	0.00445				-0.00103	0.00107				-0.00064	0.00146						-0.00054	-0.0021
639	-0.00349	0.00243	0.00449				-0.00103	0.00103				-0.00061	0.00145						-0.00063	-0.00206
640	-0.00356	0.00233	0.004405				-0.00108	0.000995				-0.00065	0.001425						-0.00059	-0.002075
641	-0.00362	0.00239	0.004475				-0.00104	0.001045				-0.00068	0.001405						-0.00055	-0.002085
642	-0.00352	0.00235	0.00445				-0.00105	0.00105				-0.00068	0.00142						-0.00068	-0.0021
643	-0.00359	0.00243	0.0045245				-0.00095	0.0011445				-0.00059	0.0015045						-0.000599	-0.0020945
644	-0.00352	0.00237	0.00445				-0.00104	0.00104				-0.00075	0.00133						-0.00064	-0.00208
645	-0.00357	0.00243	0.0045145				-0.00104	0.0010445				-0.00068	0.0014045						-0.000599	-0.0020845
646	-0.00365	0.00234	0.00444				-0.00114	0.00096				-0.00075	0.00135						-0.00055	-0.0021
647	-0.00367	0.00239	0.004515				-0.00107	0.001055				-0.0007	0.001425						-0.00058	-0.002125
648	-0.00346	0.0023	0.00436				-0.00108	0.00098				-0.00071	0.00135						-0.00066	-0.00206
649	-0.00355	0.00231	0.00435				-0.00105	0.00099				-0.00072	0.00132						-0.00053	-0.00204
650	-0.00358	0.0023	0.004445				-0.00105	0.001095				-0.00076	0.001385						-0.00071	-0.002145
651	-0.00359	0.00233	0.004445				-0.00105	0.001065				-0.00068	0.001435						-0.00064	-0.002115
652	-0.00363	0.00233	0.004485				-0.001	0.001155				-0.00069	0.001465						-0.00068	-0.002155
653	-0.00364	0.00233	0.004505				-0.00113	0.001045				-0.00074	0.001435						-0.00071	-0.002175
654	-0.00358	0.00226	0.004255				-0.00113	0.000865				-0.00079	0.001205						-0.00041	-0.001995
655	-0.00356	0.00226	0.00439				-0.00108	0.00105				-0.00077	0.00136						-0.0007	-0.00213
656	-0.00361	0.00217	0.00426				-0.00124	0.00085				-0.00093	0.00116						-0.00057	-0.00209
657	-0.00369	0.00217	0.00433				-0.00125	0.00091				-0.00097	0.00119						-0.00063	-0.00216
658	-0.00357	0.00205	0.0041				-0.00127	0.00078				-0.00099	0.00106						-0.00053	-0.00205
659	-0.00366	0.00221	0.004335				-0.00121	0.000915				-0.00088	0.001245						-0.00059	-0.002125
660	-0.00364	0.00202	0.004075				-0.00135	0.000705				-0.00095	0.001105						-0.00047	-0.002055
661	-0.00367	0.00214	0.004295				-0.00122	0.000935				-0.00088	0.001275						-0.00064	-0.002155
662	-0.00369	0.00205	0.00412				-0.00119	0.00088				-0.00091	0.00116						-0.00045	-0.00207
663	-0.00372	0.00218	0.00441				-0.00117	0.00106				-0.00086	0.00137						-0.00074	-0.00223
664	-0.00357	0.00199	0.00407				-0.00126	0.00082				-0.00098	0.0011						-0.00059	-0.00208
665	-0.00368	0.00219	0.00436				-0.0012	0.00097				-0.000889	0.001281						-0.00066	-0.00217
666	-0.00362	0.00215	0.004275				-0.00117	0.000955				-0.00098	0.001145						-0.00063	-0.002125
667	-0.0038	0.0021	0.004				-0.0012	0.0007				-0.00095	0.00095						0	-0.0019
668	-0.00354	0.00205	0.004535				-0.00123	0.001255				-0.00099	0.001495						-0.00143	-0.002485
669	-0.00346	0.00206	0.003865				-0.00118	0.000625				-0.00097	0.000835						-0.00015	-0.001805
670	-0.00362	0.00207	0.004445				-0.00111	0.001265				-0.00097	0.001405						-0.00113	-0.002375
671	-0.00367	0.00213	0.004135				-0.00113	0.000875				-0.00086	0.001145						-0.00034	-0.002005
672	-0.00384	0.002	0.004425				-0.00134	0.001085				-0.00106	0.001365						-0.00101	-0.002425
673	-0.00362	0.00209	0.00404				-0.00115	0.0008				-0.00099	0.00096						-0.00028	-0.00195
674	-0.00372	0.0021	0.004525				-0.00114	0.001285				-0.00098	0.001445						-0.00113	-0.002425
675	-0.00376	0.00215	0.0043295				-0.0012	0.0009795				-0.00092	0.0012595						-0.000599	-0.0021795
676	-0.00374	0.00207	0.00436				-0.00116	0.00113				-0.00094	0.00135						-0.00084	-0.00229
677	-0.00371	0.00203	0.00417				-0.00119	0.00095				-0.00106	0.00108						-0.00057	-0.00214
678	-0.00383	0.00208	0.00449				-0.00124	0.00117				-0.00103	0.00138						-0.00099	-0.00241
679	-0.00368	0.00207	0.00426				-0.00124	0.00095				-0.00099	0.0012						-0.0007	-0.00219
680	-0.0036	0.00214	0.00435				-0.00114	0.00107				-0.00081	0.0014						-0.00082	-0.00221
681	-0.00376	0.0019	0.00413				-0.00122	0.00101				-0.00107	0.00116						-0.0007	-0.00223
682	-0.00363	0.002	0.00425				-0.0013	0.00095				-0.00112	0.00113						-0.00087	-0.00225
683	-0.00374	0.00209	0.00431				-0.00121	0.00101				-0.001	0.00122						-0.0007	-0.00222
684	-0.00364	0.00197	0.004185				-0.00125	0.000965				-0.00106	0.001155						-0.00079	-0.002215
685	-0.00371	0.00196	0.004145				-0.00132	0.000865				-0.00101	0.001175						-0.00066	-0.002185
686	-0.00392	0.00195	0.004235				-0.00124	0.001045				-0.00105	0.001235						-0.00065	-0.002285
687	-0.0038	0.0019	0.004145				-0.00135	0.000895				-0.0011	0.001145						-0.00069	-0.002245
688	-0.00389	0.00184	0.004175				-0.00136	0.000975				-0.00109	0.001245						-0.00078	-0.002335
689	-0.00385	0.00181	0.00409				-0.00139	0.00089				-0.00117	0.00111						-0.00071	-0.00228
690	-0.00378	0.00186	0.00414				-0.00133	0.00095				-0.00116	0.00112						-0.00078	-0.00228
691	-0.00386	0.0018	0.004105				-0.00139	0.000915				-0.00118	0.001125						-0.00075	-0.002305
692	-0.0038	0.00171	0.00398				-0.00142	0.00085				-0.00123	0.00104						-0.00074	-0.00227
693	-0.00385	0.00172	0.00403				-0.00145	0.00086				-0.00125	0.00106						-0.00077	-0.00231
694	-0.00387	0.00163	0.00398				-0.00144	0.00091				-0.00126	0.00109						-0.00083	-0.00235
695	-0.00376	0.00165	0.003885				-0.00149	0.000745				-0.00127	0.000965						-0.00071	-0.002235
696	-0.00387	0.00164	0.003945				-0.00142	0.000885				-0.00126	0.001045						-0.00074	-0.002305
697	-0.00389	0.00156	0.00385				-0.00154	0.00075				-0.0013	0.00099						-0.00069	-0.00229
698	-0.00376	0.0015	0.003765				-0.00159	0.000675				-0.0014	0.000865						-0.00077	-0.002265
699	-0.00382	0.00146	0.00377				-0.00163	0.00068				-0.00139	0.00092						-0.0008	-0.00231
700	-0.00373	0.00147	0.00371				-0.00163	0.00061				-0.00139	0.00085						-0.00075	-0.00224
Average 600-700			0.00440253					0.00097373					0.00126675

## Sheet: 130829
Wavelength(l)	Blank1	Inlet water	Samples absorbance minus Average blank	(Average 600-700)	Samples absorbance minus (Average 600-700)	absorption coefficients	+holothurian tank	Samples absorbance minus Average blank	(Average 600-700)	Samples absorbance minus (Average 600-700)	absorption coefficients	holothurian effluent	Samples absorbance minus Average blank	(Average 600-700)	Samples absorbance minus (Average 600-700)	absorption coefficients	Control tank	Samples absorbance minus Average blank	(Average 600-700)	Samples absorbance minus (Average 600-700)	absorption coefficients	control outlet	Samples absorbance minus Average blank	(Average 600-700)	Samples absorbance minus (Average 600-700)	absorption coefficients	Blank2	Average blank
250	-3e-05	0.10161	0.101345	0.0121811	0.0891639	2.05345	0.11325	0.112985	0.0104866	0.102498	2.36054	0.08881	0.088545	0.00569056	0.0828544	1.90814	0.12703	0.126765	0.0154112	0.111354	2.56448	0.08211	0.081845	0.00340726	0.0784377	1.80642	0.00056	0.000265
251	-8e-05	0.10022	0.100005		0.0878239	2.02259	0.1116	0.111385		0.100898	2.32369	0.08739	0.087175		0.0814844	1.87659	0.12542	0.125205		0.109794	2.52855	0.080629	0.080414		0.0770067	1.77347	0.00051	0.000215
252	-6.9e-05	0.09851	0.0982495		0.0860684	1.98216	0.11025	0.10999		0.0995029	2.29155	0.0857	0.0854395		0.0797489	1.83662	0.12416	0.1239		0.108488	2.49849	0.07915	0.0788895		0.0754822	1.73836	0.00059	0.0002605
253	-0.00011	0.09747	0.097315		0.0851339	1.96063	0.10904	0.108885		0.0983984	2.26612	0.08463	0.084475		0.0787844	1.81441	0.12289	0.122735		0.107324	2.47167	0.07772	0.077565		0.0741577	1.70785	0.00042	0.000155
254	5e-05	0.09592	0.09563		0.0834489	1.92183	0.10764	0.10735		0.0968634	2.23076	0.083	0.08271		0.0770194	1.77376	0.12161	0.12132		0.105909	2.43908	0.07658	0.07629		0.0728827	1.67849	0.00053	0.00029
255	-5e-05	0.09476	0.094545		0.0823639	1.89684	0.10661	0.106395		0.0959084	2.20877	0.0819	0.081685		0.0759944	1.75015	0.12045	0.120235		0.104824	2.41409	0.075079	0.074864		0.0714567	1.64565	0.00048	0.000215
256	-6e-05	0.09321	0.093035		0.0808539	1.86207	0.10538	0.105205		0.0947184	2.18136	0.08051	0.080335		0.0746444	1.71906	0.11936	0.119185		0.103774	2.38991	0.07399	0.073815		0.0704077	1.62149	0.00041	0.000175
257	-0.0001	0.092299	0.092164		0.0799829	1.84201	0.10413	0.103995		0.0935084	2.1535	0.07947	0.079335		0.0736444	1.69603	0.11834	0.118205		0.102794	2.36734	0.07271	0.072575		0.0691677	1.59293	0.00037	0.000135
258	0	0.090579	0.090344		0.0781629	1.80009	0.10302	0.102785		0.0922984	2.12563	0.077909	0.077674		0.0719834	1.65778	0.11736	0.117125		0.101714	2.34247	0.071609	0.071374		0.0679667	1.56527	0.00047	0.000235
259	-0.00011	0.09006	0.08988		0.0776989	1.78941	0.10229	0.10211		0.0916234	2.11009	0.07722	0.07704		0.0713494	1.64318	0.11671	0.11653		0.101119	2.32877	0.070389	0.070209		0.0668017	1.53844	0.00047	0.00018
260	0	0.08841	0.08814		0.0759589	1.74933	0.10096	0.10069		0.0902034	2.07738	0.07554	0.07527		0.0695794	1.60241	0.11564	0.11537		0.0999588	2.30205	0.06929	0.06902		0.0656127	1.51106	0.00054	0.00027
261	-3e-05	0.0876	0.0874		0.0752189	1.73229	0.10007	0.09987		0.0893834	2.0585	0.07484	0.07464		0.0689494	1.58791	0.1148	0.1146		0.0991888	2.28432	0.068	0.0678		0.0643927	1.48296	0.00043	0.0002
262	-0.00013	0.08618	0.086015		0.0738339	1.7004	0.09888	0.098715		0.0882284	2.0319	0.07342	0.073255		0.0675644	1.55601	0.11398	0.113815		0.0984038	2.26624	0.067059	0.066894		0.0634867	1.4621	0.00046	0.000165
263	-2e-05	0.08529	0.085085		0.0729039	1.67898	0.09797	0.097765		0.0872784	2.01002	0.07232	0.072115		0.0664244	1.52975	0.11302	0.112815		0.0974038	2.24321	0.06575	0.065545		0.0621377	1.43103	0.00043	0.000205
264	-8e-05	0.083779	0.083599		0.0714179	1.64476	0.0969	0.09672		0.0862334	1.98596	0.07095	0.07077		0.0650794	1.49878	0.11223	0.11205		0.0966388	2.22559	0.0648	0.06462		0.0612127	1.40973	0.00044	0.00018
265	-6e-05	0.082919	0.082729		0.0705479	1.62472	0.095949	0.095759		0.0852724	1.96382	0.070139	0.069949		0.0642584	1.47987	0.11128	0.11109		0.0956788	2.20348	0.06344	0.06325		0.0598427	1.37818	0.00044	0.00019
266	-9e-05	0.08137	0.0812		0.0690189	1.58951	0.094589	0.094419		0.0839324	1.93296	0.06875	0.06858		0.0628894	1.44834	0.11021	0.11004		0.0946288	2.1793	0.06234	0.06217		0.0587627	1.35331	0.00043	0.00017
267	0	0.08037	0.080065		0.0678839	1.56337	0.09347	0.093165		0.0826784	1.90408	0.06766	0.067355		0.0616644	1.42013	0.10918	0.108875		0.0934638	2.15247	0.06117	0.060865		0.0574577	1.32325	0.00061	0.000305
268	-6.9e-05	0.07904	0.0787895		0.0666084	1.53399	0.09235	0.0920995		0.0816129	1.87955	0.06632	0.0660695		0.0603789	1.39053	0.10836	0.108109		0.0926983	2.13484	0.05989	0.0596395		0.0562322	1.29503	0.00057	0.0002505
269	1e-05	0.07783	0.077585		0.0654039	1.50625	0.091189	0.090944		0.0804574	1.85293	0.065129	0.064884		0.0591934	1.36322	0.10707	0.106825		0.0914138	2.10526	0.05858	0.058335		0.0549277	1.26499	0.00048	0.000245
270	-6.9e-05	0.07638	0.0761845		0.0640034	1.474	0.0898	0.0896045		0.0791179	1.82209	0.06364	0.0634445		0.0577539	1.33007	0.10605	0.105855		0.0904433	2.08291	0.05741	0.0572145		0.0538072	1.23918	0.00046	0.0001955
271	0	0.07524	0.074975		0.0627939	1.44614	0.0888	0.088535		0.0780484	1.79745	0.06256	0.062295		0.0566044	1.3036	0.10488	0.104615		0.0892038	2.05436	0.05606	0.055795		0.0523877	1.20649	0.00053	0.000265
272	0	0.07392	0.073605		0.0614239	1.41459	0.0873	0.086985		0.0764984	1.76176	0.06117	0.060855		0.0551644	1.27044	0.10377	0.103455		0.0880438	2.02765	0.05474	0.054425		0.0510177	1.17494	0.00063	0.000315
273	2e-05	0.07262	0.072325		0.0601439	1.38511	0.08617	0.085875		0.0753884	1.7362	0.0601	0.059805		0.0541144	1.24626	0.10246	0.102165		0.0867538	1.99794	0.05336	0.053065		0.0496577	1.14362	0.00057	0.000295
274	2e-05	0.07123	0.070955		0.0587739	1.35356	0.08462	0.084345		0.0738584	1.70096	0.05863	0.058355		0.0526644	1.21286	0.10134	0.101065		0.0856538	1.97261	0.05235	0.052075		0.0486677	1.12082	0.00053	0.000275
275	-4e-05	0.07002	0.069795		0.0576139	1.32685	0.08333	0.083105		0.0726184	1.6724	0.05725	0.057025		0.0513344	1.18223	0.099779	0.099554		0.0841428	1.93781	0.05109	0.050865		0.0474577	1.09295	0.00049	0.000225
276	8e-05	0.06863	0.068295		0.0561139	1.2923	0.08194	0.081605		0.0711184	1.63786	0.05595	0.055615		0.0499244	1.14976	0.09846	0.098125		0.0827138	1.9049	0.04976	0.049425		0.0460177	1.05979	0.00059	0.000335
277	-9e-05	0.067349	0.067129		0.0549479	1.26545	0.08056	0.08034		0.0698534	1.60872	0.05475	0.05453		0.0488394	1.12477	0.09715	0.09693		0.0815188	1.87738	0.04847	0.04825		0.0448427	1.03273	0.00053	0.00022
278	-6.9e-05	0.06621	0.0659045		0.0537234	1.23725	0.07917	0.0788645		0.0683779	1.57474	0.05353	0.0532245		0.0475339	1.09471	0.09582	0.0955145		0.0801033	1.84478	0.04724	0.0469345		0.0435272	1.00243	0.00068	0.0003055
279	-5e-05	0.06487	0.064605		0.0524239	1.20732	0.07782	0.077555		0.0670684	1.54459	0.05233	0.052065		0.0463744	1.068	0.09443	0.094165		0.0787538	1.8137	0.04606	0.045795		0.0423877	0.97619	0.00058	0.000265
280	0	0.0636	0.063375		0.0511939	1.179	0.07629	0.076065		0.0655784	1.51027	0.05102	0.050795		0.0451044	1.03876	0.09301	0.092785		0.0773738	1.78192	0.04493	0.044705		0.0412977	0.951087	0.00045	0.000225
281	-0.00012	0.06249	0.0622505		0.0500694	1.1531	0.07493	0.0746905		0.0642039	1.47862	0.04994	0.0497005		0.0440099	1.01355	0.0914	0.0911605		0.0757493	1.74451	0.04388	0.0436405		0.0402332	0.926572	0.000599	0.0002395
282	-0.00025	0.06124	0.06111		0.0489289	1.12683	0.07349	0.07336		0.0628734	1.44797	0.0487	0.04857		0.0428794	0.987514	0.08982	0.08969		0.0742788	1.71064	0.04275	0.04262		0.0392127	0.903069	0.00051	0.00013
283	9e-05	0.0602	0.05982		0.0476389	1.09712	0.07215	0.07177		0.0612834	1.41136	0.04764	0.04726		0.0415694	0.957344	0.08832	0.08794		0.0725288	1.67034	0.04151	0.04113		0.0377227	0.868755	0.00067	0.00038
284	-0.00012	0.05909	0.05883		0.0466489	1.07433	0.07087	0.07061		0.0601234	1.38464	0.04659	0.04633		0.0406394	0.935926	0.08689	0.08663		0.0712188	1.64017	0.04055	0.04029		0.0368827	0.84941	0.00064	0.00026
285	-6.9e-05	0.0579	0.0575695		0.0453884	1.0453	0.06948	0.0691495		0.0586629	1.35101	0.04551	0.0451795		0.0394889	0.90943	0.0852	0.0848695		0.0694583	1.59963	0.03958	0.0392495		0.0358422	0.825447	0.00073	0.0003305
286	1e-05	0.05684	0.056485		0.0443039	1.02032	0.06813	0.067775		0.0572884	1.31935	0.0444	0.044045		0.0383544	0.883303	0.083669	0.083314		0.0679028	1.5638	0.0386	0.038245		0.0348377	0.802313	0.0007	0.000355
287	-0.00014	0.05576	0.055465		0.0432839	0.996829	0.06665	0.066355		0.0558684	1.28665	0.04335	0.043055		0.0373644	0.860503	0.08208	0.081785		0.0663738	1.52859	0.03765	0.037355		0.0339477	0.781816	0.00073	0.000295
288	1e-05	0.05475	0.05438		0.0421989	0.971842	0.06537	0.065		0.0545134	1.25544	0.0423	0.04193		0.0362394	0.834594	0.08044	0.08007		0.0646588	1.48909	0.0366	0.03623		0.0328227	0.755908	0.00073	0.00037
289	2e-05	0.05374	0.053345		0.0411639	0.948006	0.0639	0.063505		0.0530184	1.22101	0.04136	0.040965		0.0352744	0.81237	0.07885	0.078455		0.0630438	1.4519	0.03565	0.035255		0.0318477	0.733453	0.00077	0.000395
290	-6e-05	0.05284	0.05256		0.0403789	0.929927	0.06262	0.06234		0.0518534	1.19418	0.04047	0.04019		0.0344994	0.794522	0.07716	0.07688		0.0614688	1.41563	0.03481	0.03453		0.0311227	0.716757	0.00062	0.00028
291	-3e-05	0.05179	0.0514		0.0392189	0.903212	0.06125	0.06086		0.0503734	1.1601	0.03949	0.0391		0.0334094	0.769419	0.07546	0.07507		0.0596588	1.37394	0.03395	0.03356		0.0301527	0.694418	0.00081	0.00039
292	-5e-05	0.05105	0.05066		0.0384789	0.88617	0.06009	0.0597		0.0492134	1.13338	0.03866	0.03827		0.0325794	0.750305	0.07391	0.07352		0.0581088	1.33825	0.03314	0.03275		0.0293427	0.675763	0.00083	0.00039
293	-9e-05	0.05018	0.049825		0.0376439	0.86694	0.05866	0.058305		0.0478184	1.10126	0.03778	0.037425		0.0317344	0.730844	0.07235	0.071995		0.0565838	1.30313	0.03232	0.031965		0.0285577	0.657685	0.0008	0.000355
294	-3e-05	0.04912	0.048695		0.0365139	0.840916	0.05727	0.056845		0.0463584	1.06763	0.0368	0.036375		0.0306844	0.706663	0.07053	0.070105		0.0546938	1.2596	0.03146	0.031035		0.0276277	0.636267	0.00088	0.000425
295	-1e-05	0.04834	0.04791		0.0357289	0.822837	0.0562	0.05577		0.0452834	1.04288	0.03609	0.03566		0.0299694	0.690196	0.069	0.06857		0.0531588	1.22425	0.03075	0.03032		0.0269127	0.6198	0.00087	0.00043
296	-0.00012	0.04767	0.047315		0.0351339	0.809135	0.05504	0.054685		0.0441984	1.01789	0.03544	0.035085		0.0293944	0.676954	0.06761	0.067255		0.0518438	1.19396	0.03099	0.030635		0.0272277	0.627055	0.00083	0.000355
297	-4e-05	0.04682	0.046385		0.0342039	0.787717	0.05385	0.053415		0.0429284	0.988641	0.03458	0.034145		0.0284544	0.655306	0.065989	0.065554		0.0501428	1.15479	0.03098	0.030545		0.0271377	0.624982	0.00091	0.000435
298	-2e-05	0.04629	0.045845		0.0336639	0.775281	0.0528	0.052355		0.0418684	0.964229	0.03392	0.033475		0.0277844	0.639876	0.064519	0.064074		0.0486628	1.12071	0.03089	0.030445		0.0270377	0.622679	0.00091	0.000445
299	-1e-05	0.04549	0.04503		0.0328489	0.756511	0.05174	0.05128		0.0407934	0.939472	0.03322	0.03276		0.0270694	0.623409	0.06314	0.06268		0.0472688	1.0886	0.03088	0.03042		0.0270127	0.622103	0.00093	0.00046
300	4e-05	0.04492	0.0444		0.0322189	0.742002	0.05082	0.0503		0.0398134	0.916903	0.03266	0.03214		0.0264494	0.609131	0.06179	0.06127		0.0458588	1.05613	0.03068	0.03016		0.0267527	0.616116	0.001	0.00052
301	-2e-05	0.04426	0.04374		0.0315589	0.726802	0.04984	0.04932		0.0388334	0.894333	0.03195	0.03143		0.0257394	0.592779	0.06036	0.05984		0.0444288	1.0232	0.03036	0.02984		0.0264327	0.608746	0.00106	0.00052
302	0	0.04379	0.043265		0.0310839	0.715863	0.04886	0.048335		0.0378484	0.871649	0.03144	0.030915		0.0252244	0.580919	0.05916	0.058635		0.0432238	0.995445	0.03016	0.029635		0.0262277	0.604025	0.00105	0.000525
303	-2e-05	0.04329	0.04276		0.0305789	0.704233	0.04798	0.04745		0.0369634	0.851267	0.03085	0.03032		0.0246294	0.567216	0.05795	0.05742		0.0420088	0.967464	0.02986	0.02933		0.0259227	0.597001	0.00108	0.00053
304	-5e-05	0.0427	0.042175		0.0299939	0.69076	0.04719	0.046665		0.0361784	0.833189	0.03037	0.029845		0.0241544	0.556277	0.05782	0.057295		0.0418838	0.964585	0.02981	0.029285		0.0258777	0.595964	0.0011	0.000525
305	-8e-05	0.04211	0.0416		0.0294189	0.677518	0.04635	0.04584		0.0353534	0.814189	0.02974	0.02923		0.0235394	0.542113	0.05762	0.05711		0.0416988	0.960324	0.02981	0.0293		0.0258927	0.59631	0.0011	0.00051
306	-1e-05	0.04196	0.041365		0.0291839	0.672106	0.04564	0.045045		0.0345584	0.79588	0.0295	0.028905		0.0232144	0.534629	0.05747	0.056875		0.0414638	0.954912	0.02981	0.029215		0.0258077	0.594352	0.0012	0.000595
307	-0.00012	0.04128	0.04077		0.0285889	0.658403	0.04485	0.04434		0.0338534	0.779644	0.02882	0.02831		0.0226194	0.520926	0.05755	0.05704		0.0416288	0.958712	0.02981	0.0293		0.0258927	0.59631	0.00114	0.00051
308	-5e-05	0.04102	0.040475		0.0282939	0.651609	0.04427	0.043725		0.0332384	0.765481	0.02843	0.027885		0.0221944	0.511138	0.05648	0.055935		0.0405238	0.933264	0.02979	0.029245		0.0258377	0.595043	0.00114	0.000545
309	-1e-05	0.04037	0.03977		0.0275889	0.635373	0.04339	0.04279		0.0323034	0.743948	0.02797	0.02737		0.0216794	0.499278	0.05615	0.05555		0.0401388	0.924397	0.02977	0.02917		0.0257627	0.593316	0.00121	0.0006
310	-1e-05	0.04022	0.039605		0.0274239	0.631573	0.04282	0.042205		0.0317184	0.730475	0.02771	0.027095		0.0214044	0.492944	0.056065	0.05545		0.0400388	0.922094	0.02976	0.029145		0.0257377	0.59274	0.00124	0.000615
311	5e-05	0.03878	0.03813		0.0259489	0.597604	0.04216	0.04151		0.0310234	0.714469	0.02722	0.02657		0.0208794	0.480854	0.056017	0.055367		0.0399558	0.920183	0.02976	0.02911		0.0257027	0.591934	0.00125	0.00065
312	-5e-05	0.03547	0.034915		0.0227339	0.523563	0.04178	0.041225		0.0307384	0.707906	0.02702	0.026465		0.0207744	0.478435	0.05597	0.055415		0.0400038	0.921288	0.02976	0.029205		0.0257977	0.594122	0.00116	0.000555
313	-3e-05	0.03508	0.03452		0.0223389	0.514466	0.04113	0.04057		0.0300834	0.692821	0.02651	0.02595		0.0202594	0.466575	0.05594	0.05538		0.0399688	0.920482	0.02963	0.02907		0.0256627	0.591013	0.00115	0.00056
314	0.0001	0.03473	0.03404		0.0218589	0.503411	0.04053	0.03984		0.0293534	0.676009	0.02617	0.02548		0.0197894	0.455751	0.05593	0.05524		0.0398288	0.917258	0.02944	0.02875		0.0253427	0.583643	0.00128	0.00069
315	-6.9e-05	0.03338	0.0328445		0.0206634	0.475879	0.0399	0.0393645		0.0288779	0.665058	0.02578	0.0252445		0.0195539	0.450327	0.05589	0.0553545		0.0399433	0.919895	0.02935	0.0288145		0.0254072	0.585129	0.00114	0.0005355
316	0	0.03207	0.031515		0.0193339	0.445261	0.03952	0.038965		0.0284784	0.655858	0.02554	0.024985		0.0192944	0.444351	0.05548	0.054925		0.0395138	0.910004	0.02899	0.028435		0.0250277	0.576389	0.00111	0.000555
317	-0.00012	0.03205	0.03161		0.0194289	0.447448	0.03895	0.03851		0.0280234	0.645379	0.02517	0.02473		0.0190394	0.438478	0.05511	0.05467		0.0392588	0.904131	0.02899	0.02855		0.0251427	0.579037	0.001	0.00044
318	6e-05	0.03191	0.03143		0.0192489	0.443303	0.03854	0.03806		0.0275734	0.635016	0.02493	0.02445		0.0187594	0.43203	0.05499	0.05451		0.0390988	0.900446	0.02899	0.02851		0.0251027	0.578116	0.0009	0.00048
319	-0.00014	0.0318	0.03143		0.0192489	0.443303	0.03803	0.03766		0.0271734	0.625804	0.02454	0.02417		0.0184794	0.425582	0.05489	0.05452		0.0391088	0.900677	0.02898	0.02861		0.0252027	0.580419	0.00088	0.00037
320	-5e-05	0.0317	0.03132		0.0191389	0.44077	0.03781	0.03743		0.0269434	0.620507	0.0244	0.02402		0.0183294	0.422127	0.05483	0.05445		0.0390388	0.899064	0.02898	0.0286		0.0251927	0.580189	0.00081	0.00038
321	-0.00011	0.03151	0.03122		0.0190389	0.438467	0.0378	0.03751		0.0270234	0.622349	0.02288	0.02259		0.0168994	0.389194	0.05486	0.05457		0.0391588	0.901828	0.02897	0.02868		0.0252727	0.582031	0.00069	0.00029
322	4e-05	0.0315	0.031115		0.0189339	0.436049	0.03777	0.037385		0.0268984	0.61947	0.02233	0.021945		0.0162544	0.37434	0.0588	0.058415		0.0430038	0.990378	0.02896	0.028575		0.0251677	0.579613	0.00073	0.000385
323	-9e-05	0.03142	0.03113		0.0189489	0.436394	0.03752	0.03723		0.0267434	0.615901	0.0204	0.02011		0.0144194	0.33208	0.05479	0.0545		0.0390888	0.900216	0.02895	0.02866		0.0252527	0.581571	0.00067	0.00029
324	5e-05	0.03141	0.03108		0.0188989	0.435243	0.03746	0.03713		0.0266434	0.613598	0.01991	0.01958		0.0138894	0.319874	0.05479	0.05446		0.0390488	0.899295	0.02893	0.0286		0.0251927	0.580189	0.00061	0.00033
325	0	0.031364	0.031029		0.0188479	0.434068	0.037015	0.03668		0.0261934	0.603234	0.019679	0.019344		0.0136534	0.314439	0.05479	0.054455		0.0390438	0.89918	0.02892	0.028585		0.0251777	0.579843	0.00067	0.000335
326	8e-05	0.03139	0.03099		0.0188089	0.43317	0.03644	0.03604		0.0255534	0.588495	0.019661	0.019261		0.0135704	0.312527	0.04144	0.04104		0.0256288	0.590232	0.02067	0.02027		0.0168627	0.388349	0.00072	0.0004
327	-6e-05	0.03138	0.03116		0.0189789	0.437085	0.03512	0.0349		0.0244134	0.562241	0.019652	0.019432		0.0137414	0.316465	0.04107	0.04085		0.0254388	0.585856	0.02054	0.02032		0.0169127	0.3895	0.0005	0.00022
328	1e-05	0.03132	0.031095		0.0189139	0.435588	0.03497	0.034745		0.0242584	0.558671	0.01965	0.019425		0.0137344	0.316304	0.04047	0.040245		0.0248338	0.571923	0.01915	0.018925		0.0155177	0.357374	0.00044	0.000225
329	4e-05	0.03131	0.031005		0.0188239	0.433515	0.03429	0.033985		0.0234984	0.541168	0.019551	0.019246		0.0135554	0.312182	0.04001	0.039705		0.0242938	0.559487	0.0181	0.017795		0.0143877	0.33135	0.00057	0.000305
330	2e-05	0.03129	0.03105		0.0188689	0.434552	0.03427	0.03403		0.0235434	0.542205	0.01943	0.01919		0.0134994	0.310892	0.03983	0.03959		0.0241788	0.556839	0.01764	0.0174		0.0139927	0.322253	0.00046	0.00024
331	-1e-05	0.03128	0.031035		0.0188539	0.434206	0.03382	0.033575		0.0230884	0.531726	0.019428	0.019183		0.0134924	0.310731	0.03931	0.039065		0.0236538	0.544748	0.01777	0.017525		0.0141177	0.325132	0.0005	0.000245
332	-1e-05	0.03128	0.0311		0.0189189	0.435703	0.0336	0.03342		0.0229334	0.528156	0.019311	0.019131		0.0134404	0.309533	0.0389	0.03872		0.0233088	0.536803	0.0174	0.01722		0.0138127	0.318107	0.00037	0.00018
333	-1e-05	0.03128	0.031105		0.0189239	0.435818	0.0331	0.032925		0.0224384	0.516757	0.01931	0.019135		0.0134444	0.309625	0.03862	0.038445		0.0230338	0.530469	0.01735	0.017175		0.0137677	0.317071	0.00036	0.000175
334	5e-05	0.03128	0.031025		0.0188439	0.433976	0.03291	0.032655		0.0221684	0.510538	0.01928	0.019025		0.0133344	0.307092	0.03817	0.037915		0.0225038	0.518263	0.0169	0.016645		0.0132377	0.304865	0.00046	0.000255
335	-5e-05	0.03199	0.031865		0.0196839	0.453321	0.03249	0.032365		0.0218784	0.50386	0.019277	0.019152		0.0134614	0.310017	0.03779	0.037665		0.0222538	0.512506	0.01704	0.016915		0.0135077	0.311083	0.0003	0.000125
336	5e-05	0.0318	0.0316		0.0194189	0.447218	0.03264	0.03244		0.0219534	0.505587	0.01927	0.01907		0.0133794	0.308129	0.03793	0.03773		0.0223188	0.514003	0.01655	0.01635		0.0129427	0.298071	0.00035	0.0002
337	3e-05	0.0318	0.031625		0.0194439	0.447794	0.03229	0.032115		0.0216284	0.498102	0.019251	0.019076		0.0133854	0.308267	0.03753	0.037355		0.0219438	0.505367	0.01651	0.016335		0.0129277	0.297726	0.00032	0.000175
338	-5e-05	0.03167	0.031575		0.0193939	0.446642	0.03193	0.031835		0.0213484	0.491654	0.019249	0.019154		0.0134634	0.310063	0.03699	0.036895		0.0214838	0.494773	0.01636	0.016265		0.0128577	0.296114	0.00024	9.5e-05
339	-3e-05	0.03161	0.031505		0.0193239	0.44503	0.03186	0.031755		0.0212684	0.489811	0.01911	0.019005		0.0133144	0.306632	0.03694	0.036835		0.0214238	0.493391	0.01634	0.016235		0.0128277	0.295423	0.00024	0.000105
340	-4e-05	0.03155	0.03146		0.0192789	0.443994	0.03144	0.03135		0.0208634	0.480484	0.019046	0.018956		0.0132654	0.305503	0.03649	0.0364		0.0209888	0.483373	0.01577	0.01568		0.0122727	0.282641	0.00022	9e-05
341	-5e-05	0.03123	0.03113		0.0189489	0.436394	0.03123	0.03113		0.0206434	0.475418	0.019013	0.018913		0.0132224	0.304513	0.03618	0.03608		0.0206688	0.476003	0.01588	0.01578		0.0123727	0.284944	0.00025	0.0001
342	5e-05	0.03112	0.030995		0.0188139	0.433285	0.0311	0.030975		0.0204884	0.471848	0.019024	0.018899		0.0132084	0.30419	0.03608	0.035955		0.0205438	0.473125	0.01577	0.015645		0.0122377	0.281835	0.0002	0.000125
343	0	0.03111	0.03101		0.0188289	0.43363	0.03077	0.03067		0.0201834	0.464824	0.01832	0.01822		0.0125294	0.288553	0.03565	0.03555		0.0201388	0.463797	0.01543	0.01533		0.0119227	0.274581	0.0002	0.0001
344	8e-05	0.03102	0.030875		0.0186939	0.430521	0.03045	0.030305		0.0198184	0.456418	0.0187	0.018555		0.0128644	0.296268	0.03539	0.035245		0.0198338	0.456773	0.01524	0.015095		0.0116877	0.269169	0.00021	0.000145
345	2e-05	0.03087	0.03078		0.0185989	0.428334	0.03039	0.0303		0.0198134	0.456303	0.01899	0.0189		0.0132094	0.304213	0.03527	0.03518		0.0197688	0.455276	0.01517	0.01508		0.0116727	0.268823	0.00016	9e-05
346	-1e-05	0.03077	0.030685		0.0185039	0.426146	0.03023	0.030145		0.0196584	0.452733	0.01844	0.018355		0.0126644	0.291662	0.03508	0.034995		0.0195838	0.451016	0.01485	0.014765		0.0113577	0.261569	0.00018	8.5e-05
347	6.9e-05	0.03044	0.0303005		0.0181194	0.417291	0.02989	0.0297505		0.0192639	0.443648	0.01857	0.0184305		0.0127399	0.293401	0.03471	0.0345705		0.0191593	0.44124	0.01476	0.0146205		0.0112132	0.258241	0.00021	0.0001395
348	4e-05	0.03031	0.0302		0.0180189	0.414976	0.02967	0.02956		0.0190734	0.439261	0.01817	0.01806		0.0123694	0.284868	0.03453	0.03442		0.0190088	0.437774	0.01467	0.01456		0.0111527	0.256848	0.00018	0.00011
349	-1e-05	0.03017	0.030095		0.0179139	0.412558	0.0295	0.029425		0.0189384	0.436152	0.01812	0.018045		0.0123544	0.284523	0.03419	0.034115		0.0187038	0.430749	0.01454	0.014465		0.0110577	0.25466	0.00016	7.5e-05
350	9e-05	0.03007	0.029945		0.0177639	0.409104	0.02922	0.029095		0.0186084	0.428552	0.01779	0.017665		0.0119744	0.275771	0.03401	0.033885		0.0184738	0.425453	0.01442	0.014295		0.0108877	0.250745	0.00016	0.000125
351	-1e-05	0.03016	0.030115		0.0179339	0.413019	0.02904	0.028995		0.0185084	0.426249	0.01775	0.017705		0.0120144	0.276693	0.03379	0.033745		0.0183338	0.422228	0.01426	0.014215		0.0108077	0.248902	0.0001	4.5e-05
352	3e-05	0.02982	0.029765		0.0175839	0.404958	0.0289	0.028845		0.0183584	0.422794	0.01756	0.017505		0.0118144	0.272087	0.0336	0.033545		0.0181338	0.417622	0.01409	0.014035		0.0106277	0.244757	8e-05	5.5e-05
353	5e-05	0.02987	0.02975		0.0175689	0.404613	0.02883	0.02871		0.0182234	0.419685	0.01746	0.01734		0.0116494	0.268287	0.03342	0.0333		0.0178888	0.41198	0.01407	0.01395		0.0105427	0.242799	0.00019	0.00012
354	8e-05	0.02957	0.02944		0.0172589	0.397473	0.02859	0.02846		0.0179734	0.413928	0.01723	0.0171		0.0114094	0.262759	0.03323	0.0331		0.0176888	0.407374	0.01397	0.01384		0.0104327	0.240266	0.00018	0.00013
355	5e-05	0.02943	0.02935		0.0171689	0.395401	0.02846	0.02838		0.0178934	0.412085	0.01724	0.01716		0.0114694	0.264141	0.03303	0.03295		0.0175388	0.403919	0.01384	0.01376		0.0103527	0.238424	0.00011	8e-05
356	2e-05	0.02923	0.02916		0.0169789	0.391025	0.02823	0.02816		0.0176734	0.407019	0.01689	0.01682		0.0111294	0.256311	0.03285	0.03278		0.0173688	0.400004	0.0135	0.01343		0.0100227	0.230824	0.00012	7e-05
357	4e-05	0.02916	0.02906		0.0168789	0.388722	0.02822	0.02812		0.0176334	0.406097	0.01695	0.01685		0.0111594	0.257002	0.03267	0.03257		0.0171588	0.395168	0.01357	0.01347		0.0100627	0.231745	0.00016	0.0001
358	1e-05	0.029	0.028945		0.0167639	0.386074	0.02805	0.027995		0.0175084	0.403219	0.01678	0.016725		0.0110344	0.254123	0.03252	0.032465		0.0170538	0.39275	0.0136	0.013545		0.0101377	0.233472	0.0001	5.5e-05
359	-6e-05	0.02882	0.028785		0.0166039	0.382389	0.02765	0.027615		0.0171284	0.394467	0.01654	0.016505		0.0108144	0.249057	0.03212	0.032085		0.0166738	0.383999	0.0134	0.013365		0.00995774	0.229327	0.00013	3.5e-05
360	-1e-05	0.02863	0.028555		0.0163739	0.377092	0.0276	0.027525		0.0170384	0.392395	0.01642	0.016345		0.0106544	0.245372	0.03206	0.031985		0.0165738	0.381696	0.01312	0.013045		0.00963774	0.221957	0.00016	7.5e-05
361	-1e-05	0.02861	0.028575		0.0163939	0.377552	0.0276	0.027565		0.0170784	0.393316	0.01641	0.016375		0.0106844	0.246063	0.03198	0.031945		0.0165338	0.380774	0.01324	0.013205		0.00979774	0.225642	8e-05	3.5e-05
362	-1e-05	0.02839	0.02833		0.0161489	0.37191	0.0273	0.02724		0.0167534	0.385831	0.0162	0.01614		0.0104494	0.240651	0.03172	0.03166		0.0162488	0.374211	0.01305	0.01299		0.00958274	0.220691	0.00013	6e-05
363	-1e-05	0.02821	0.02817		0.0159889	0.368225	0.02712	0.02708		0.0165934	0.382146	0.01607	0.01603		0.0103394	0.238117	0.03156	0.03152		0.0161088	0.370987	0.01293	0.01289		0.00948274	0.218388	9e-05	4e-05
364	1e-05	0.02817	0.0281		0.0159189	0.366613	0.02706	0.02699		0.0165034	0.380074	0.01592	0.01585		0.0101594	0.233972	0.03137	0.0313		0.0158888	0.36592	0.01285	0.01278		0.00937274	0.215854	0.00013	7e-05
365	1e-05	0.02795	0.02788		0.0156989	0.361547	0.02696	0.02689		0.0164034	0.377771	0.0159	0.01583		0.0101394	0.233511	0.03123	0.03116		0.0157488	0.362696	0.01281	0.01274		0.00933274	0.214933	0.00013	7e-05
366	6.9e-05	0.0278	0.0276905		0.0155094	0.357182	0.02691	0.0268005		0.0163139	0.375709	0.01579	0.0156805		0.00998994	0.230068	0.03102	0.0309105		0.0154993	0.35695	0.01253	0.0124205		0.00901324	0.207575	0.00015	0.0001095
367	-3e-05	0.02772	0.027725		0.0155439	0.357977	0.02665	0.026655		0.0161684	0.372358	0.01572	0.015725		0.0100344	0.231093	0.03093	0.030935		0.0155238	0.357514	0.01256	0.012565		0.00915774	0.210903	2e-05	-5e-06
368	-6e-05	0.02748	0.02745		0.0152689	0.351644	0.02652	0.02649		0.0160034	0.368559	0.01547	0.01544		0.00974944	0.22453	0.0306	0.03057		0.0151588	0.349108	0.01226	0.01223		0.00882274	0.203188	0.00012	3e-05
369	1e-05	0.02751	0.027435		0.0152539	0.351298	0.02638	0.026305		0.0158184	0.364298	0.01546	0.015385		0.00969444	0.223263	0.03056	0.030485		0.0150738	0.347151	0.01236	0.012285		0.00887774	0.204454	0.00014	7.5e-05
370	-1e-05	0.02735	0.027335		0.0151539	0.348995	0.02628	0.026265		0.0157784	0.363377	0.01537	0.015355		0.00966444	0.222572	0.03042	0.030405		0.0149938	0.345308	0.01207	0.012055		0.00864774	0.199157	4e-05	1.5e-05
371	4e-05	0.0272	0.027125		0.0149439	0.344159	0.02597	0.025895		0.0154084	0.354856	0.01525	0.015175		0.00948444	0.218427	0.03023	0.030155		0.0147438	0.339551	0.01205	0.011975		0.00856774	0.197315	0.00011	7.5e-05
372	-9e-05	0.02701	0.026995		0.0148139	0.341165	0.02595	0.025935		0.0154484	0.355777	0.015	0.014985		0.00929444	0.214051	0.02999	0.029975		0.0145638	0.335405	0.01165	0.011635		0.00822774	0.189485	0.00012	1.5e-05
373	-3e-05	0.02694	0.02689		0.0147089	0.338747	0.02555	0.0255		0.0150134	0.345759	0.01508	0.01503		0.00933944	0.215087	0.02992	0.02987		0.0144588	0.332987	0.01191	0.01186		0.00845274	0.194667	0.00013	5e-05
374	1e-05	0.02668	0.0266		0.0144189	0.332068	0.02586	0.02578		0.0152934	0.352207	0.01473	0.01465		0.00895944	0.206336	0.02971	0.02963		0.0142188	0.32746	0.0115	0.01142		0.00801274	0.184533	0.00015	8e-05
375	-3e-05	0.0266	0.02651		0.0143289	0.329995	0.02514	0.02505		0.0145634	0.335395	0.01471	0.01462		0.00892944	0.205645	0.02942	0.02933		0.0139188	0.320551	0.01166	0.01157		0.00816274	0.187988	0.00021	9e-05
376	-0.00015	0.02645	0.0264905		0.0143094	0.329546	0.02568	0.0257205		0.0152339	0.350837	0.01444	0.0144805		0.00878994	0.202432	0.0294	0.0294405		0.0140293	0.323096	0.011	0.0110405		0.00763324	0.175794	6.9e-05	-4.05e-05
377	-6e-05	0.02684	0.026805		0.0146239	0.336789	0.02483	0.024795		0.0143084	0.329523	0.01478	0.014745		0.00905444	0.208524	0.02901	0.028975		0.0135638	0.312375	0.01174	0.011705		0.00829774	0.191097	0.00013	3.5e-05
378	-0.00012	0.02581	0.025825		0.0136439	0.31422	0.02498	0.024995		0.0145084	0.334129	0.01383	0.013845		0.00815444	0.187797	0.0286	0.028615		0.0132038	0.304084	0.01066	0.010675		0.00726774	0.167376	9e-05	-1.5e-05
379	-8e-05	0.02623	0.02622		0.0140389	0.323317	0.02435	0.02434		0.0138534	0.319044	0.01428	0.01427		0.00857944	0.197585	0.02864	0.02863		0.0132188	0.30443	0.01148	0.01147		0.00806274	0.185685	0.0001	1e-05
380	0	0.02553	0.02549		0.0133089	0.306505	0.02515	0.02511		0.0146234	0.336777	0.01376	0.01372		0.00802944	0.184918	0.02849	0.02845		0.0130388	0.300284	0.01038	0.01034		0.00693274	0.159661	8e-05	4e-05
381	0	0.02629	0.02625		0.0140689	0.324008	0.02417	0.02413		0.0136434	0.314208	0.01465	0.01461		0.00891944	0.205415	0.02867	0.02863		0.0132188	0.30443	0.01137	0.01133		0.00792274	0.182461	8e-05	4e-05
382	-4e-05	0.02509	0.02501		0.0128289	0.29545	0.02526	0.02518		0.0146934	0.338389	0.01349	0.01341		0.00771944	0.177779	0.02841	0.02833		0.0129188	0.297521	0.00996	0.00988		0.00647274	0.149067	0.0002	8e-05
383	-4e-05	0.02591	0.025855		0.0136739	0.314911	0.02362	0.023565		0.0130784	0.301196	0.01442	0.014365		0.00867444	0.199772	0.02851	0.028455		0.0130438	0.3004	0.01144	0.011385		0.00797774	0.183727	0.00015	5.5e-05
384	-2e-05	0.02538	0.025335		0.0131539	0.302935	0.02398	0.023935		0.0134484	0.309717	0.01391	0.013865		0.00817444	0.188257	0.02775	0.027705		0.0122938	0.283127	0.01045	0.010405		0.00699774	0.161158	0.00011	4.5e-05
385	4e-05	0.02496	0.024865		0.0126839	0.292111	0.02382	0.023725		0.0132384	0.304881	0.01363	0.013535		0.00784444	0.180657	0.02751	0.027415		0.0120038	0.276448	0.01024	0.010145		0.00673774	0.15517	0.00015	9.5e-05
386	-1e-05	0.02519	0.025125		0.0129439	0.298099	0.02368	0.023615		0.0131284	0.302347	0.01383	0.013765		0.00807444	0.185954	0.02752	0.027455		0.0120438	0.27737	0.0102	0.010135		0.00672774	0.15494	0.00014	6.5e-05
387	-2e-05	0.02493	0.024875		0.0126939	0.292341	0.02376	0.023705		0.0132184	0.30442	0.01368	0.013625		0.00793444	0.18273	0.02729	0.027235		0.0118238	0.272303	0.00997	0.009915		0.00650774	0.149873	0.00013	5.5e-05
388	-1e-05	0.02503	0.0250005		0.0128194	0.295232	0.02359	0.0235605		0.0130739	0.301092	0.01378	0.0137505		0.00805994	0.18562	0.02723	0.0272005		0.0117893	0.271509	0.01035	0.0103205		0.00691324	0.159212	6.9e-05	2.95e-05
389	-1e-05	0.02466	0.024615		0.0124339	0.286354	0.02346	0.023415		0.0129284	0.297741	0.0133	0.013255		0.00756444	0.174209	0.02708	0.027035		0.0116238	0.267697	0.00996	0.009915		0.00650774	0.149873	0.0001	4.5e-05
390	-2e-05	0.0246	0.024525		0.0123439	0.284281	0.02296	0.022885		0.0123984	0.285535	0.01326	0.013185		0.00749444	0.172597	0.02684	0.026765		0.0113538	0.261479	0.01003	0.009955		0.00654774	0.150794	0.00017	7.5e-05
391	-3e-05	0.02428	0.02424		0.0120589	0.277717	0.02299	0.02295		0.0124634	0.287032	0.01312	0.01308		0.00738944	0.170179	0.02685	0.02681		0.0113988	0.262515	0.00974	0.0097		0.00629274	0.144922	0.00011	4e-05
392	-6.9e-05	0.02435	0.0243095		0.0121284	0.279318	0.0228	0.0227595		0.0122729	0.282645	0.01321	0.0131695		0.00747894	0.17224	0.02667	0.0266295		0.0112183	0.258358	0.00975	0.0097095		0.00630224	0.145141	0.00015	4.05e-05
393	6e-05	0.024	0.02391		0.0117289	0.270117	0.02273	0.02264		0.0121534	0.279893	0.01293	0.01284		0.00714944	0.164652	0.02655	0.02646		0.0110488	0.254455	0.00959	0.0095		0.00609274	0.140316	0.00012	9e-05
394	-5e-05	0.02412	0.024075		0.0118939	0.273917	0.02261	0.022565		0.0120784	0.278166	0.01312	0.013075		0.00738444	0.170064	0.02651	0.026465		0.0110538	0.25457	0.00952	0.009475		0.00606774	0.13974	0.00014	4.5e-05
395	1e-05	0.02372	0.023695		0.0115139	0.265166	0.02247	0.022445		0.0119584	0.275402	0.01271	0.012685		0.00699444	0.161082	0.02629	0.026265		0.0108538	0.249964	0.00944	0.009415		0.00600774	0.138358	4e-05	2.5e-05
396	-5e-05	0.02379	0.02373		0.0115489	0.265972	0.02241	0.02235		0.0118634	0.273214	0.01288	0.01282		0.00712944	0.164191	0.02621	0.02615		0.0107388	0.247315	0.0094	0.00934		0.00593274	0.136631	0.00017	6e-05
397	4e-05	0.02351	0.023435		0.0112539	0.259178	0.02221	0.022135		0.0116484	0.268263	0.01248	0.012405		0.00671444	0.154634	0.02614	0.026065		0.0106538	0.245358	0.00918	0.009105		0.00569774	0.131219	0.00011	7.5e-05
398	6e-05	0.02364	0.02354		0.0113589	0.261596	0.02222	0.02212		0.0116334	0.267917	0.01267	0.01257		0.00687944	0.158434	0.02608	0.02598		0.0105688	0.2434	0.00919	0.00909		0.00568274	0.130874	0.00014	0.0001
399	-6e-05	0.02322	0.023225		0.0110439	0.254342	0.02199	0.021995		0.0115084	0.265039	0.01233	0.012335		0.00664444	0.153021	0.02594	0.025945		0.0105338	0.242594	0.009039	0.009044		0.00563674	0.129814	5e-05	-5e-06
400	-0.00012	0.02332	0.023365		0.0111839	0.257566	0.02196	0.022005		0.0115184	0.265269	0.01254	0.012585		0.00689444	0.158779	0.02587	0.025915		0.0105038	0.241903	0.00903	0.009075		0.00566774	0.130528	3e-05	-4.5e-05
401	-0.00011	0.02298	0.02304		0.0108589	0.250081	0.02179	0.02185		0.0113634	0.261699	0.01224	0.0123		0.00660944	0.152215	0.02579	0.02585		0.0104388	0.240406	0.00897	0.00903		0.00562274	0.129492	-1e-05	-6e-05
402	1e-05	0.02317	0.0231305		0.0109494	0.252166	0.02184	0.0218005		0.0113139	0.260559	0.01255	0.0125105		0.00681994	0.157063	0.02576	0.0257205		0.0103093	0.237424	0.00886	0.0088205		0.00541324	0.124667	6.9e-05	3.95e-05
403	-8e-05	0.02277	0.022805		0.0106239	0.244669	0.0217	0.021735		0.0112484	0.259051	0.01214	0.012175		0.00648444	0.149337	0.02565	0.025685		0.0102738	0.236607	0.00886	0.008895		0.00548774	0.126383	1e-05	-3.5e-05
404	-9e-05	0.02297	0.022975		0.0107939	0.248584	0.02172	0.021725		0.0112384	0.258821	0.01227	0.012275		0.00658444	0.15164	0.02558	0.025585		0.0101738	0.234304	0.00875	0.008755		0.00534774	0.123158	8e-05	-5e-06
405	-6e-05	0.02246	0.02248		0.0102989	0.237185	0.02133	0.02135		0.0108634	0.250184	0.01197	0.01199		0.00629944	0.145076	0.02536	0.02538		0.00996884	0.229582	0.00869	0.00871		0.00530274	0.122122	2e-05	-2e-05
406	-2e-05	0.02262	0.02259		0.0104089	0.239718	0.02146	0.02143		0.0109434	0.252027	0.01211	0.01208		0.00638944	0.147149	0.02551	0.02548		0.0100688	0.231885	0.00859	0.00856		0.00515274	0.118668	8e-05	3e-05
407	-9e-05	0.02228	0.02235		0.0101689	0.234191	0.02137	0.02144		0.0109534	0.252257	0.01193	0.012		0.00630944	0.145306	0.02538	0.02545		0.0100388	0.231194	0.00864	0.00871		0.00530274	0.122122	-5e-05	-7e-05
408	-6.9e-05	0.02242	0.0224495		0.0102684	0.236482	0.02137	0.0213995		0.0109129	0.251324	0.01214	0.0121695		0.00647894	0.14921	0.02523	0.0252595		0.00984834	0.226807	0.00854	0.0085695		0.00516224	0.118886	1e-05	-2.95e-05
409	-0.00012	0.02206	0.022125		0.00994394	0.229009	0.02112	0.021185		0.0106984	0.246384	0.01171	0.011775		0.00608444	0.140125	0.02521	0.025275		0.00986384	0.227164	0.00852	0.008585		0.00517774	0.119243	-1e-05	-6.5e-05
410	-2e-05	0.02213	0.0221055		0.00992444	0.22856	0.02114	0.0211155		0.0106289	0.244784	0.01188	0.0118555		0.00616494	0.141979	0.02504	0.0250155		0.00960434	0.221188	0.008399	0.0083745		0.00496724	0.114396	6.9e-05	2.45e-05
411	-6e-05	0.02194	0.0220045		0.00982344	0.226234	0.02097	0.0210345		0.0105479	0.242918	0.01168	0.0117445		0.00605394	0.139422	0.02517	0.0252345		0.00982334	0.226232	0.008319	0.0083835		0.00497624	0.114603	-6.9e-05	-6.45e-05
412	-4e-05	0.02198	0.02198		0.00979894	0.22567	0.02102	0.02102		0.0105334	0.242584	0.01185	0.01185		0.00615944	0.141852	0.02515	0.02515		0.00973884	0.224285	0.00835	0.00835		0.00494274	0.113831	4e-05	0
413	-0.00013	0.02165	0.021735		0.00955394	0.220027	0.02075	0.020835		0.0103484	0.238324	0.01151	0.011595		0.00590444	0.135979	0.02507	0.025155		0.00974384	0.224401	0.00825	0.008335		0.00492774	0.113486	-4e-05	-8.5e-05
414	-2e-05	0.02168	0.02167		0.00948894	0.21853	0.02083	0.02082		0.0103334	0.237978	0.01158	0.01157		0.00587944	0.135404	0.02498	0.02497		0.00955884	0.22014	0.008109	0.008099		0.00469174	0.108051	4e-05	1e-05
415	-8e-05	0.02142	0.021475		0.00929394	0.214039	0.02074	0.020795		0.0103084	0.237403	0.0114	0.011455		0.00576444	0.132755	0.02492	0.024975		0.00956384	0.220255	0.00814	0.008195		0.00478774	0.110262	-3e-05	-5.5e-05
416	-6.9e-05	0.02137	0.0213995		0.00921844	0.212301	0.02066	0.0206895		0.0102029	0.234973	0.01145	0.0114795		0.00578894	0.133319	0.02473	0.0247595		0.00934834	0.215292	0.00808	0.0081095		0.00470224	0.108293	1e-05	-2.95e-05
417	-0.00011	0.02114	0.02121		0.00902894	0.207936	0.02044	0.02051		0.0100234	0.230839	0.01124	0.01131		0.00561944	0.129416	0.02469	0.02476		0.00934884	0.215304	0.008019	0.008089		0.00468174	0.10782	-3e-05	-7e-05
418	-5e-05	0.02115	0.0212		0.00901894	0.207706	0.02053	0.02058		0.0100934	0.232451	0.01126	0.01131		0.00561944	0.129416	0.02465	0.0247		0.00928884	0.213922	0.0079	0.00795		0.00454274	0.104619	-5e-05	-5e-05
419	-0.00011	0.02092	0.02098		0.00879894	0.20264	0.02026	0.02032		0.00983341	0.226463	0.01108	0.01114		0.00544944	0.125501	0.02461	0.02467		0.00925884	0.213231	0.00795	0.00801		0.00460274	0.106001	-1e-05	-6e-05
420	-0.00011	0.02093	0.020985		0.00880394	0.202755	0.02037	0.020425		0.00993841	0.228882	0.01112	0.011175		0.00548444	0.126307	0.0246	0.024655		0.00924384	0.212886	0.007849	0.007904		0.00449674	0.10356	0	-5.5e-05
421	-0.00012	0.02073	0.020835		0.00865394	0.1993	0.02017	0.020275		0.00978841	0.225427	0.01093	0.011035		0.00534444	0.123082	0.02454	0.024645		0.00923384	0.212655	0.00768	0.007785		0.00437774	0.100819	-9e-05	-0.000105
422	-0.00013	0.02062	0.0207195		0.00853844	0.19664	0.02043	0.0205295		0.0100429	0.231288	0.01111	0.0112095		0.00551894	0.127101	0.02494	0.0250395		0.00962834	0.221741	0.00749	0.0075895		0.00418224	0.096317	-6.9e-05	-9.95e-05
423	-0.00011	0.02024	0.020335		0.00815394	0.187785	0.02009	0.020185		0.00969841	0.223354	0.01092	0.011015		0.00532444	0.122622	0.02471	0.024805		0.00939384	0.21634	0.00753	0.007625		0.00421774	0.0971346	-8e-05	-9.5e-05
424	-9e-05	0.02044	0.020495		0.00831394	0.19147	0.02029	0.020345		0.00985841	0.227039	0.01108	0.011135		0.00544444	0.125385	0.02476	0.024815		0.00940384	0.21657	0.00763	0.007685		0.00427774	0.0985164	-2e-05	-5.5e-05
425	-0.00014	0.02025	0.020325		0.00814394	0.187555	0.02013	0.020205		0.00971841	0.223815	0.01078	0.010855		0.00516444	0.118937	0.02477	0.024845		0.00943384	0.217261	0.00774	0.007815		0.00440774	0.10151	-1e-05	-7.5e-05
426	-0.00017	0.02028	0.020395		0.00821394	0.189167	0.02017	0.020285		0.00979841	0.225657	0.01076	0.010875		0.00518444	0.119398	0.02469	0.024805		0.00939384	0.21634	0.00746	0.007575		0.00416774	0.0959831	-6e-05	-0.000115
427	-0.00017	0.01972	0.01981		0.00762894	0.175694	0.01964	0.01973		0.00924341	0.212876	0.01054	0.01063		0.00493944	0.113755	0.02431	0.0244		0.00898884	0.207013	0.00749	0.00758		0.00417274	0.0960982	-1e-05	-9e-05
428	-6e-05	0.01975	0.019785		0.00760394	0.175119	0.01993	0.019965		0.00947841	0.218288	0.0105	0.010535		0.00484444	0.111567	0.02441	0.024445		0.00903384	0.208049	0.00725	0.007285		0.00387774	0.0893044	-1e-05	-3.5e-05
429	-0.00014	0.01976	0.019875		0.00769394	0.177191	0.01946	0.019575		0.00908841	0.209306	0.01052	0.010635		0.00494444	0.11387	0.02425	0.024365		0.00895384	0.206207	0.00743	0.007545		0.00413774	0.0952922	-9e-05	-0.000115
430	-4e-05	0.01964	0.01964		0.00745894	0.171779	0.01971	0.01971		0.00922341	0.212415	0.01041	0.01041		0.00471944	0.108689	0.02421	0.02421		0.00879884	0.202637	0.00699	0.00699		0.00358274	0.0825105	4e-05	0
431	-0.00017	0.01952	0.01966		0.00747894	0.17224	0.0193	0.01944		0.00895341	0.206197	0.0103	0.01044		0.00474944	0.10938	0.02416	0.0243		0.00888884	0.20471	0.00735	0.00749		0.00408274	0.0940255	-0.00011	-0.00014
432	-5e-05	0.01916	0.019195		0.00701394	0.161531	0.01934	0.019375		0.00888841	0.2047	0.01009	0.010125		0.00443444	0.102125	0.02415	0.024185		0.00877384	0.202062	0.00699	0.007025		0.00361774	0.0833166	-2e-05	-3.5e-05
433	-0.00017	0.01936	0.01946		0.00727894	0.167634	0.01918	0.01928		0.00879341	0.202512	0.01036	0.01046		0.00476944	0.10984	0.02416	0.02426		0.00884884	0.203789	0.00728	0.00738		0.00397274	0.0914922	-3e-05	-0.0001
434	-0.00017	0.01914	0.01925		0.00706894	0.162798	0.01929	0.0194		0.00891341	0.205276	0.01007	0.01018		0.00448944	0.103392	0.02407	0.02418		0.00876884	0.201946	0.00689	0.007		0.00359274	0.0827408	-5e-05	-0.00011
435	-0.00017	0.01916	0.019285		0.00710394	0.163604	0.01891	0.019035		0.00854841	0.19687	0.01007	0.010195		0.00450444	0.103737	0.02384	0.023965		0.00855384	0.196995	0.0071	0.007225		0.00381774	0.0879226	-8e-05	-0.000125
436	-0.00015	0.0189	0.01904		0.00685894	0.157961	0.01913	0.01927		0.00878341	0.202282	0.00983	0.00997		0.00427944	0.0985555	0.02388	0.02402		0.00860884	0.198262	0.00681	0.00695		0.00354274	0.0815893	-0.00013	-0.00014
437	-0.00017	0.01899	0.01912		0.00693894	0.159804	0.01894	0.01907		0.00858341	0.197676	0.01012	0.01025		0.00455944	0.105004	0.02397	0.0241		0.00868884	0.200104	0.00699	0.00712		0.00371274	0.0855044	-9e-05	-0.00013
438	-0.00017	0.01874	0.018875		0.00669394	0.154161	0.01898	0.019115		0.00862841	0.198712	0.009849	0.009984		0.00429344	0.0988779	0.02386	0.023995		0.00858384	0.197686	0.00666	0.006795		0.00338774	0.0780197	-0.0001	-0.000135
439	-0.0001	0.01893	0.018995		0.00681394	0.156925	0.01874	0.018805		0.00831841	0.191573	0.00997	0.010035		0.00434444	0.100052	0.02378	0.023845		0.00843384	0.194231	0.0068	0.006865		0.00345774	0.0796318	-3e-05	-6.5e-05
440	-0.00017	0.01854	0.0187		0.00651894	0.150131	0.01887	0.01903		0.00854341	0.196755	0.009719	0.009879		0.00418844	0.0964598	0.02372	0.02388		0.00846884	0.195037	0.00667	0.00683		0.00342274	0.0788257	-0.00015	-0.00016
441	-0.00018	0.01864	0.01875		0.00656894	0.151283	0.01865	0.01876		0.00827341	0.190537	0.00982	0.00993		0.00423944	0.0976343	0.02358	0.02369		0.00827884	0.190662	0.00673	0.00684		0.00343274	0.079056	-4e-05	-0.00011
442	-6e-05	0.01833	0.01838		0.00619894	0.142762	0.0186	0.01865		0.00816341	0.188003	0.00949	0.00954		0.00384944	0.0886526	0.02351	0.02356		0.00814884	0.187668	0.0066	0.00665		0.00324274	0.0746803	-4e-05	-5e-05
443	-0.00017	0.01845	0.018575		0.00639394	0.147252	0.01848	0.018605		0.00811841	0.186967	0.00963	0.009755		0.00406444	0.0936041	0.02343	0.023555		0.00814384	0.187553	0.00663	0.006755		0.00334774	0.0770985	-8e-05	-0.000125
444	-0.00018	0.01818	0.01833		0.00614894	0.14161	0.0185	0.01865		0.00816341	0.188003	0.00953	0.00968		0.00398944	0.0918768	0.0234	0.02355		0.00813884	0.187437	0.00645	0.0066		0.00319274	0.0735288	-0.00012	-0.00015
445	-9e-05	0.01835	0.018425		0.00624394	0.143798	0.01835	0.018425		0.00793841	0.182822	0.00958	0.009655		0.00396444	0.0913011	0.02339	0.023465		0.00805384	0.18548	0.00656	0.006635		0.00322774	0.0743349	-6e-05	-7.5e-05
446	-6.9e-05	0.01815	0.0181945		0.00601344	0.13849	0.01833	0.0183745		0.00788791	0.181659	0.00941	0.0094545		0.00376394	0.0866835	0.0233	0.0233445		0.00793334	0.182705	0.00647	0.0065145		0.00310724	0.0715597	-2e-05	-4.45e-05
447	-0.0002	0.01807	0.0182045		0.00602344	0.13872	0.01822	0.0183545		0.00786791	0.181198	0.00948	0.0096145		0.00392394	0.0903683	0.02326	0.0233945		0.00798334	0.183856	0.00641	0.0065445		0.00313724	0.0722506	-6.9e-05	-0.0001345
448	-0.00011	0.01793	0.018015		0.00583394	0.134356	0.01805	0.018135		0.00764841	0.176143	0.00933	0.009415		0.00372444	0.0857739	0.02316	0.023245		0.00783384	0.180413	0.00635	0.006435		0.00302774	0.0697289	-6e-05	-8.5e-05
449	-0.00013	0.01794	0.018055		0.00587394	0.135277	0.01796	0.018075		0.00758841	0.174761	0.00927	0.009385		0.00369444	0.085083	0.02305	0.023165		0.00775384	0.178571	0.00628	0.006395		0.00298774	0.0688077	-0.0001	-0.000115
450	-6.9e-05	0.01791	0.0179745		0.00579344	0.133423	0.01792	0.0179845		0.00749791	0.172677	0.009259	0.0093235		0.00363294	0.0836666	0.02309	0.0231545		0.00774334	0.178329	0.00623	0.0062945		0.00288724	0.0664931	-6e-05	-6.45e-05
451	-0.00016	0.01784	0.018		0.00581894	0.13401	0.01775	0.01791		0.00742341	0.170961	0.00922	0.00938		0.00368944	0.0849678	0.02294	0.0231		0.00768884	0.177074	0.00623	0.00639		0.00298274	0.0686925	-0.00016	-0.00016
452	-0.00018	0.01758	0.01776		0.00557894	0.128483	0.01763	0.01781		0.00732341	0.168658	0.00901	0.00919		0.00349944	0.0805921	0.02281	0.02299		0.00757884	0.174541	0.00624	0.00642		0.00301274	0.0693834	-0.00018	-0.00018
453	-0.00011	0.01768	0.01778		0.00559894	0.128944	0.01752	0.01762		0.00713341	0.164282	0.009169	0.009269		0.00357844	0.0824115	0.02277	0.02287		0.00745884	0.171777	0.00625	0.00635		0.00294274	0.0677713	-9e-05	-0.0001
454	-0.00015	0.01742	0.017585		0.00540394	0.124453	0.01751	0.017675		0.00718841	0.165549	0.00899	0.009155		0.00346444	0.0797861	0.02272	0.022885		0.00747384	0.172123	0.00608	0.006245		0.00283774	0.0653532	-0.00018	-0.000165
455	-0.00013	0.01759	0.017715		0.00553394	0.127447	0.01747	0.017595		0.00710841	0.163707	0.00908	0.009205		0.00351444	0.0809376	0.02273	0.022855		0.00744384	0.171432	0.00609	0.006215		0.00280774	0.0646623	-0.00012	-0.000125
456	-0.00017	0.01724	0.01738		0.00519894	0.119732	0.01729	0.01743		0.00694341	0.159907	0.00881	0.00895		0.00325944	0.0750649	0.02262	0.02276		0.00734884	0.169244	0.00606	0.0062		0.00279274	0.0643168	-0.00011	-0.00014
457	-0.00015	0.01739	0.017565		0.00538394	0.123992	0.01722	0.017395		0.00690841	0.159101	0.00897	0.009145		0.00345444	0.0795558	0.0226	0.022775		0.00736384	0.169589	0.00594	0.006115		0.00270774	0.0623593	-0.0002	-0.000175
458	-0.00014	0.01715	0.0173		0.00511894	0.117889	0.01714	0.01729		0.00680341	0.156683	0.0089	0.00905		0.00335944	0.0773679	0.02254	0.02269		0.00727884	0.167632	0.00597	0.00612		0.00271274	0.0624744	-0.00016	-0.00015
459	-0.00018	0.01739	0.017585		0.00540394	0.124453	0.01723	0.017425		0.00693841	0.159792	0.00897	0.009165		0.00347444	0.0800164	0.02244	0.022635		0.00722384	0.166365	0.00596	0.006155		0.00274774	0.0632805	-0.00021	-0.000195
460	-0.00019	0.01712	0.01728		0.00509894	0.117429	0.01715	0.01731		0.00682341	0.157143	0.0088	0.00896		0.00326944	0.0752952	0.02247	0.02263		0.00721884	0.16625	0.006	0.00616		0.00275274	0.0633956	-0.00013	-0.00016
461	-0.00017	0.01727	0.01749		0.00530894	0.122265	0.01704	0.01726		0.00677341	0.155992	0.00891	0.00913		0.00343944	0.0792103	0.02236	0.02258		0.00716884	0.165098	0.00601	0.00623		0.00282274	0.0650077	-0.00027	-0.00022
462	-0.00021	0.01696	0.017125		0.00494394	0.113859	0.01672	0.016885		0.00639841	0.147355	0.0085	0.008665		0.00297444	0.0685014	0.02229	0.022455		0.00704384	0.16222	0.00603	0.006195		0.00278774	0.0642017	-0.00012	-0.000165
463	-0.00022	0.01704	0.017325		0.00514394	0.118465	0.01694	0.017225		0.00673841	0.155186	0.00869	0.008975		0.00328444	0.0756407	0.02234	0.022625		0.00721384	0.166135	0.00577	0.006055		0.00264774	0.0609775	-0.00035	-0.000285
464	-0.00014	0.01672	0.01684		0.00465894	0.107295	0.01654	0.01666		0.00617341	0.142174	0.008489	0.008609		0.00291844	0.0672117	0.02217	0.02229		0.00687884	0.15842	0.00582	0.00594		0.00253274	0.058329	-0.0001	-0.00012
465	-0.00012	0.01683	0.01704		0.00485894	0.111901	0.01657	0.01678		0.00629341	0.144937	0.00869	0.0089		0.00320944	0.0739134	0.02229	0.0225		0.00708884	0.163256	0.0057	0.00591		0.00250274	0.0576381	-0.0003	-0.00021
466	-0.00011	0.01668	0.016715		0.00453394	0.104417	0.01635	0.016385		0.00589841	0.13584	0.008449	0.008484		0.00279344	0.0643329	0.02222	0.022255		0.00684384	0.157614	0.00593	0.005965		0.00255774	0.0589048	4e-05	-3.5e-05
467	-0.00014	0.01673	0.016965		0.00478394	0.110174	0.01642	0.016655		0.00616841	0.142058	0.008529	0.008764		0.00307344	0.0707813	0.02215	0.022385		0.00697384	0.160608	0.00566	0.005895		0.00248774	0.0572927	-0.00033	-0.000235
468	-3e-05	0.01645	0.016495		0.00431394	0.09935	0.01618	0.016225		0.00573841	0.132156	0.008399	0.008444		0.00275344	0.0634117	0.02225	0.022295		0.00688384	0.158535	0.0056	0.005645		0.00223774	0.0515352	-6e-05	-4.5e-05
469	-0.0001	0.01646	0.016665		0.00448394	0.103265	0.01626	0.016465		0.00597841	0.137683	0.008359	0.008564		0.00287344	0.0661753	0.02206	0.022265		0.00685384	0.157844	0.00553	0.005735		0.00232774	0.0536079	-0.00031	-0.000205
470	-0.00022	0.01639	0.016575		0.00439394	0.101192	0.01613	0.016315		0.00582841	0.134228	0.00835	0.008535		0.00284444	0.0655075	0.02213	0.022315		0.00690384	0.158995	0.00552	0.005705		0.00229774	0.052917	-0.00015	-0.000185
471	-0.00016	0.01636	0.016605		0.00442394	0.101883	0.01606	0.016305		0.00581841	0.133998	0.008279	0.008524		0.00283344	0.0652541	0.02206	0.022305		0.00689384	0.158765	0.00545	0.005695		0.00228774	0.0526867	-0.00033	-0.000245
472	-8e-05	0.01629	0.016385		0.00420394	0.0968167	0.01581	0.015905		0.00541841	0.124786	0.0081	0.008195		0.00250444	0.0576773	0.02208	0.022175		0.00676384	0.155771	0.00564	0.005735		0.00232774	0.0536079	-0.00011	-9.5e-05
473	-0.00022	0.01631	0.016575		0.00439394	0.101192	0.01603	0.016295		0.00580841	0.133768	0.00827	0.008535		0.00284444	0.0655075	0.02213	0.022395		0.00698384	0.160838	0.00549	0.005755		0.00234774	0.0540685	-0.00031	-0.000265
474	-6e-05	0.0162	0.01631		0.00412894	0.0950895	0.01586	0.01597		0.00548341	0.126283	0.008189	0.008299		0.00260844	0.0600724	0.02199	0.0221		0.00668884	0.154044	0.00551	0.00562		0.00221274	0.0509594	-0.00016	-0.00011
475	-0.00025	0.01612	0.016385		0.00420394	0.0968167	0.01583	0.016095		0.00560841	0.129162	0.00822	0.008485		0.00279444	0.064356	0.02203	0.022295		0.00688384	0.158535	0.00536	0.005625		0.00221774	0.0510746	-0.00028	-0.000265
476	0	0.01606	0.01612		0.00393894	0.0907138	0.01564	0.0157		0.00521341	0.120065	0.00807	0.00813		0.00243944	0.0561803	0.02204	0.0221		0.00668884	0.154044	0.00544	0.0055		0.00209274	0.0481958	-0.00012	-6e-05
477	-0.0002	0.01613	0.01635		0.00416894	0.0960107	0.01572	0.01594		0.00545341	0.125592	0.00814	0.00836		0.00266944	0.0614772	0.02201	0.02223		0.00681884	0.157038	0.00534	0.00556		0.00215274	0.0495776	-0.00024	-0.00022
478	-0.0001	0.01603	0.016185		0.00400394	0.0922107	0.01564	0.015795		0.00530841	0.122253	0.008109	0.008264		0.00257344	0.0592663	0.02205	0.022205		0.00679384	0.156462	0.00541	0.005565		0.00215774	0.0496928	-0.00021	-0.000155
479	-0.00016	0.01597	0.01612		0.00393894	0.0907138	0.01563	0.01578		0.00529341	0.121907	0.00813	0.00828		0.00258944	0.0596348	0.02192	0.02207		0.00665884	0.153353	0.00535	0.0055		0.00209274	0.0481958	-0.00014	-0.00015
480	0	0.01593	0.01603		0.00384894	0.0886411	0.01542	0.01552		0.00503341	0.115919	0.008059	0.008159		0.00246844	0.0568482	0.02194	0.02204		0.00662884	0.152662	0.00531	0.00541		0.00200274	0.0461231	-0.0002	-0.0001
481	-0.00028	0.01588	0.016145		0.00396394	0.0912895	0.01547	0.015735		0.00524841	0.120871	0.00814	0.008405		0.00271444	0.0625136	0.02191	0.022175		0.00676384	0.155771	0.00522	0.005485		0.00207774	0.0478504	-0.00025	-0.000265
482	-8e-05	0.01575	0.01588		0.00369894	0.0851866	0.01532	0.01545		0.00496341	0.114307	0.007979	0.008109		0.00241844	0.0556967	0.0218	0.02193		0.00651884	0.150129	0.00535	0.00548		0.00207274	0.0477352	-0.00018	-0.00013
483	-0.00021	0.0158	0.01602		0.00383894	0.0884108	0.01543	0.01565		0.00516341	0.118913	0.00803	0.00825		0.00255944	0.0589439	0.02189	0.02211		0.00669884	0.154274	0.00526	0.00548		0.00207274	0.0477352	-0.00023	-0.00022
484	-0.00011	0.01571	0.01588		0.00369894	0.0851866	0.01521	0.01538		0.00489341	0.112695	0.007979	0.008149		0.00245844	0.0566179	0.02179	0.02196		0.00654884	0.15082	0.0054	0.00557		0.00216274	0.0498079	-0.00023	-0.00017
485	-0.00018	0.01571	0.01588		0.00369894	0.0851866	0.01528	0.01545		0.00496341	0.114307	0.00788	0.00805		0.00235944	0.0543379	0.02175	0.02192		0.00650884	0.149899	0.00525	0.00542		0.00201274	0.0463534	-0.00016	-0.00017
486	0	0.01566	0.015755		0.00357394	0.0823078	0.01523	0.015325		0.00483841	0.111429	0.00796	0.008055		0.00236444	0.0544531	0.0217	0.021795		0.00638384	0.14702	0.00519	0.005285		0.00187774	0.0432444	-0.00019	-9.5e-05
487	-0.00019	0.01558	0.015675		0.00349394	0.0804654	0.01527	0.015365		0.00487841	0.11235	0.00777	0.007865		0.00217444	0.0500774	0.02164	0.021735		0.00632384	0.145638	0.00522	0.005315		0.00190774	0.0439353	0	-9.5e-05
488	8e-05	0.01568	0.015875		0.00369394	0.0850714	0.01523	0.015425		0.00493841	0.113732	0.00795	0.008145		0.00245444	0.0565258	0.02174	0.021935		0.00652384	0.150244	0.00513	0.005325		0.00191774	0.0441656	-0.00047	-0.000195
489	-0.0004	0.01551	0.015855		0.00367394	0.0846108	0.01511	0.015455		0.00496841	0.114422	0.00775	0.008095		0.00240444	0.0553743	0.02156	0.021905		0.00649384	0.149553	0.00513	0.005475		0.00206774	0.0476201	-0.00029	-0.000345
490	0.0002	0.01555	0.01558		0.00339894	0.0782776	0.01515	0.01518		0.00469341	0.108089	0.00796	0.00799		0.00229944	0.0529561	0.02159	0.02162		0.00620884	0.14299	0.00505	0.00508		0.00167274	0.0385232	-0.00026	-3e-05
491	-0.0003	0.01525	0.015475		0.00329394	0.0758594	0.01497	0.015195		0.00470841	0.108435	0.00766	0.007885		0.00219444	0.050538	0.02143	0.021655		0.00624384	0.143796	0.00501	0.005235		0.00182774	0.0420929	-0.00015	-0.000225
492	-4e-05	0.01545	0.015565		0.00338394	0.0779321	0.01508	0.015195		0.00470841	0.108435	0.00781	0.007925		0.00223444	0.0514592	0.0215	0.021615		0.00620384	0.142874	0.00508	0.005195		0.00178774	0.0411717	-0.00019	-0.000115
493	-0.00012	0.01518	0.015345		0.00316394	0.0728655	0.01486	0.015025		0.00453841	0.10452	0.00754	0.007705		0.00201444	0.0463926	0.02129	0.021455		0.00604384	0.13919	0.00501	0.005175		0.00176774	0.0407111	-0.00021	-0.000165
494	-0.0001	0.01538	0.015585		0.00340394	0.0783927	0.01499	0.015195		0.00470841	0.108435	0.00787	0.008075		0.00238444	0.0549137	0.02148	0.021685		0.00627384	0.144487	0.00509	0.005295		0.00188774	0.0434747	-0.00031	-0.000205
495	-0.00015	0.01521	0.01541		0.00322894	0.0743625	0.0149	0.0151		0.00461341	0.106247	0.00771	0.00791		0.00221944	0.0511137	0.02143	0.02163		0.00621884	0.14322	0.00496	0.00516		0.00175274	0.0403656	-0.00025	-0.0002
496	-0.00015	0.01529	0.015495		0.00331394	0.07632	0.0149	0.015105		0.00461841	0.106362	0.0077	0.007905		0.00221444	0.0509986	0.02145	0.021655		0.00624384	0.143796	0.00496	0.005165		0.00175774	0.0404808	-0.00026	-0.000205
497	-8e-05	0.01521	0.015375		0.00319394	0.0735564	0.0148	0.014965		0.00447841	0.103138	0.00764	0.007805		0.00211444	0.0486956	0.02129	0.021455		0.00604384	0.13919	0.00494	0.005105		0.00169774	0.039099	-0.00025	-0.000165
498	-0.00017	0.01515	0.015335		0.00315394	0.0726352	0.01465	0.014835		0.00434841	0.100144	0.00771	0.007895		0.00220444	0.0507683	0.02122	0.021405		0.00599384	0.138038	0.00492	0.005105		0.00169774	0.039099	-0.0002	-0.000185
499	-0.00011	0.0151	0.01525		0.00306894	0.0706777	0.0147	0.01485		0.00436341	0.100489	0.00768	0.00783		0.00213944	0.0492713	0.02118	0.02133		0.00591884	0.136311	0.00489	0.00504		0.00163274	0.037602	-0.00019	-0.00015
500	-0.00015	0.01515	0.015305		0.00312394	0.0719443	0.01472	0.014875		0.00438841	0.101065	0.00773	0.007885		0.00219444	0.050538	0.02118	0.021335		0.00592384	0.136426	0.00485	0.005005		0.00159774	0.036796	-0.00016	-0.000155
501	-0.00013	0.01497	0.015175		0.00299394	0.0689504	0.01456	0.014765		0.00427841	0.0985318	0.00756	0.007765		0.00207444	0.0477744	0.02113	0.021335		0.00592384	0.136426	0.00482	0.005025		0.00161774	0.0372566	-0.00028	-0.000205
502	-6e-05	0.01507	0.01521		0.00302894	0.0697565	0.01463	0.01477		0.00428341	0.0986469	0.00766	0.0078		0.00210944	0.0485804	0.02116	0.0213		0.00588884	0.13562	0.00488	0.00502		0.00161274	0.0371414	-0.00022	-0.00014
503	-9e-05	0.01483	0.014975		0.00279394	0.0643444	0.01448	0.014625		0.00413841	0.0953076	0.0075	0.007645		0.00195444	0.0450108	0.02103	0.021175		0.00576384	0.132741	0.00479	0.004935		0.00152774	0.0351839	-0.0002	-0.000145
504	-0.00016	0.0149	0.015105		0.00292394	0.0673383	0.0144	0.014605		0.00411841	0.094847	0.00753	0.007735		0.00204444	0.0470835	0.0209	0.021105		0.00569384	0.131129	0.00474	0.004945		0.00153774	0.0354142	-0.00025	-0.000205
505	-0.0001	0.01479	0.014955		0.00277394	0.0638838	0.01438	0.014545		0.00405841	0.0934652	0.0075	0.007665		0.00197444	0.0454714	0.02097	0.021135		0.00572384	0.13182	0.00479	0.004955		0.00154774	0.0356445	-0.00023	-0.000165
506	-9e-05	0.01482	0.014985		0.00280394	0.0645747	0.01445	0.014615		0.00412841	0.0950773	0.00757	0.007735		0.00204444	0.0470835	0.02087	0.021035		0.00562384	0.129517	0.00474	0.004905		0.00149774	0.034493	-0.00024	-0.000165
507	-0.0001	0.01463	0.01483		0.00264894	0.0610051	0.01422	0.01442		0.00393341	0.0905864	0.00742	0.00762		0.00192944	0.044435	0.02082	0.02102		0.00560884	0.129172	0.00471	0.00491		0.00150274	0.0346081	-0.0003	-0.0002
508	-5e-05	0.01483	0.01497		0.00278894	0.0642293	0.01423	0.01437		0.00388341	0.0894349	0.00756	0.0077		0.00200944	0.0462774	0.02083	0.02097		0.00555884	0.12802	0.00461	0.00475		0.00134274	0.0309233	-0.00023	-0.00014
509	-0.00013	0.01471	0.014925		0.00274394	0.0631929	0.01409	0.014305		0.00381841	0.087938	0.00743	0.007645		0.00195444	0.0450108	0.02057	0.020785		0.00537384	0.12376	0.00462	0.004835		0.00142774	0.0328809	-0.0003	-0.000215
510	-1e-05	0.01465	0.01478		0.00259894	0.0598536	0.01407	0.0142		0.00371341	0.0855198	0.00749	0.00762		0.00192944	0.044435	0.02058	0.02071		0.00529884	0.122032	0.00468	0.00481		0.00140274	0.0323051	-0.00025	-0.00013
511	-0.00011	0.0146	0.01478		0.00259894	0.0598536	0.01407	0.01425		0.00376341	0.0866713	0.00747	0.00765		0.00195944	0.0451259	0.0207	0.02088		0.00546884	0.125947	0.00472	0.0049		0.00149274	0.0343778	-0.00025	-0.00018
512	-0.00018	0.01465	0.014895		0.00271394	0.062502	0.01403	0.014275		0.00378841	0.0872471	0.00751	0.007755		0.00206444	0.0475441	0.02058	0.020825		0.00541384	0.124681	0.00468	0.004925		0.00151774	0.0349536	-0.00031	-0.000245
513	-0.00011	0.01447	0.01466		0.00247894	0.05709	0.01388	0.01407		0.00358341	0.0825259	0.00739	0.00758		0.00188944	0.0435138	0.02047	0.02066		0.00524884	0.120881	0.00463	0.00482		0.00141274	0.0325354	-0.00027	-0.00019
514	-6.9e-05	0.01459	0.0147545		0.00257344	0.0592663	0.01398	0.0141445		0.00365791	0.0842417	0.00741	0.0075745		0.00188394	0.0433871	0.02048	0.0206445		0.00523334	0.120524	0.00453	0.0046945		0.00128724	0.0296451	-0.00026	-0.0001645
515	-0.0001	0.01429	0.01447		0.00228894	0.0527143	0.01378	0.01396		0.00347341	0.0799926	0.00725	0.00743		0.00173944	0.0400593	0.02032	0.0205		0.00508884	0.117196	0.00454	0.00472		0.00131274	0.0302324	-0.00026	-0.00018
516	-3e-05	0.0145	0.01467		0.00248894	0.0573203	0.01389	0.01406		0.00357341	0.0822956	0.00736	0.00753		0.00183944	0.0423623	0.02034	0.02051		0.00509884	0.117426	0.00444	0.00461		0.00120274	0.0276991	-0.00031	-0.00017
517	-0.00011	0.01434	0.01454		0.00235894	0.0543264	0.01374	0.01394		0.00345341	0.079532	0.00724	0.00744		0.00174944	0.0402896	0.02021	0.02041		0.00499884	0.115123	0.00452	0.00472		0.00131274	0.0302324	-0.00029	-0.0002
518	-4e-05	0.01432	0.01447		0.00228894	0.0527143	0.01376	0.01391		0.00342341	0.0788411	0.00724	0.00739		0.00169944	0.0391381	0.02013	0.02028		0.00486884	0.112129	0.00443	0.00458		0.00117274	0.0270082	-0.00026	-0.00015
519	-0.00013	0.01434	0.014535		0.00235394	0.0542112	0.01375	0.013945		0.00345841	0.0796472	0.00723	0.007425		0.00173444	0.0399442	0.02017	0.020365		0.00495384	0.114087	0.00447	0.004665		0.00125774	0.0289658	-0.00026	-0.000195
520	-3e-05	0.01432	0.014455		0.00227394	0.0523688	0.01378	0.013915		0.00342841	0.0789563	0.00724	0.007375		0.00168444	0.0387927	0.02007	0.020205		0.00479384	0.110402	0.00439	0.004525		0.00111774	0.0257416	-0.00024	-0.000135
521	-0.00011	0.01423	0.014415		0.00223394	0.0514476	0.01359	0.013775		0.00328841	0.0757321	0.00722	0.007405		0.00171444	0.0394836	0.01999	0.020175		0.00476384	0.109711	0.00443	0.004615		0.00120774	0.0278143	-0.00026	-0.000185
522	-9e-05	0.0142	0.014425		0.00224394	0.0516779	0.01361	0.013835		0.00334841	0.0771139	0.00714	0.007365		0.00167444	0.0385624	0.01999	0.020215		0.00480384	0.110632	0.00434	0.004565		0.00115774	0.0266628	-0.00036	-0.000225
523	-0.00012	0.01411	0.01434		0.00215894	0.0497204	0.01364	0.01387		0.00338341	0.0779199	0.00716	0.00739		0.00169944	0.0391381	0.01991	0.02014		0.00472884	0.108905	0.00438	0.00461		0.00120274	0.0276991	-0.00034	-0.00023
524	-9e-05	0.01421	0.014415		0.00223394	0.0514476	0.01362	0.013825		0.00333841	0.0768836	0.00723	0.007435		0.00174444	0.0401745	0.01991	0.020115		0.00470384	0.108329	0.00435	0.004555		0.00114774	0.0264325	-0.00032	-0.000205
525	-6e-05	0.01406	0.01425		0.00206894	0.0476477	0.01352	0.01371		0.00322341	0.0742351	0.00708	0.00727		0.00157944	0.0363745	0.01975	0.01994		0.00452884	0.104299	0.00434	0.00453		0.00112274	0.0258567	-0.00032	-0.00019
526	-6e-05	0.01399	0.014155		0.00197394	0.0454598	0.01354	0.013705		0.00321841	0.07412	0.00703	0.007195		0.00150444	0.0346473	0.01971	0.019875		0.00446384	0.102802	0.00432	0.004485		0.00107774	0.0248204	-0.00027	-0.000165
527	-9e-05	0.01405	0.01422		0.00203894	0.0469568	0.01354	0.01371		0.00322341	0.0742351	0.00708	0.00725		0.00155944	0.0359139	0.0197	0.01987		0.00445884	0.102687	0.00431	0.00448		0.00107274	0.0247052	-0.00025	-0.00017
528	-0.00012	0.01402	0.01421		0.00202894	0.0467265	0.01354	0.01373		0.00324341	0.0746957	0.00711	0.0073		0.00160944	0.0370654	0.01968	0.01987		0.00445884	0.102687	0.00433	0.00452		0.00111274	0.0256264	-0.00026	-0.00019
529	-0.0001	0.01396	0.01414		0.00195894	0.0451144	0.01347	0.01365		0.00316341	0.0728533	0.00709	0.00727		0.00157944	0.0363745	0.01957	0.01975		0.00433884	0.0999235	0.00425	0.00443		0.00102274	0.0235537	-0.00026	-0.00018
530	-0.00015	0.01394	0.01417		0.00198894	0.0458053	0.01339	0.01362		0.00313341	0.0721624	0.00697	0.0072		0.00150944	0.0347624	0.01951	0.01974		0.00432884	0.0996932	0.00425	0.00448		0.00107274	0.0247052	-0.00031	-0.00023
531	-6e-05	0.01387	0.01404		0.00185894	0.0428114	0.01343	0.0136		0.00311341	0.0717018	0.00697	0.00714		0.00144944	0.0333806	0.01951	0.01968		0.00426884	0.0983114	0.00422	0.00439		0.00098274	0.0226325	-0.00028	-0.00017
532	-0.0001	0.01387	0.01408		0.00189894	0.0437326	0.01338	0.01359		0.00310341	0.0714715	0.00703	0.00724		0.00154944	0.0356836	0.01948	0.01969		0.00427884	0.0985417	0.00425	0.00446		0.00105274	0.0242446	-0.00032	-0.00021
533	-9e-05	0.01381	0.013995		0.00181394	0.041775	0.01341	0.013595		0.00310841	0.0715867	0.00698	0.007165		0.00147444	0.0339564	0.01946	0.019645		0.00423384	0.0975053	0.0042	0.004385		0.00097774	0.0225174	-0.00028	-0.000185
534	-0.00018	0.01371	0.013945		0.00176394	0.0406235	0.0133	0.013535		0.00304841	0.0702049	0.00683	0.007065		0.00137444	0.0316534	0.0194	0.019635		0.00422384	0.097275	0.00415	0.004385		0.00097774	0.0225174	-0.00029	-0.000235
535	-6.9e-05	0.01368	0.0138395		0.00165844	0.0381939	0.01321	0.0133695		0.00288291	0.0663934	0.00688	0.0070395		0.00134894	0.0310661	0.01926	0.0194195		0.00400834	0.0923121	0.00417	0.0043295		0.00092224	0.0212392	-0.00025	-0.0001595
536	-9e-05	0.01365	0.01382		0.00163894	0.0377448	0.01327	0.01344		0.00295341	0.068017	0.00688	0.00705		0.00135944	0.0313079	0.01942	0.01959		0.00417884	0.0962387	0.0042	0.00437		0.00096274	0.0221719	-0.00025	-0.00017
537	1e-05	0.01374	0.01386		0.00167894	0.038666	0.01325	0.01337		0.00288341	0.0664049	0.00691	0.00703		0.00133944	0.0308473	0.01937	0.01949		0.00407884	0.0939357	0.00411	0.00423		0.00082274	0.0189477	-0.00025	-0.00012
538	-4e-05	0.0136	0.01375		0.00156894	0.0361327	0.01327	0.01342		0.00293341	0.0675564	0.00692	0.00707		0.00137944	0.0317685	0.01938	0.01953		0.00411884	0.0948569	0.00417	0.00432		0.00091274	0.0210204	-0.00026	-0.00015
539	-5e-05	0.01368	0.013835		0.00165394	0.0380902	0.01334	0.013495		0.00300841	0.0692837	0.00693	0.007085		0.00139444	0.032114	0.01945	0.019605		0.00419384	0.0965841	0.00412	0.004275		0.00086774	0.0199841	-0.00026	-0.000155
540	-9e-05	0.01359	0.013765		0.00158394	0.0364781	0.01331	0.013485		0.00299841	0.0690534	0.00682	0.006995		0.00130444	0.0300413	0.01945	0.019625		0.00421384	0.0970447	0.00412	0.004295		0.00088774	0.0204447	-0.00026	-0.000175
541	-2e-05	0.01365	0.013825		0.00164394	0.0378599	0.01322	0.013395		0.00290841	0.0669807	0.00684	0.007015		0.00132444	0.0305019	0.01941	0.019585		0.00417384	0.0961235	0.00413	0.004305		0.00089774	0.020675	-0.00033	-0.000175
542	-0.0001	0.01358	0.01381		0.00162894	0.0375145	0.01327	0.0135		0.00301341	0.0693988	0.00688	0.00711		0.00141944	0.0326897	0.01943	0.01966		0.00424884	0.0978508	0.0041	0.00433		0.00092274	0.0212507	-0.00036	-0.00023
543	-6e-05	0.01356	0.013765		0.00158394	0.0364781	0.01323	0.013435		0.00294841	0.0679019	0.00685	0.007055		0.00136444	0.0314231	0.01943	0.019635		0.00422384	0.097275	0.00413	0.004335		0.00092774	0.0213659	-0.00035	-0.000205
544	-0.0001	0.01357	0.013755		0.00157394	0.0362478	0.01327	0.013455		0.00296841	0.0683625	0.00688	0.007065		0.00137444	0.0316534	0.01952	0.019705		0.00429384	0.0988871	0.00402	0.004205		0.00079774	0.018372	-0.00027	-0.000185
545	1e-05	0.01349	0.01362		0.00143894	0.0331388	0.01316	0.01329		0.00280341	0.0645625	0.00674	0.00687		0.00117944	0.0271625	0.01939	0.01952		0.00410884	0.0946266	0.00399	0.00412		0.00071274	0.0164144	-0.00027	-0.00013
546	-0.00011	0.01345	0.01366		0.00147894	0.03406	0.01316	0.01337		0.00288341	0.0664049	0.00676	0.00697		0.00127944	0.0294655	0.01943	0.01964		0.00422884	0.0973902	0.00408	0.00429		0.00088274	0.0203295	-0.00031	-0.00021
547	4e-05	0.01338	0.01352		0.00133894	0.0308358	0.01315	0.01329		0.00280341	0.0645625	0.00671	0.00685		0.00115944	0.0267019	0.01944	0.01958		0.00416884	0.0960084	0.00413	0.00427		0.00086274	0.0198689	-0.00032	-0.00014
548	-0.00017	0.01341	0.013645		0.00146394	0.0337145	0.0131	0.013335		0.00284841	0.0655989	0.00685	0.007085		0.00139444	0.032114	0.01944	0.019675		0.00426384	0.0981962	0.00409	0.004325		0.00091774	0.0211356	-0.0003	-0.000235
549	-4e-05	0.01338	0.013575		0.00139394	0.0321024	0.01316	0.013355		0.00286841	0.0660595	0.00677	0.006965		0.00127444	0.0293504	0.01947	0.019665		0.00425384	0.0979659	0.00394	0.004135		0.00072774	0.0167599	-0.00035	-0.000195
550	-0.0001	0.01341	0.01364		0.00145894	0.0335994	0.01306	0.01329		0.00280341	0.0645625	0.0067	0.00693		0.00123944	0.0285443	0.01942	0.01965		0.00423884	0.0976205	0.004	0.00423		0.00082274	0.0189477	-0.00036	-0.00023
551	2e-05	0.01332	0.01347		0.00128894	0.0296843	0.01315	0.0133		0.00281341	0.0647928	0.00673	0.00688		0.00118944	0.0273928	0.0195	0.01965		0.00423884	0.0976205	0.00401	0.00416		0.00075274	0.0173356	-0.00032	-0.00015
552	-0.00012	0.01336	0.01354		0.00135894	0.0312964	0.01311	0.01329		0.00280341	0.0645625	0.00668	0.00686		0.00116944	0.0269322	0.01951	0.01969		0.00427884	0.0985417	0.00399	0.00417		0.00076274	0.0175659	-0.00024	-0.00018
553	6e-05	0.0133	0.013435		0.00125394	0.0288782	0.01311	0.013245		0.00275841	0.0635262	0.00672	0.006855		0.00116444	0.0268171	0.01963	0.019765		0.00435384	0.100269	0.00386	0.003995		0.00058774	0.0135357	-0.00033	-0.000135
554	-0.00011	0.01342	0.01358		0.00139894	0.0322176	0.01313	0.01329		0.00280341	0.0645625	0.00673	0.00689		0.00119944	0.0276231	0.01962	0.01978		0.00436884	0.100614	0.00387	0.00403		0.00062274	0.0143417	-0.00021	-0.00016
555	-6e-05	0.01324	0.013475		0.00129394	0.0297994	0.01297	0.013205		0.00271841	0.062605	0.00664	0.006875		0.00118444	0.0272777	0.01962	0.019855		0.00444384	0.102342	0.00395	0.004185		0.00077774	0.0179114	-0.00041	-0.000235
556	5e-05	0.01321	0.01331		0.00112894	0.0259995	0.01286	0.01296		0.00247341	0.0569626	0.00655	0.00665		0.00095944	0.0220959	0.01952	0.01962		0.00420884	0.0969296	0.00381	0.00391		0.00050274	0.0115781	-0.00025	-0.0001
557	6e-05	0.01307	0.01324		0.00105894	0.0243874	0.01294	0.01311		0.00262341	0.0604171	0.00657	0.00674		0.00104944	0.0241686	0.01963	0.0198		0.00438884	0.101075	0.00388	0.00405		0.00064274	0.0148023	-0.0004	-0.00017
558	-0.00011	0.01308	0.013295		0.00111394	0.025654	0.01293	0.013145		0.00265841	0.0612232	0.00657	0.006785		0.00109444	0.025205	0.01971	0.019925		0.00451384	0.103954	0.00392	0.004135		0.00072774	0.0167599	-0.00032	-0.000215
559	0	0.01362	0.01384		0.00165894	0.0382054	0.01305	0.01327		0.00278341	0.0641019	0.00704	0.00726		0.00156944	0.0361442	0.0199	0.02012		0.00470884	0.108445	0.00395	0.00417		0.00076274	0.0175659	-0.00044	-0.00022
560	-0.00015	0.01276	0.012965		0.00078394	0.0180541	0.01299	0.013195		0.00270841	0.0623747	0.00616	0.006365		0.00067444	0.0155324	0.01983	0.020035		0.00462384	0.106487	0.00384	0.004045		0.00063774	0.0146872	-0.00026	-0.000205
561	-6e-05	0.01347	0.01368		0.00149894	0.0345206	0.01306	0.01327		0.00278341	0.0641019	0.00695	0.00716		0.00146944	0.0338412	0.02002	0.02023		0.00481884	0.110978	0.00374	0.00395		0.00054274	0.0124993	-0.00036	-0.00021
562	-9e-05	0.01273	0.012925		0.00074394	0.0171329	0.01288	0.013075		0.00258841	0.0596111	0.00622	0.006415		0.00072444	0.0166839	0.01996	0.020155		0.00474384	0.109251	0.00369	0.003885		0.00047774	0.0110024	-0.0003	-0.000195
563	6.9e-05	0.0133	0.0134405		0.00125944	0.0290049	0.01297	0.0131105		0.00262391	0.0604286	0.00673	0.0068705		0.00117994	0.027174	0.02003	0.0201705		0.00475934	0.109608	0.00395	0.0040905		0.00068324	0.015735	-0.00035	-0.0001405
564	-1e-05	0.01279	0.012925		0.00074394	0.0171329	0.01257	0.012705		0.00221841	0.05109	0.00611	0.006245		0.00055444	0.0127688	0.01997	0.020105		0.00469384	0.108099	0.00384	0.003975		0.00056774	0.0130751	-0.00026	-0.000135
565	-3e-05	0.01317	0.0134		0.00121894	0.0280722	0.01281	0.01304		0.00255341	0.058805	0.00653	0.00676		0.00106944	0.0246292	0.01998	0.02021		0.00479884	0.110517	0.00384	0.00407		0.00066274	0.0152629	-0.00043	-0.00023
566	-1e-05	0.01294	0.013065		0.00088394	0.0203571	0.01277	0.012895		0.00240841	0.0554657	0.00637	0.006495		0.00080444	0.0185263	0.02012	0.020245		0.00483384	0.111323	0.00374	0.003865		0.00045774	0.0105418	-0.00024	-0.000125
567	-9e-05	0.01306	0.013305		0.00112394	0.0258843	0.01281	0.013055		0.00256841	0.0591505	0.0065	0.006745		0.00105444	0.0242838	0.01999	0.020235		0.00482384	0.111093	0.0038	0.004045		0.00063774	0.0146872	-0.0004	-0.000245
568	-6.9e-05	0.0128	0.0130245		0.00084344	0.0194244	0.01256	0.0127845		0.00229791	0.0529209	0.0062	0.0064245		0.00073394	0.0169026	0.02007	0.0202945		0.00488334	0.112463	0.00378	0.0040045		0.00059724	0.0137544	-0.00038	-0.0002245
569	-9e-05	0.01306	0.013295		0.00111394	0.025654	0.01279	0.013025		0.00253841	0.0584596	0.0065	0.006735		0.00104444	0.0240535	0.02011	0.020345		0.00493384	0.113626	0.00365	0.003885		0.00047774	0.0110024	-0.00038	-0.000235
570	4e-05	0.01279	0.01294		0.00075894	0.0174784	0.01251	0.01266		0.00217341	0.0500536	0.00621	0.00636		0.00066944	0.0154172	0.02008	0.02023		0.00481884	0.110978	0.00374	0.00389		0.00048274	0.0111175	-0.00034	-0.00015
571	-3e-05	0.01305	0.01328		0.00109894	0.0253086	0.01274	0.01297		0.00248341	0.0571929	0.00651	0.00674		0.00104944	0.0241686	0.02007	0.0203		0.00488884	0.11259	0.0037	0.00393		0.00052274	0.0120387	-0.00043	-0.00023
572	-1e-05	0.01267	0.01278		0.00059894	0.0137936	0.01244	0.01255		0.00206341	0.0475203	0.0061	0.00621		0.00051944	0.0119627	0.02007	0.02018		0.00476884	0.109826	0.00363	0.00374		0.00033274	0.007663	-0.00021	-0.00011
573	-0.00014	0.01294	0.01323		0.00104894	0.0241571	0.01253	0.01282		0.00233341	0.0537384	0.00631	0.0066		0.00090944	0.0209444	0.02006	0.02035		0.00493884	0.113741	0.00359	0.00388		0.00047274	0.0108872	-0.00044	-0.00029
574	-0.00013	0.01276	0.013025		0.00084394	0.0194359	0.0124	0.012665		0.00217841	0.0501688	0.00613	0.006395		0.00070444	0.0162233	0.02011	0.020375		0.00496384	0.114317	0.00377	0.004035		0.00062774	0.0144569	-0.0004	-0.000265
575	-2e-05	0.01289	0.013115		0.00093394	0.0215086	0.01253	0.012755		0.00226841	0.0522415	0.00629	0.006515		0.00082444	0.0189869	0.0201	0.020325		0.00491384	0.113166	0.00352	0.003745		0.00033774	0.00777815	-0.00043	-0.000225
576	0	0.01266	0.0128		0.00061894	0.0142542	0.01225	0.01239		0.00190341	0.0438355	0.00596	0.0061		0.00040944	0.0094294	0.02001	0.02015		0.00473884	0.109135	0.00368	0.00382		0.00041274	0.0095054	-0.00028	-0.00014
577	-3e-05	0.01283	0.01301		0.00082894	0.0190905	0.01247	0.01265		0.00216341	0.0498233	0.00628	0.00646		0.00076944	0.0177202	0.02007	0.02025		0.00483884	0.111438	0.00342	0.0036		0.00019274	0.0044388	-0.00033	-0.00018
578	0.00018	0.01277	0.012795		0.00061394	0.014139	0.0122	0.012225		0.00173841	0.0400356	0.00611	0.006135		0.00044444	0.0102355	0.02007	0.020095		0.00468384	0.107869	0.00367	0.003695		0.00028774	0.00662665	-0.00023	-2.5e-05
579	-0.00017	0.0128	0.01313		0.00094894	0.0218541	0.01245	0.01278		0.00229341	0.0528172	0.00617	0.0065		0.00080944	0.0186414	0.02012	0.02045		0.00503884	0.116044	0.00339	0.00372		0.00031274	0.0072024	-0.00049	-0.00033
580	0.00015	0.01272	0.012855		0.00067394	0.0155208	0.01215	0.012285		0.00179841	0.0414174	0.00596	0.006095		0.00040444	0.00931425	0.01998	0.020115		0.00470384	0.108329	0.00357	0.003705		0.00029774	0.00685695	-0.00042	-0.000135
581	-0.00014	0.01276	0.01309		0.00090894	0.0209329	0.01238	0.01271		0.00222341	0.0512051	0.00609	0.00642		0.00072944	0.016799	0.02001	0.02034		0.00492884	0.113511	0.00339	0.00372		0.00031274	0.0072024	-0.00052	-0.00033
582	-0.00012	0.01256	0.012765		0.00058394	0.0134481	0.0121	0.012305		0.00181841	0.041878	0.00606	0.006265		0.00057444	0.0132294	0.02	0.020205		0.00479384	0.110402	0.00365	0.003855		0.00044774	0.0103115	-0.00029	-0.000205
583	-4e-05	0.01267	0.012875		0.00069394	0.0159814	0.01221	0.012415		0.00192841	0.0444113	0.00604	0.006245		0.00055444	0.0127688	0.0199	0.020105		0.00469384	0.108099	0.00331	0.003515		0.00010774	0.00248125	-0.00037	-0.000205
584	0.0002	0.01262	0.012565		0.00038394	0.00884214	0.012	0.011945		0.00145841	0.0335872	0.00603	0.005975		0.00028444	0.00655065	0.01986	0.019805		0.00439384	0.10119	0.00362	0.003565		0.00015774	0.00363275	-9e-05	5.5e-05
585	-8e-05	0.01257	0.01284		0.00065894	0.0151754	0.01217	0.01244		0.00195341	0.044987	0.00595	0.00622		0.00052944	0.012193	0.01978	0.02005		0.00463884	0.106832	0.00337	0.00364		0.00023274	0.00536	-0.00046	-0.00027
586	-2e-05	0.0126	0.0128		0.00061894	0.0142542	0.01191	0.01211		0.00162341	0.0373871	0.00592	0.00612		0.00042944	0.00989	0.01969	0.01989		0.00447884	0.103148	0.00355	0.00375		0.00034274	0.0078933	-0.00038	-0.0002
587	6e-05	0.01255	0.01275		0.00056894	0.0131027	0.01205	0.01225		0.00176341	0.0406113	0.00582	0.00602		0.00032944	0.007587	0.01962	0.01982		0.00440884	0.101536	0.00323	0.00343		2.274e-05	0.000523702	-0.00046	-0.0002
588	5e-05	0.0125	0.01263		0.00044894	0.0103391	0.01181	0.01194		0.00145341	0.033472	0.00587	0.006		0.00030944	0.0071264	0.01956	0.01969		0.00427884	0.0985417	0.00347	0.0036		0.00019274	0.0044388	-0.00031	-0.00013
589	1e-05	0.01253	0.01275		0.00056894	0.0131027	0.01193	0.01215		0.00166341	0.0383083	0.00582	0.00604		0.00034944	0.0080476	0.01957	0.01979		0.00437884	0.100845	0.00327	0.00349		8.274e-05	0.0019055	-0.00045	-0.00022
590	0.00014	0.01257	0.012675		0.00049394	0.0113754	0.01175	0.011855		0.00136841	0.0315145	0.00588	0.005985		0.00029444	0.00678095	0.0195	0.019605		0.00419384	0.0965841	0.00341	0.003515		0.00010774	0.00248125	-0.00035	-0.000105
591	-5e-05	0.01241	0.012685		0.00050394	0.0116057	0.01182	0.012095		0.00160841	0.0370417	0.00578	0.006055		0.00036444	0.00839305	0.01951	0.019785		0.00437384	0.10073	0.00328	0.003555		0.00014774	0.00340245	-0.0005	-0.000275
592	1e-05	0.01241	0.012615		0.00043394	0.00999364	0.01169	0.011895		0.00140841	0.0324357	0.00577	0.005975		0.00028444	0.00655065	0.01939	0.019595		0.00418384	0.0963538	0.00334	0.003545		0.00013774	0.00317215	-0.00042	-0.000205
593	-5e-05	0.01236	0.01258		0.00039894	0.00918759	0.01164	0.01186		0.00137341	0.0316296	0.0057	0.00592		0.00022944	0.005284	0.01929	0.01951		0.00409884	0.0943963	0.00329	0.00351		0.00010274	0.0023661	-0.00039	-0.00022
594	3e-05	0.01241	0.01262		0.00043894	0.0101088	0.01163	0.01184		0.00135341	0.031169	0.00569	0.0059		0.00020944	0.0048234	0.01926	0.01947		0.00405884	0.0934751	0.00328	0.00349		8.274e-05	0.0019055	-0.00045	-0.00021
595	-5e-05	0.01234	0.012595		0.00041394	0.00953304	0.01164	0.011895		0.00140841	0.0324357	0.00568	0.005935		0.00024444	0.00562945	0.01925	0.019505		0.00409384	0.0942811	0.00321	0.003465		5.774e-05	0.00132975	-0.00046	-0.000255
596	-2e-05	0.01229	0.0125		0.00031894	0.00734519	0.0115	0.01171		0.00122341	0.0281751	0.00568	0.00589		0.00019944	0.0045931	0.01918	0.01939		0.00397884	0.0916327	0.00318	0.00339		-1.726e-05	-0.000397498	-0.0004	-0.00021
597	-4e-05	0.01225	0.01247		0.00028894	0.00665429	0.0114	0.01162		0.00113341	0.0261024	0.00561	0.00583		0.00013944	0.0032113	0.01911	0.01933		0.00391884	0.0902509	0.0032	0.00342		1.274e-05	0.000293402	-0.0004	-0.00022
598	1e-05	0.01234	0.0126		0.00041894	0.00964819	0.01147	0.01173		0.00124341	0.0286357	0.00557	0.00583		0.00013944	0.0032113	0.01912	0.01938		0.00396884	0.0914024	0.00303	0.00329		-0.00011726	-0.0027005	-0.00053	-0.00026
599	-0.00011	0.01217	0.01244		0.00025894	0.00596339	0.01131	0.01158		0.00109341	0.0251812	0.00555	0.00582		0.00012944	0.002981	0.01899	0.01926		0.00384884	0.0886388	0.00303	0.0033		-0.00010726	-0.0024702	-0.00043	-0.00027
600	-2e-05	0.01224	0.01249				0.01131	0.01156				0.00549	0.00574				0.01892	0.01917				0.00308	0.00333				-0.00048	-0.00025
601	-0.00011	0.01222	0.012535				0.01123	0.011545				0.00553	0.005845				0.01892	0.019235				0.00297	0.003285				-0.00052	-0.000315
602	-6.9e-05	0.01227	0.0126245				0.01129	0.0116445				0.00552	0.0058745				0.01884	0.0191945				0.00301	0.0033645				-0.00064	-0.0003545
603	-6.9e-05	0.01218	0.0124595				0.01115	0.0114295				0.00552	0.0057995				0.01872	0.0189995				0.00302	0.0032995				-0.00049	-0.0002795
604	6e-05	0.0122	0.012455				0.01115	0.011405				0.00555	0.005805				0.01868	0.018935				0.00303	0.003285				-0.00057	-0.000255
605	-1e-05	0.01214	0.012345				0.01112	0.011325				0.00552	0.005725				0.01859	0.018795				0.00304	0.003245				-0.0004	-0.000205
606	-9e-05	0.01216	0.012475				0.01118	0.011495				0.00555	0.005865				0.01856	0.018875				0.00304	0.003355				-0.00054	-0.000315
607	0	0.01221	0.012435				0.01117	0.011395				0.00557	0.005795				0.01857	0.018795				0.00309	0.003315				-0.00045	-0.000225
608	0.0001	0.01217	0.01241				0.01116	0.0114				0.00559	0.00583				0.01843	0.01867				0.0031	0.00334				-0.00058	-0.00024
609	-2e-05	0.01221	0.012425				0.01113	0.011345				0.00562	0.005835				0.01838	0.018595				0.00312	0.003335				-0.00041	-0.000215
610	8e-05	0.0122	0.012425				0.01102	0.011245				0.00553	0.005755				0.01826	0.018485				0.00307	0.003295				-0.00053	-0.000225
611	-0.00012	0.01228	0.01255				0.01111	0.01138				0.00562	0.00589				0.01829	0.01856				0.00317	0.00344				-0.00042	-0.00027
612	4e-05	0.01214	0.01244				0.01103	0.01133				0.00556	0.00586				0.01812	0.01842				0.0031	0.0034				-0.00064	-0.0003
613	0	0.01217	0.01237				0.01094	0.01114				0.00556	0.00576				0.01814	0.01834				0.00313	0.00333				-0.0004	-0.0002
614	9e-05	0.01211	0.012395				0.01094	0.011225				0.00552	0.005805				0.01797	0.018255				0.0031	0.003385				-0.00066	-0.000285
615	-8e-05	0.01217	0.01241				0.01097	0.01121				0.00557	0.00581				0.01789	0.01813				0.00312	0.00336				-0.0004	-0.00024
616	5e-05	0.01206	0.01239				0.01089	0.01122				0.00546	0.00579				0.01771	0.01804				0.00313	0.00346				-0.00071	-0.00033
617	4e-05	0.01217	0.012305				0.01091	0.011045				0.00558	0.005715				0.01765	0.017785				0.00311	0.003245				-0.00031	-0.000135
618	5e-05	0.01209	0.012355				0.01083	0.011095				0.00559	0.005855				0.01755	0.017815				0.00317	0.003435				-0.00058	-0.000265
619	2e-05	0.0121	0.01227				0.01084	0.01101				0.00558	0.00575				0.01742	0.01759				0.00307	0.00324				-0.00036	-0.00017
620	-2e-05	0.01212	0.012445				0.01071	0.011035				0.00552	0.005845				0.01732	0.017645				0.00317	0.003495				-0.00063	-0.000325
621	4e-05	0.01209	0.01225				0.01066	0.01082				0.00548	0.00564				0.01718	0.01734				0.0031	0.00326				-0.00036	-0.00016
622	4e-05	0.01201	0.012345				0.0106	0.010935				0.00542	0.005755				0.01708	0.017415				0.00315	0.003485				-0.00071	-0.000335
623	-3e-05	0.01212	0.01239				0.01064	0.01091				0.00557	0.00584				0.01697	0.01724				0.00313	0.0034				-0.00051	-0.00027
624	0.00011	0.01209	0.012355				0.01061	0.010875				0.00542	0.005685				0.01686	0.017125				0.00315	0.003415				-0.00064	-0.000265
625	6e-05	0.01205	0.01223				0.01062	0.0108				0.00556	0.00574				0.01677	0.01695				0.00315	0.00333				-0.00042	-0.00018
626	-8e-05	0.0121	0.012455				0.01057	0.010925				0.00554	0.005895				0.0166	0.016955				0.0031	0.003455				-0.00063	-0.000355
627	-6e-05	0.01215	0.01246				0.0105	0.01081				0.00551	0.00582				0.01653	0.01684				0.00317	0.00348				-0.00056	-0.00031
628	-0.00018	0.01201	0.0123995				0.01041	0.0107995				0.00541	0.0057995				0.01631	0.0166995				0.0031	0.0034895				-0.000599	-0.0003895
629	-1e-05	0.01212	0.012385				0.01047	0.010735				0.00559	0.005855				0.01628	0.016545				0.00313	0.003395				-0.00052	-0.000265
630	5e-05	0.01198	0.012235				0.01036	0.010615				0.00544	0.005695				0.01604	0.016295				0.00308	0.003335				-0.00056	-0.000255
631	4e-05	0.01207	0.01229				0.01037	0.01059				0.0055	0.00572				0.01602	0.01624				0.00309	0.00331				-0.00048	-0.00022
632	-6e-05	0.01202	0.012335				0.01034	0.010655				0.00545	0.005765				0.01586	0.016175				0.00312	0.003435				-0.00057	-0.000315
633	2e-05	0.01206	0.01232				0.01029	0.01055				0.00549	0.00575				0.01578	0.01604				0.00312	0.00338				-0.00054	-0.00026
634	-8e-05	0.01193	0.012245				0.01024	0.010555				0.00541	0.005725				0.01569	0.016005				0.00311	0.003425				-0.00055	-0.000315
635	0	0.01196	0.01225				0.01025	0.01054				0.00544	0.00573				0.01559	0.01588				0.00314	0.00343				-0.00058	-0.00029
636	-4e-05	0.01185	0.012195				0.01016	0.010505				0.00533	0.005675				0.01538	0.015725				0.00316	0.003505				-0.00065	-0.000345
637	5e-05	0.01202	0.012315				0.01021	0.010505				0.00545	0.005745				0.01534	0.015635				0.00305	0.003345				-0.00064	-0.000295
638	0	0.01199	0.01226				0.01021	0.01048				0.00545	0.00572				0.0154	0.01567				0.00318	0.00345				-0.00054	-0.00027
639	4e-05	0.01193	0.012225				0.01022	0.010515				0.00541	0.005705				0.01529	0.015585				0.00304	0.003335				-0.00063	-0.000295
640	2e-05	0.01192	0.012205				0.01008	0.010365				0.0054	0.005685				0.01507	0.015355				0.00311	0.003395				-0.00059	-0.000285
641	0.00014	0.012	0.012205				0.01019	0.010395				0.00539	0.005595				0.01511	0.015315				0.00305	0.003255				-0.00055	-0.000205
642	-0.00016	0.0118	0.01222				0.01001	0.01043				0.00543	0.00585				0.01497	0.01539				0.00314	0.00356				-0.00068	-0.00042
643	5e-05	0.01179	0.0120645				0.0101	0.0103745				0.00533	0.0056045				0.01484	0.0151145				0.00302	0.0032945				-0.000599	-0.0002745
644	-0.00011	0.01191	0.012285				0.00997	0.010345				0.00537	0.005745				0.01479	0.015165				0.00306	0.003435				-0.00064	-0.000375
645	-2e-05	0.01183	0.0121395				0.00999	0.0102995				0.00525	0.0055595				0.01467	0.0149795				0.00307	0.0033795				-0.000599	-0.0003095
646	-6e-05	0.01179	0.012095				0.009889	0.010194				0.00529	0.005595				0.01457	0.014875				0.00313	0.003435				-0.00055	-0.000305
647	0.00011	0.01189	0.012125				0.01001	0.010245				0.00534	0.005575				0.01458	0.014815				0.00313	0.003365				-0.00058	-0.000235
648	-0.00022	0.01186	0.0123				0.00987	0.01031				0.0054	0.00584				0.01442	0.01486				0.00317	0.00361				-0.00066	-0.00044
649	0.00018	0.01175	0.011925				0.00988	0.010055				0.00534	0.005515				0.01434	0.014515				0.00303	0.003205				-0.00053	-0.000175
650	-0.00019	0.01184	0.01229				0.0098	0.01025				0.00529	0.00574				0.01426	0.01471				0.00301	0.00346				-0.00071	-0.00045
651	-1e-05	0.01174	0.012065				0.00976	0.010085				0.00522	0.005545				0.01415	0.014475				0.00306	0.003385				-0.00064	-0.000325
652	-5e-05	0.01179	0.012155				0.00969	0.010055				0.0053	0.005665				0.01407	0.014435				0.00313	0.003495				-0.00068	-0.000365
653	5e-05	0.01167	0.012				0.00965	0.00998				0.00521	0.00554				0.01391	0.01424				0.0031	0.00343				-0.00071	-0.00033
654	-0.00012	0.01174	0.012005				0.00961	0.009875				0.00531	0.005575				0.01384	0.014105				0.00311	0.003375				-0.00041	-0.000265
655	4e-05	0.01156	0.01189				0.00963	0.00996				0.0051	0.00543				0.01371	0.01404				0.003	0.00333				-0.0007	-0.00033
656	-5e-05	0.01162	0.01193				0.00956	0.00987				0.0052	0.00551				0.01375	0.01406				0.00302	0.00333				-0.00057	-0.00031
657	0.00012	0.01152	0.011775				0.00958	0.009835				0.00505	0.005305				0.0135	0.013755				0.00308	0.003335				-0.00063	-0.000255
658	-8e-05	0.01156	0.011865				0.009469	0.009774				0.00515	0.005455				0.01351	0.013815				0.00305	0.003355				-0.00053	-0.000305
659	2e-05	0.01141	0.011695				0.00946	0.009745				0.00503	0.005315				0.0134	0.013685				0.00297	0.003255				-0.00059	-0.000285
660	6e-05	0.01144	0.011645				0.009469	0.009674				0.00509	0.005295				0.01345	0.013655				0.0031	0.003305				-0.00047	-0.000205
661	0	0.01144	0.01176				0.0094	0.00972				0.00508	0.0054				0.01324	0.01356				0.00294	0.00326				-0.00064	-0.00032
662	-4e-05	0.01155	0.011795				0.00944	0.009685				0.00512	0.005365				0.01325	0.013495				0.00293	0.003175				-0.00045	-0.000245
663	9e-05	0.01156	0.011885				0.00945	0.009775				0.00509	0.005415				0.01332	0.013645				0.00302	0.003345				-0.00074	-0.000325
664	-0.00013	0.01157	0.01193				0.00952	0.00988				0.00521	0.00557				0.01334	0.0137				0.0031	0.00346				-0.00059	-0.00036
665	0.00011	0.01153	0.011805				0.00954	0.009815				0.00518	0.005455				0.01331	0.013585				0.00302	0.003295				-0.00066	-0.000275
666	-0.0001	0.01152	0.011885				0.00957	0.009935				0.00523	0.005595				0.01326	0.013625				0.00302	0.003385				-0.00063	-0.000365
667	-0.0004	0.01141	0.01161				0.00937	0.00957				0.00514	0.00534				0.01323	0.01343				0.00304	0.00324				0	-0.0002
668	0.00039	0.01159	0.01211				0.00954	0.01006				0.00526	0.00578				0.01325	0.01377				0.00318	0.0037				-0.00143	-0.00052
669	-0.00047	0.01146	0.01177				0.00946	0.00977				0.00514	0.00545				0.01313	0.01344				0.00301	0.00332				-0.00015	-0.00031
670	0.00042	0.01162	0.011975				0.00963	0.009985				0.00536	0.005715				0.01331	0.013665				0.00317	0.003525				-0.00113	-0.000355
671	-0.00038	0.01144	0.0118				0.00959	0.00995				0.00519	0.00555				0.01316	0.01352				0.00314	0.0035				-0.00034	-0.00036
672	0.00023	0.01163	0.01202				0.00962	0.01001				0.00527	0.00566				0.01323	0.01362				0.00301	0.0034				-0.00101	-0.00039
673	-0.00021	0.01146	0.011705				0.00949	0.009735				0.00524	0.005485				0.01319	0.013435				0.00312	0.003365				-0.00028	-0.000245
674	0.00011	0.01149	0.012				0.00948	0.00999				0.00527	0.00578				0.0131	0.01361				0.00301	0.00352				-0.00113	-0.00051
675	-0.00017	0.0115	0.0118845				0.00959	0.0099745				0.00526	0.0056445				0.01317	0.0135545				0.00309	0.0034745				-0.000599	-0.0003845
676	0.00013	0.01169	0.012045				0.00961	0.009965				0.00541	0.005765				0.01323	0.013585				0.00312	0.003475				-0.00084	-0.000355
677	-8e-05	0.01147	0.011795				0.00959	0.009915				0.00533	0.005655				0.01326	0.013585				0.00311	0.003435				-0.00057	-0.000325
678	-0.00012	0.01151	0.012065				0.00953	0.010085				0.00533	0.005885				0.0132	0.013755				0.00311	0.003665				-0.00099	-0.000555
679	-0.00015	0.01153	0.011955				0.00953	0.009955				0.00527	0.005695				0.01318	0.013605				0.00316	0.003585				-0.0007	-0.000425
680	0	0.01157	0.01198				0.00974	0.01015				0.0053	0.00571				0.01332	0.01373				0.00308	0.00349				-0.00082	-0.00041
681	-5e-05	0.01145	0.011825				0.00946	0.009835				0.00523	0.005605				0.01306	0.013435				0.00308	0.003455				-0.0007	-0.000375
682	-4e-05	0.01168	0.012135				0.00961	0.010065				0.00534	0.005795				0.01312	0.013575				0.00302	0.003475				-0.00087	-0.000455
683	-1e-05	0.01139	0.011745				0.009549	0.009904				0.0052	0.005555				0.01302	0.013375				0.00303	0.003385				-0.0007	-0.000355
684	4e-05	0.01138	0.011755				0.00957	0.009945				0.00524	0.005615				0.01303	0.013405				0.00315	0.003525				-0.00079	-0.000375
685	1e-05	0.01134	0.011665				0.009599	0.009924				0.00519	0.005515				0.01291	0.013235				0.00309	0.003415				-0.00066	-0.000325
686	-2e-05	0.01132	0.011655				0.00953	0.009865				0.00519	0.005525				0.013	0.013335				0.00307	0.003405				-0.00065	-0.000335
687	-6.9e-05	0.01138	0.0117595				0.00969	0.0100695				0.00522	0.0055995				0.01293	0.0133095				0.00307	0.0034495				-0.00069	-0.0003795
688	-6.9e-05	0.0113	0.0117245				0.00959	0.0100145				0.0051	0.0055245				0.01284	0.0132645				0.00302	0.0034445				-0.00078	-0.0004245
689	0	0.01132	0.011675				0.00961	0.009965				0.00514	0.005495				0.01286	0.013215				0.00301	0.003365				-0.00071	-0.000355
690	-0.00011	0.01119	0.011635				0.00948	0.009925				0.00506	0.005505				0.01279	0.013235				0.003	0.003445				-0.00078	-0.000445
691	0	0.01131	0.011685				0.00961	0.009985				0.00511	0.005485				0.01282	0.013195				0.00295	0.003325				-0.00075	-0.000375
692	3e-05	0.01124	0.011595				0.009509	0.009864				0.00507	0.005425				0.01272	0.013075				0.00296	0.003315				-0.00074	-0.000355
693	-8e-05	0.01117	0.011595				0.00949	0.009915				0.00498	0.005405				0.01262	0.013045				0.00293	0.003355				-0.00077	-0.000425
694	-5e-05	0.01117	0.01161				0.0095	0.00994				0.00502	0.00546				0.0126	0.01304				0.00286	0.0033				-0.00083	-0.00044
695	-4e-05	0.01109	0.011465				0.009429	0.009804				0.00491	0.005285				0.01258	0.012955				0.00281	0.003185				-0.00071	-0.000375
696	4e-05	0.01109	0.01144				0.00941	0.00976				0.00493	0.00528				0.01259	0.01294				0.00283	0.00318				-0.00074	-0.00035
697	0	0.01106	0.011405				0.00952	0.009865				0.00489	0.005235				0.01257	0.012915				0.00273	0.003075				-0.00069	-0.000345
698	5e-05	0.01109	0.01145				0.00946	0.00982				0.00493	0.00529				0.01253	0.01289				0.00268	0.00304				-0.00077	-0.00036
699	-0.00016	0.01097	0.01145				0.0094	0.00988				0.00482	0.0053				0.01246	0.01294				0.00263	0.00311				-0.0008	-0.00048
700	2e-05	0.01087	0.011235				0.00931	0.009675				0.00473	0.005095				0.01241	0.012775				0.00261	0.002975				-0.00075	-0.000365
Average 600-700			0.0121811					0.0104866					0.00569056					0.0154112					0.00340726

## Sheet: 130913
Wavelength(l)	Blank1	Inlet water	Samples absorbance minus Average blank	(Average 600-700)	Samples absorbance minus (Average 600-700)	absorption coefficients	+holothurian tank	Samples absorbance minus Average blank	(Average 600-700)	Samples absorbance minus (Average 600-700)	absorption coefficients	holothurian effluent	Samples absorbance minus Average blank	(Average 600-700)	Samples absorbance minus (Average 600-700)	absorption coefficients	Control tank	Samples absorbance minus Average blank	(Average 600-700)	Samples absorbance minus (Average 600-700)	absorption coefficients	control outlet	Samples absorbance minus Average blank	(Average 600-700)	Samples absorbance minus (Average 600-700)	absorption coefficients	Blank2	Average blank
250	-1e-05	0.14638	0.14807	0.00994435	0.138126	3.18103	0.15162	0.15331	0.0104448	0.142865	3.29018	0.09897	0.10066	0.00382974	0.0968303	2.23	0.10132	0.10301	0.00470075	0.0983093	2.26406	0.15811	0.1598	0.0169114	0.142889	3.29072	-0.00337	-0.00169
251	-0.00013	0.14437	0.14625		0.136306	3.13912	0.14949	0.15137		0.140925	3.24551	0.09752	0.0994		0.0955703	2.20098	0.09965	0.10153		0.0968293	2.22998	0.15635	0.15823		0.141319	3.25457	-0.00363	-0.00188
252	-2e-05	0.14232	0.144025		0.134081	3.08788	0.14761	0.149315		0.13887	3.19818	0.09571	0.097415		0.0935853	2.15527	0.097739	0.099444		0.0947433	2.18194	0.15421	0.155915		0.139004	3.20125	-0.00339	-0.001705
253	-0.00016	0.14083	0.142685		0.132741	3.05702	0.14587	0.147725		0.13728	3.16156	0.09439	0.096245		0.0924153	2.12832	0.096269	0.098124		0.0934233	2.15154	0.15292	0.154775		0.137864	3.175	-0.00355	-0.001855
254	0.0001	0.13934	0.140925		0.130981	3.01648	0.14455	0.146135		0.13569	3.12494	0.09289	0.094475		0.0906453	2.08756	0.09492	0.096505		0.0918043	2.11425	0.15123	0.152815		0.135904	3.12986	-0.00327	-0.001585
255	2e-05	0.13766	0.139355		0.129411	2.98033	0.14281	0.144505		0.13406	3.08741	0.09174	0.093435		0.0896053	2.06361	0.09347	0.095165		0.0904643	2.08339	0.15003	0.151725		0.134814	3.10476	-0.00341	-0.001695
256	2e-05	0.13667	0.13838		0.128436	2.95787	0.14181	0.14352		0.133075	3.06472	0.09032	0.09203		0.0882003	2.03125	0.09231	0.09402		0.0893193	2.05702	0.14857	0.15028		0.133369	3.07148	-0.00344	-0.00171
257	0.00013	0.13518	0.13681		0.126866	2.92172	0.14021	0.14184		0.131395	3.02603	0.089289	0.090919		0.0870893	2.00567	0.09091	0.09254		0.0878393	2.02294	0.14731	0.14894		0.132029	3.04062	-0.00339	-0.00163
258	0.0003	0.13387	0.13536		0.125416	2.88832	0.13918	0.14067		0.130225	2.99909	0.08783	0.08932		0.0854903	1.96884	0.08963	0.09112		0.0864193	1.99024	0.14595	0.14744		0.130529	3.00607	-0.00328	-0.00149
259	6.9e-05	0.13263	0.13427		0.124326	2.86323	0.13774	0.13938		0.128936	2.96939	0.08709	0.0887305		0.0849008	1.95526	0.0886	0.0902405		0.0855398	1.96998	0.14505	0.146691		0.129779	2.98881	-0.00335	-0.0016405
260	6e-05	0.13165	0.133385		0.123441	2.84284	0.1369	0.138635		0.12819	2.95222	0.08575	0.087485		0.0836553	1.92658	0.087499	0.089234		0.0845333	1.9468	0.14382	0.145555		0.128644	2.96266	-0.00353	-0.001735
261	6e-05	0.13057	0.132175		0.122231	2.81497	0.13557	0.137175		0.12673	2.9186	0.084779	0.086384		0.0825543	1.90122	0.08635	0.087955		0.0832543	1.91735	0.14304	0.144645		0.127734	2.9417	-0.00327	-0.001605
262	-6e-05	0.12944	0.131285		0.121341	2.79448	0.13461	0.136455		0.12601	2.90201	0.08368	0.085525		0.0816953	1.88144	0.085389	0.087234		0.0825333	1.90074	0.1417	0.143545		0.126634	2.91637	-0.00363	-0.001845
263	-2e-05	0.12818	0.12987		0.119926	2.76189	0.13314	0.13483		0.124385	2.86459	0.0826	0.08429		0.0804603	1.853	0.08414	0.08583		0.0811293	1.86841	0.14065	0.14234		0.125429	2.88862	-0.00336	-0.00169
264	-0.00013	0.12712	0.128945		0.119001	2.74059	0.13211	0.133935		0.12349	2.84398	0.08139	0.083215		0.0793853	1.82824	0.08302	0.084845		0.0801443	1.84572	0.13939	0.141215		0.124304	2.86271	-0.00352	-0.001825
265	-4e-05	0.12582	0.12755		0.117606	2.70846	0.13073	0.13246		0.122015	2.81001	0.08048	0.08221		0.0783803	1.8051	0.08194	0.08367		0.0789693	1.81866	0.13843	0.14016		0.123249	2.83841	-0.00342	-0.00173
266	-3e-05	0.12454	0.126235		0.116291	2.67817	0.12948	0.131175		0.12073	2.78042	0.079089	0.080784		0.0769543	1.77226	0.08078	0.082475		0.0777743	1.79114	0.13697	0.138665		0.121754	2.80398	-0.00336	-0.001695
267	2e-05	0.12309	0.12477		0.114826	2.64443	0.12803	0.12971		0.119265	2.74668	0.07794	0.07962		0.0757903	1.74545	0.07943	0.08111		0.0764093	1.75971	0.1358	0.13748		0.120569	2.77669	-0.00338	-0.00168
268	-9e-05	0.12182	0.123595		0.113651	2.61737	0.12667	0.128445		0.118	2.71754	0.07665	0.078425		0.0745953	1.71793	0.078229	0.080004		0.0753033	1.73423	0.13425	0.136025		0.119114	2.74319	-0.00346	-0.001775
269	1e-05	0.12063	0.122225		0.112281	2.58582	0.12535	0.126945		0.1165	2.683	0.07561	0.077205		0.0733753	1.68983	0.07703	0.078625		0.0739243	1.70248	0.13341	0.135005		0.118094	2.71969	-0.0032	-0.001595
270	-8e-05	0.11915	0.12082		0.110876	2.55347	0.12387	0.12554		0.115095	2.65064	0.0742	0.07587		0.0720403	1.65909	0.07574	0.07741		0.0727093	1.67449	0.13184	0.13351		0.116599	2.68526	-0.00326	-0.00167
271	-0.00011	0.11766	0.11941		0.109466	2.52099	0.12242	0.12417		0.113725	2.61909	0.07314	0.07489		0.0710603	1.63652	0.07438	0.07613		0.0714293	1.64502	0.1305	0.13225		0.115339	2.65625	-0.00339	-0.00175
272	-0.00016	0.11644	0.118245		0.108301	2.49416	0.12116	0.122965		0.11252	2.59134	0.07197	0.073775		0.0699453	1.61084	0.07335	0.075155		0.0704543	1.62256	0.12911	0.130915		0.114004	2.6255	-0.00345	-0.001805
273	-5e-05	0.11462	0.11634		0.106396	2.45029	0.11948	0.1212		0.110755	2.55069	0.07052	0.07224		0.0684103	1.57549	0.0719	0.07362		0.0689193	1.58721	0.1277	0.12942		0.112509	2.59107	-0.00339	-0.00172
274	2e-05	0.11326	0.114945		0.105001	2.41817	0.11789	0.119575		0.10913	2.51327	0.069279	0.070964		0.0671343	1.5461	0.07067	0.072355		0.0676543	1.55808	0.12622	0.127905		0.110994	2.55618	-0.00339	-0.001685
275	6.9e-05	0.11151	0.1131		0.103156	2.37569	0.11641	0.118		0.107556	2.47701	0.06802	0.0696105		0.0657808	1.51493	0.0692	0.0707905		0.0660898	1.52205	0.12461	0.1262		0.109289	2.51693	-0.00325	-0.0015905
276	0	0.11021	0.111845		0.101901	2.34677	0.11485	0.116485		0.10604	2.44211	0.06678	0.068415		0.0645853	1.4874	0.06804	0.069675		0.0649743	1.49636	0.12312	0.124755		0.107844	2.48364	-0.00327	-0.001635
277	0.00018	0.1085	0.10996		0.100016	2.30336	0.1133	0.11476		0.104315	2.40238	0.06536	0.06682		0.0629903	1.45067	0.0666	0.06806		0.0633593	1.45916	0.12151	0.12297		0.106059	2.44253	-0.0031	-0.00146
278	6e-05	0.10662	0.108155		0.0982107	2.26179	0.11155	0.113085		0.10264	2.3638	0.06419	0.065725		0.0618953	1.42545	0.06534	0.066875		0.0621743	1.43187	0.11988	0.121415		0.104504	2.40672	-0.00313	-0.001535
279	-0.0001	0.1051	0.106815		0.0968707	2.23093	0.10971	0.111425		0.10098	2.32557	0.06274	0.064455		0.0606253	1.3962	0.06379	0.065505		0.0608043	1.40032	0.11807	0.119785		0.102874	2.36918	-0.00333	-0.001715
280	-6e-05	0.10333	0.105095		0.0951507	2.19132	0.10809	0.109855		0.0994102	2.28942	0.06155	0.063315		0.0594853	1.36995	0.0625	0.064265		0.0595643	1.37176	0.11664	0.118405		0.101494	2.3374	-0.00347	-0.001765
281	1e-05	0.1018	0.10336		0.0934157	2.15136	0.10631	0.10787		0.0974252	2.2437	0.06017	0.06173		0.0579003	1.33344	0.06117	0.06273		0.0580293	1.33641	0.1149	0.11646		0.0995486	2.2926	-0.00313	-0.00156
282	6.9e-05	0.10006	0.10163		0.0916862	2.11153	0.10462	0.106191		0.0957457	2.20502	0.05905	0.0606205		0.0567908	1.30789	0.05999	0.0615605		0.0568598	1.30948	0.11328	0.114851		0.0979391	2.25554	-0.00321	-0.0015705
283	-0.00011	0.09841	0.100065		0.0901207	2.07548	0.10294	0.104595		0.0941502	2.16828	0.05757	0.059225		0.0553953	1.27575	0.05863	0.060285		0.0555843	1.28011	0.11146	0.113115		0.0962036	2.21557	-0.0032	-0.001655
284	0.00015	0.096629	0.098014		0.0880697	2.02824	0.10113	0.102515		0.0920702	2.12038	0.05644	0.057825		0.0539953	1.24351	0.05735	0.058735		0.0540343	1.24441	0.10976	0.111145		0.0942336	2.1702	-0.00292	-0.001385
285	1e-05	0.09483	0.09642		0.0864757	1.99153	0.09923	0.10082		0.0903752	2.08134	0.05482	0.05641		0.0525803	1.21092	0.05578	0.05737		0.0526693	1.21297	0.10788	0.10947		0.0925586	2.13162	-0.00319	-0.00159
286	-2e-05	0.09307	0.094715		0.0847707	1.95227	0.09753	0.099175		0.0887302	2.04346	0.05359	0.055235		0.0514053	1.18386	0.05463	0.056275		0.0515743	1.18776	0.10604	0.107685		0.0907736	2.09051	-0.00327	-0.001645
287	1e-05	0.09123	0.0927		0.0827557	1.90586	0.09568	0.09715		0.0867052	1.99682	0.05224	0.05371		0.0498803	1.14874	0.05328	0.05475		0.0500493	1.15263	0.1041	0.10557		0.0886586	2.04181	-0.00295	-0.00147
288	-8e-05	0.08944	0.091035		0.0810907	1.86752	0.093799	0.095394		0.0849492	1.95638	0.05108	0.052675		0.0488453	1.12491	0.05217	0.053765		0.0490643	1.12995	0.10238	0.103975		0.0870636	2.00507	-0.00311	-0.001595
289	-6e-05	0.08762	0.08922		0.0792757	1.82572	0.091939	0.093539		0.0830942	1.91366	0.04972	0.05132		0.0474903	1.0937	0.05085	0.05245		0.0477493	1.09967	0.10039	0.10199		0.0850786	1.95936	-0.00314	-0.0016
290	-0.00015	0.08581	0.087375		0.0774307	1.78323	0.090149	0.091714		0.0812692	1.87163	0.0485	0.050065		0.0462353	1.0648	0.04958	0.051145		0.0464443	1.06961	0.098559	0.100124		0.0832126	1.91639	-0.00298	-0.001565
291	-4e-05	0.08429	0.085815		0.0758707	1.7473	0.08856	0.090085		0.0796402	1.83411	0.04729	0.048815		0.0449853	1.03601	0.0484	0.049925		0.0452243	1.04151	0.09693	0.098455		0.0815436	1.87795	-0.00301	-0.001525
292	-6.9e-05	0.08246	0.0839695		0.0740252	1.7048	0.08656	0.0880695		0.0776247	1.7877	0.0461	0.0476095		0.0437798	1.00825	0.04718	0.0486895		0.0439888	1.01306	0.095089	0.0965985		0.0796871	1.83519	-0.00295	-0.0015095
293	0.00014	0.08084	0.082195		0.0722507	1.66393	0.08499	0.086345		0.0759002	1.74798	0.04491	0.046265		0.0424353	0.977284	0.04601	0.047365		0.0426643	0.982558	0.093369	0.094724		0.0778126	1.79202	-0.00285	-0.001355
294	-2e-05	0.07922	0.080705		0.0707607	1.62962	0.083239	0.084724		0.0742792	1.71065	0.0439	0.045385		0.0415553	0.957018	0.04513	0.046615		0.0419143	0.965285	0.09174	0.093225		0.0763136	1.7575	-0.00295	-0.001485
295	3e-05	0.0774	0.07883		0.0688857	1.58644	0.08176	0.08319		0.0727452	1.67532	0.04274	0.04417		0.0403403	0.929036	0.04396	0.04539		0.0406893	0.937074	0.09005	0.09148		0.0745686	1.71731	-0.00289	-0.00143
296	-0.00014	0.07593	0.077465		0.0675207	1.555	0.079949	0.081484		0.0710392	1.63603	0.04168	0.043215		0.0393853	0.907042	0.04396	0.045495		0.0407943	0.939492	0.0885	0.090035		0.0731236	1.68404	-0.00293	-0.001535
297	1e-05	0.07445	0.07587		0.0659257	1.51827	0.078479	0.079899		0.0694542	1.59953	0.04079	0.04221		0.0383803	0.883897	0.04386	0.04528		0.0405793	0.93454	0.08683	0.08825		0.0713386	1.64293	-0.00285	-0.00142
298	-0.00022	0.073	0.07448		0.0645357	1.48626	0.0772	0.07868		0.0682352	1.57146	0.03968	0.04116		0.0373303	0.859716	0.04372	0.0452		0.0404993	0.932698	0.08552	0.087		0.0700886	1.61414	-0.00274	-0.00148
299	-8e-05	0.07158	0.07306		0.0631157	1.45355	0.075829	0.077309		0.0668642	1.53988	0.0389	0.04038		0.0365503	0.841752	0.04316	0.04464		0.0399393	0.919801	0.08405	0.08553		0.0686186	1.58029	-0.00288	-0.00148
300	0.0001	0.0701	0.071505		0.0615607	1.41774	0.07439	0.075795		0.0653502	1.50501	0.038	0.039405		0.0355753	0.819298	0.04299	0.044395		0.0396943	0.914159	0.08261	0.084015		0.0671036	1.54539	-0.00291	-0.001405
301	-9e-05	0.06892	0.07035		0.0604057	1.39114	0.07307	0.0745		0.0640552	1.47519	0.03731	0.03874		0.0349103	0.803983	0.0429	0.04433		0.0396293	0.912662	0.08133	0.08276		0.0658486	1.51649	-0.00277	-0.00143
302	0.00011	0.06769	0.06896		0.0590157	1.35913	0.07184	0.07311		0.0626652	1.44318	0.03666	0.03793		0.0341003	0.785329	0.04288	0.04415		0.0394493	0.908516	0.08006	0.08133		0.0644186	1.48356	-0.00265	-0.00127
303	0.00026	0.06661	0.067805		0.0578607	1.33253	0.07051	0.071705		0.0612602	1.41082	0.0357	0.036895		0.0330653	0.761493	0.04281	0.044005		0.0393043	0.905177	0.07879	0.079985		0.0630736	1.45258	-0.00265	-0.001195
304	-6e-05	0.065519	0.066894		0.0569497	1.31155	0.06948	0.070855		0.0604102	1.39125	0.0353	0.036675		0.0328453	0.756426	0.04256	0.043935		0.0392343	0.903565	0.077729	0.079104		0.0621926	1.43229	-0.00269	-0.001375
305	6.9e-05	0.06423	0.0654455		0.0555012	1.27819	0.06822	0.0694355		0.0589907	1.35856	0.03447	0.0356855		0.0318558	0.733638	0.04239	0.0436055		0.0389048	0.895977	0.07088	0.0720955		0.0551841	1.27089	-0.0025	-0.0012155
306	0.00014	0.06303	0.064315		0.0543707	1.25216	0.06716	0.068445		0.0580002	1.33574	0.03388	0.035165		0.0313353	0.721651	0.04236	0.043645		0.0389443	0.896886	0.07087	0.072155		0.0552436	1.27226	-0.00271	-0.001285
307	5e-05	0.06207	0.06335		0.0534057	1.22993	0.06586	0.06714		0.0566952	1.30569	0.03312	0.0344		0.0305703	0.704033	0.04209	0.04337		0.0386693	0.890553	0.07086	0.07214		0.0552286	1.27191	-0.00261	-0.00128
308	9e-05	0.06109	0.062355		0.0524107	1.20702	0.06498	0.066245		0.0558002	1.28508	0.03265	0.033915		0.0300853	0.692863	0.04177	0.043035		0.0383343	0.882838	0.07082	0.072085		0.0551736	1.27065	-0.00262	-0.001265
309	-9e-05	0.06005	0.061465		0.0515207	1.18652	0.06388	0.065295		0.0548502	1.2632	0.03198	0.033395		0.0295653	0.680888	0.0417	0.043115		0.0384143	0.88468	0.0708	0.072215		0.0553036	1.27364	-0.00274	-0.001415
310	-1e-05	0.05915	0.060485		0.0505407	1.16395	0.06312	0.064455		0.0540102	1.24385	0.0317	0.033035		0.0292053	0.672597	0.0417	0.043035		0.0383343	0.882838	0.07079	0.072125		0.0552136	1.27157	-0.00266	-0.001335
311	6.9e-05	0.05828	0.0595405		0.0495962	1.1422	0.06213	0.0633905		0.0529457	1.21934	0.03102	0.0322805		0.0284508	0.655221	0.0417	0.0429605		0.0382598	0.881122	0.07077	0.0720305		0.0551191	1.26939	-0.00259	-0.0012605
312	-3e-05	0.05725	0.058605		0.0486607	1.12065	0.0613	0.062655		0.0522102	1.2024	0.03044	0.031795		0.0279653	0.64404	0.04159	0.042945		0.0382443	0.880765	0.07077	0.072125		0.0552136	1.27157	-0.00268	-0.001355
313	-3e-05	0.05662	0.05795		0.0480057	1.10557	0.06062	0.06195		0.0515052	1.18616	0.03006	0.03139		0.0275603	0.634713	0.04111	0.04244		0.0377393	0.869135	0.07077	0.0721		0.0551886	1.27099	-0.00263	-0.00133
314	-3e-05	0.05559	0.05688		0.0469357	1.08093	0.05967	0.06096		0.0505152	1.16336	0.02953	0.03082		0.0269903	0.621586	0.04083	0.04212		0.0374193	0.861765	0.07077	0.07206		0.0551486	1.27007	-0.00255	-0.00129
315	0.00011	0.055	0.056265		0.0463207	1.06676	0.05889	0.060155		0.0497102	1.14483	0.02915	0.030415		0.0265853	0.612258	0.04076	0.042025		0.0373243	0.859578	0.07077	0.072035		0.0551236	1.2695	-0.00264	-0.001265
316	-0.00015	0.05407	0.055485		0.0455407	1.0488	0.05805	0.059465		0.0490202	1.12893	0.0286	0.030015		0.0261853	0.603046	0.04055	0.041965		0.0372643	0.858196	0.07077	0.072185		0.0552736	1.27295	-0.00268	-0.001415
317	-6.9e-05	0.0537	0.0551195		0.0451752	1.04038	0.0574	0.0588195		0.0483747	1.11407	0.02835	0.0297695		0.0259398	0.597393	0.04051	0.0419295		0.0372288	0.857378	0.07077	0.0721895		0.0552781	1.27305	-0.00277	-0.0014195
318	-9e-05	0.05271	0.054165		0.0442207	1.0184	0.05666	0.058115		0.0476702	1.09784	0.02783	0.029285		0.0254553	0.586235	0.04026	0.041715		0.0370143	0.852438	0.07074	0.072195		0.0552836	1.27318	-0.00282	-0.001455
319	-0.00011	0.05221	0.053645		0.0437007	1.00643	0.0559	0.057335		0.0468902	1.07988	0.0275	0.028935		0.0251053	0.578174	0.03994	0.041375		0.0366743	0.844608	0.07074	0.072175		0.0552636	1.27272	-0.00276	-0.001435
320	-8e-05	0.05145	0.052875		0.0429307	0.988693	0.05514	0.056565		0.0461202	1.06215	0.02721	0.028635		0.0248053	0.571265	0.03976	0.041185		0.0364843	0.840232	0.07074	0.072165		0.0552536	1.27249	-0.00277	-0.001425
321	9e-05	0.05074	0.05208		0.0421357	0.970384	0.05424	0.05558		0.0451352	1.03946	0.02666	0.028		0.0241703	0.556641	0.03916	0.0405		0.0357993	0.824457	0.07074	0.07208		0.0551686	1.27053	-0.00277	-0.00134
322	0.00018	0.04989	0.051205		0.0412607	0.950233	0.05363	0.054945		0.0445002	1.02484	0.02542	0.026735		0.0229053	0.527508	0.03906	0.040375		0.0356743	0.821578	0.07073	0.072045		0.0551336	1.26973	-0.00281	-0.001315
323	6.9e-05	0.0496	0.0509805		0.0410362	0.945063	0.05315	0.0545305		0.0440857	1.01529	0.02409	0.0254705		0.0216408	0.498387	0.03904	0.0404205		0.0357198	0.822626	0.07072	0.0721005		0.0551891	1.271	-0.00283	-0.0013805
324	-4e-05	0.04875	0.0502		0.0402557	0.927088	0.05311	0.05456		0.0441152	1.01597	0.02271	0.02416		0.0203303	0.468206	0.03901	0.04046		0.0357593	0.823536	0.07072	0.07217		0.0552586	1.2726	-0.00286	-0.00145
325	2e-05	0.04442	0.04588		0.0359357	0.827598	0.0533	0.05476		0.0443152	1.02058	0.02199	0.02345		0.0196203	0.451854	0.038748	0.040208		0.0355073	0.817732	0.07069	0.07215		0.0552386	1.27214	-0.00294	-0.00146
326	6e-05	0.0444	0.045925		0.0359807	0.828634	0.05128	0.052805		0.0423602	0.975555	0.02193	0.023455		0.0196253	0.45197	0.03542	0.036945		0.0322443	0.742585	0.05972	0.061245		0.0443336	1.021	-0.00311	-0.001525
327	-1e-05	0.0441	0.045585		0.0356407	0.820804	0.05059	0.052075		0.0416302	0.958743	0.02191	0.023395		0.0195653	0.450588	0.03596	0.037445		0.0327443	0.7541	0.05951	0.060995		0.0440836	1.01524	-0.00296	-0.001485
328	-6.9e-05	0.04439	0.0459195		0.0359752	0.828508	0.04951	0.0510395		0.0405947	0.934895	0.02183	0.0233595		0.0195298	0.44977	0.03238	0.0339095		0.0292088	0.672678	0.05851	0.0600395		0.0431281	0.993239	-0.00299	-0.0015295
329	-4e-05	0.04439	0.045925		0.0359807	0.828634	0.04919	0.050725		0.0402802	0.927652	0.02182	0.023355		0.0195253	0.449667	0.03042	0.031955		0.0272543	0.627665	0.05831	0.059845		0.0429336	0.98876	-0.00303	-0.001535
330	4e-05	0.04439	0.04587		0.0359257	0.827368	0.04847	0.04995		0.0395052	0.909804	0.02181	0.02329		0.0194603	0.44817	0.027384	0.028864		0.0241633	0.55648	0.05756	0.05904		0.0421286	0.970221	-0.003	-0.00148
331	0.00011	0.04438	0.045805		0.0358607	0.825871	0.04811	0.049535		0.0390902	0.900247	0.02179	0.023215		0.0193853	0.446442	0.02475	0.026175		0.0214743	0.494552	0.05732	0.058745		0.0418336	0.963427	-0.00296	-0.001425
332	4e-05	0.04437	0.045855		0.0359107	0.827022	0.04746	0.048945		0.0385002	0.886659	0.0217	0.023185		0.0193553	0.445752	0.0232	0.024685		0.0199843	0.460237	0.05628	0.057765		0.0408536	0.940857	-0.00301	-0.001485
333	2e-05	0.04435	0.045845		0.0359007	0.826792	0.0471	0.048595		0.0381502	0.878599	0.02166	0.023155		0.0193253	0.445061	0.02321	0.024705		0.0200043	0.460698	0.05616	0.057655		0.0407436	0.938324	-0.00301	-0.001495
334	3e-05	0.04334	0.044885		0.0349407	0.804683	0.04639	0.047935		0.0374902	0.863399	0.02165	0.023195		0.0193653	0.445982	0.0225	0.024045		0.0193443	0.445498	0.05549	0.057035		0.0401236	0.924045	-0.00312	-0.001545
335	0.00013	0.04331	0.04478		0.0348357	0.802265	0.04609	0.04756		0.0371152	0.854762	0.02161	0.02308		0.0192503	0.443333	0.0225	0.02397		0.0192693	0.443771	0.05522	0.05669		0.0397786	0.9161	-0.00307	-0.00147
336	-6e-05	0.04243	0.044045		0.0341007	0.785338	0.04557	0.047185		0.0367402	0.846126	0.02155	0.023165		0.0193353	0.445291	0.0219	0.023515		0.0188143	0.433292	0.05428	0.055895		0.0389836	0.897791	-0.00317	-0.001615
337	3e-05	0.04259	0.044135		0.0341907	0.787411	0.04532	0.046865		0.0364202	0.838757	0.02123	0.022775		0.0189453	0.436309	0.0221	0.023645		0.0189443	0.436286	0.05443	0.055975		0.0390636	0.899634	-0.00312	-0.001545
338	5e-05	0.04176	0.04328		0.0333357	0.76772	0.04472	0.04624		0.0357952	0.824363	0.02112	0.02264		0.0188103	0.4332	0.02143	0.02295		0.0182493	0.42028	0.05361	0.05513		0.0382186	0.880173	-0.00309	-0.00152
339	-5e-05	0.04176	0.043335		0.0333907	0.768987	0.04434	0.045915		0.0354702	0.816878	0.02151	0.023085		0.0192553	0.443449	0.02148	0.023055		0.0183543	0.422698	0.05374	0.055315		0.0384036	0.884434	-0.0031	-0.001575
340	-6e-05	0.04106	0.042695		0.0327507	0.754248	0.04405	0.045685		0.0352402	0.811581	0.02099	0.022625		0.0187953	0.432855	0.02089	0.022525		0.0178243	0.410493	0.05282	0.054455		0.0375436	0.864628	-0.00321	-0.001635
341	2e-05	0.04073	0.04231		0.0323657	0.745381	0.04344	0.04502		0.0345752	0.796266	0.02077	0.02235		0.0185203	0.426521	0.02077	0.02235		0.0176493	0.406462	0.05263	0.05421		0.0372986	0.858986	-0.00318	-0.00158
342	6e-05	0.04019	0.0417		0.0317557	0.731333	0.04314	0.04465		0.0342052	0.787745	0.0203	0.02181		0.0179803	0.414085	0.02043	0.02194		0.0172393	0.39702	0.05218	0.05369		0.0367786	0.84701	-0.00308	-0.00151
343	3e-05	0.04014	0.04168		0.0317357	0.730872	0.04287	0.04441		0.0339652	0.782218	0.02053	0.02207		0.0182403	0.420073	0.02064	0.02218		0.0174793	0.402547	0.05213	0.05367		0.0367586	0.84655	-0.00311	-0.00154
344	2e-05	0.03971	0.04129		0.0313457	0.72189	0.0428	0.04438		0.0339352	0.781527	0.02019	0.02177		0.0179403	0.413164	0.02023	0.02181		0.0171093	0.394026	0.05141	0.05299		0.0360786	0.830889	-0.00318	-0.00158
345	-1e-05	0.03929	0.04082		0.0308757	0.711066	0.04203	0.04356		0.0331152	0.762642	0.02007	0.0216		0.0177703	0.409249	0.02025	0.02178		0.0170793	0.393335	0.05132	0.05285		0.0359386	0.827665	-0.00305	-0.00153
346	-2e-05	0.03909	0.04072		0.0307757	0.708763	0.04184	0.04347		0.0330252	0.76057	0.01976	0.02139		0.0175603	0.404413	0.01975	0.02138		0.0166793	0.384123	0.05071	0.05234		0.0354286	0.81592	-0.00324	-0.00163
347	-6e-05	0.0387	0.040305		0.0303607	0.699206	0.04137	0.042975		0.0325302	0.74917	0.0196	0.021205		0.0173753	0.400152	0.01961	0.021215		0.0165143	0.380323	0.05069	0.052295		0.0353836	0.814883	-0.00315	-0.001605
348	-2e-05	0.0383	0.03986		0.0299157	0.688958	0.04102	0.04258		0.0321352	0.740073	0.01925	0.02081		0.0169803	0.391055	0.01932	0.02088		0.0161793	0.372608	0.04997	0.05153		0.0346186	0.797265	-0.0031	-0.00156
349	-4e-05	0.03791	0.03951		0.0295657	0.680897	0.04066	0.04226		0.0318152	0.732703	0.01912	0.02072		0.0168903	0.388983	0.01925	0.02085		0.0161493	0.371917	0.04985	0.05145		0.0345386	0.795423	-0.00316	-0.0016
350	0	0.03755	0.03916		0.0292157	0.672837	0.04034	0.04195		0.0315052	0.725564	0.01888	0.02049		0.0166603	0.383686	0.0188	0.02041		0.0157093	0.361784	0.04934	0.05095		0.0340386	0.783908	-0.00322	-0.00161
351	3e-05	0.03735	0.0389		0.0289557	0.666849	0.04008	0.04163		0.0311852	0.718195	0.01877	0.02032		0.0164903	0.379771	0.01897	0.02052		0.0158193	0.364317	0.0493	0.05085		0.0339386	0.781605	-0.00313	-0.00155
352	-0.00012	0.03693	0.038665		0.0287207	0.661437	0.03981	0.041545		0.0311002	0.716237	0.01857	0.020305		0.0164753	0.379425	0.01867	0.020405		0.0157043	0.361669	0.04885	0.050585		0.0336736	0.775502	-0.00335	-0.001735
353	8e-05	0.03678	0.03828		0.0283357	0.65257	0.03934	0.04084		0.0303952	0.700001	0.01841	0.01991		0.0160803	0.370328	0.01855	0.02005		0.0153493	0.353493	0.04869	0.05019		0.0332786	0.766405	-0.00308	-0.0015
354	1e-05	0.03637	0.03793		0.0279857	0.64451	0.03931	0.04087		0.0304252	0.700692	0.01813	0.01969		0.0158603	0.365262	0.01833	0.01989		0.0151893	0.349809	0.04806	0.04962		0.0327086	0.753278	-0.00313	-0.00156
355	6.9e-05	0.03603	0.0375755		0.0276312	0.636345	0.03882	0.0403655		0.0299207	0.689073	0.01808	0.0196255		0.0157958	0.363776	0.01814	0.0196855		0.0149848	0.345099	0.048	0.0495455		0.0326341	0.751562	-0.00316	-0.0015455
356	-0.00016	0.03575	0.037445		0.0275007	0.63334	0.03855	0.040245		0.0298002	0.686298	0.01782	0.019515		0.0156853	0.361231	0.01788	0.019575		0.0148743	0.342554	0.0475	0.049195		0.0322836	0.74349	-0.00323	-0.001695
357	-6.9e-05	0.03551	0.0371545		0.0272102	0.62665	0.03829	0.0399345		0.0294897	0.679147	0.01773	0.0193745		0.0155448	0.357996	0.01773	0.0193745		0.0146738	0.337937	0.04749	0.0491345		0.0322231	0.742097	-0.00322	-0.0016445
358	6e-05	0.03518	0.036645		0.0267007	0.614916	0.03797	0.039435		0.0289902	0.667644	0.01753	0.018995		0.0151653	0.349256	0.01762	0.019085		0.0143843	0.331269	0.0471	0.048565		0.0316536	0.728981	-0.00299	-0.001465
359	-3e-05	0.03505	0.036625		0.0266807	0.614455	0.03784	0.039415		0.0289702	0.667183	0.01743	0.019005		0.0151753	0.349486	0.01748	0.019055		0.0143543	0.330578	0.04684	0.048415		0.0315036	0.725527	-0.00312	-0.001575
360	-5e-05	0.03467	0.036285		0.0263407	0.606625	0.03741	0.039025		0.0285802	0.658201	0.01721	0.018825		0.0149953	0.345341	0.01742	0.019035		0.0143343	0.330118	0.04635	0.047965		0.0310536	0.715163	-0.00318	-0.001615
361	3e-05	0.03441	0.035945		0.0260007	0.598795	0.03704	0.038575		0.0281302	0.647838	0.01708	0.018615		0.0147853	0.340504	0.01711	0.018645		0.0139443	0.321136	0.04626	0.047795		0.0308836	0.711248	-0.0031	-0.001535
362	0.00011	0.03407	0.03551		0.0255657	0.588777	0.0367	0.03814		0.0276952	0.63782	0.01682	0.01826		0.0144303	0.332329	0.01695	0.01839		0.0136893	0.315264	0.04574	0.04718		0.0302686	0.697085	-0.00299	-0.00144
363	-6e-05	0.03382	0.03547		0.0255257	0.587856	0.03647	0.03812		0.0276752	0.637359	0.01658	0.01823		0.0144003	0.331638	0.01686	0.01851		0.0138093	0.318027	0.04566	0.04731		0.0303986	0.700079	-0.00324	-0.00165
364	-8e-05	0.03355	0.03516		0.0252157	0.580717	0.0363	0.03791		0.0274652	0.632523	0.01661	0.01822		0.0143903	0.331408	0.01667	0.01828		0.0135793	0.31273	0.04545	0.04706		0.0301486	0.694321	-0.00314	-0.00161
365	0.0001	0.03333	0.034825		0.0248807	0.573001	0.03599	0.037485		0.0270402	0.622735	0.0164	0.017895		0.0140653	0.323923	0.01647	0.017965		0.0132643	0.305476	0.04521	0.046705		0.0297936	0.686146	-0.00309	-0.001495
366	-9e-05	0.03305	0.034645		0.0247007	0.568856	0.03584	0.037435		0.0269902	0.621584	0.01642	0.018015		0.0141853	0.326686	0.01629	0.017885		0.0131843	0.303633	0.04503	0.046625		0.0297136	0.684303	-0.0031	-0.001595
367	-4e-05	0.03292	0.03449		0.0245457	0.565286	0.03551	0.03708		0.0266352	0.613408	0.01615	0.01772		0.0138903	0.319893	0.01627	0.01784		0.0131393	0.302597	0.04473	0.0463		0.0293886	0.676818	-0.0031	-0.00157
368	0.00015	0.03244	0.03388		0.0239357	0.551238	0.03526	0.0367		0.0262552	0.604657	0.01592	0.01736		0.0135303	0.311602	0.01587	0.01731		0.0126093	0.290391	0.04429	0.04573		0.0288186	0.663691	-0.00303	-0.00144
369	-3e-05	0.03232	0.03385		0.0239057	0.550547	0.03505	0.03658		0.0261352	0.601893	0.01585	0.01738		0.0135503	0.312062	0.01603	0.01756		0.0128593	0.296149	0.04424	0.04577		0.0288586	0.664613	-0.00303	-0.00153
370	0	0.03191	0.03345		0.0235057	0.541335	0.03465	0.03619		0.0257452	0.592911	0.01571	0.01725		0.0134203	0.309068	0.01559	0.01713		0.0124293	0.286246	0.04381	0.04535		0.0284386	0.65494	-0.00308	-0.00154
371	-0.00012	0.03206	0.033645		0.0237007	0.545826	0.0346	0.036185		0.0257402	0.592796	0.01571	0.017295		0.0134653	0.310105	0.01575	0.017335		0.0126343	0.290967	0.04381	0.045395		0.0284836	0.655976	-0.00305	-0.001585
372	-2e-05	0.03129	0.03281		0.0228657	0.526596	0.03399	0.03551		0.0250652	0.577251	0.01531	0.01683		0.0130003	0.299396	0.01506	0.01658		0.0118793	0.273579	0.04306	0.04458		0.0276686	0.637207	-0.00302	-0.00152
373	-2e-05	0.03163	0.03319		0.0232457	0.535347	0.0341	0.03566		0.0252152	0.580705	0.01532	0.01688		0.0130503	0.300547	0.01554	0.0171		0.0123993	0.285555	0.04325	0.04481		0.0278986	0.642504	-0.0031	-0.00156
374	0.00013	0.03071	0.03215		0.0222057	0.511396	0.03369	0.03513		0.0246852	0.5685	0.01509	0.01653		0.0127003	0.292487	0.01478	0.01622		0.0115193	0.265288	0.04261	0.04405		0.0271386	0.625001	-0.00301	-0.00144
375	-4e-05	0.03124	0.03273		0.0227857	0.524754	0.03369	0.03518		0.0247352	0.569651	0.01499	0.01648		0.0126503	0.291335	0.01523	0.01672		0.0120193	0.276803	0.04273	0.04422		0.0273086	0.628916	-0.00294	-0.00149
376	-1e-05	0.03006	0.031675		0.0217307	0.500457	0.03299	0.034605		0.0241602	0.556409	0.01491	0.016525		0.0126953	0.292372	0.01442	0.016035		0.0113343	0.261028	0.04203	0.043645		0.0267336	0.615674	-0.00322	-0.001615
377	-0.00014	0.03102	0.032595		0.0226507	0.521645	0.03333	0.034905		0.0244602	0.563318	0.01488	0.016455		0.0126253	0.29076	0.01526	0.016835		0.0121343	0.279452	0.04272	0.044295		0.0273836	0.630643	-0.00301	-0.001575
378	-1e-05	0.02919	0.03076		0.0208157	0.479385	0.03231	0.03388		0.0234352	0.539712	0.01412	0.01569		0.0118603	0.273142	0.01391	0.01548		0.0107793	0.248246	0.04111	0.04268		0.0257686	0.59345	-0.00313	-0.00157
379	-5e-05	0.03063	0.032145		0.0222007	0.511281	0.03287	0.034385		0.0239402	0.551342	0.01455	0.016065		0.0122353	0.281778	0.01506	0.016575		0.0118743	0.273464	0.04216	0.043675		0.0267636	0.616365	-0.00298	-0.001515
380	-1e-05	0.02862	0.03014		0.0201957	0.465106	0.03169	0.03321		0.0227652	0.524282	0.01416	0.01568		0.0118503	0.272911	0.01326	0.01478		0.0100793	0.232125	0.04037	0.04189		0.0249786	0.575256	-0.00303	-0.00152
381	0.0001	0.0305	0.031905		0.0219607	0.505754	0.03268	0.034085		0.0236402	0.544433	0.01486	0.016265		0.0124353	0.286384	0.01534	0.016745		0.0120443	0.277379	0.04227	0.043675		0.0267636	0.616365	-0.00291	-0.001405
382	-1e-05	0.02767	0.02919		0.0192457	0.443227	0.03113	0.03265		0.0222052	0.511385	0.01386	0.01538		0.0115503	0.266002	0.01243	0.01395		0.00924926	0.21301	0.03991	0.04143		0.0245186	0.564662	-0.00303	-0.00152
383	-0.00015	0.03016	0.0317		0.0217557	0.501033	0.03244	0.03398		0.0235352	0.542015	0.01404	0.01558		0.0117503	0.270608	0.01472	0.01626		0.0115593	0.26621	0.04204	0.04358		0.0266686	0.614177	-0.00293	-0.00154
384	-0.00012	0.02889	0.0305		0.0205557	0.473397	0.03133	0.03294		0.0224952	0.518064	0.01396	0.01557		0.0117403	0.270378	0.01384	0.01545		0.0107493	0.247555	0.04048	0.04209		0.0251786	0.579862	-0.0031	-0.00161
385	-4e-05	0.02837	0.029885		0.0199407	0.459233	0.03086	0.032375		0.0219302	0.505052	0.01375	0.015265		0.0114353	0.263354	0.01341	0.014925		0.0102243	0.235465	0.03975	0.041265		0.0243536	0.560862	-0.00299	-0.001515
386	-3e-05	0.02837	0.029895		0.0199507	0.459464	0.03077	0.032295		0.0218502	0.50321	0.0135	0.015025		0.0111953	0.257827	0.01354	0.015065		0.0103643	0.238689	0.0399	0.041425		0.0245136	0.564547	-0.00302	-0.001525
387	-0.00017	0.02793	0.02958		0.0196357	0.452209	0.03033	0.03198		0.0215352	0.495955	0.01332	0.01497		0.0111403	0.25656	0.01304	0.01469		0.00998925	0.230053	0.03943	0.04108		0.0241686	0.556602	-0.00313	-0.00165
388	9e-05	0.02814	0.02955		0.0196057	0.451518	0.03045	0.03186		0.0214152	0.493191	0.01344	0.01485		0.0110203	0.253796	0.01336	0.01477		0.0100693	0.231895	0.03942	0.04083		0.0239186	0.550844	-0.00291	-0.00141
389	-1e-05	0.02747	0.028975		0.0190307	0.438276	0.02993	0.031435		0.0209902	0.483404	0.01307	0.014575		0.0107453	0.247463	0.01278	0.014285		0.00958425	0.220725	0.03888	0.040385		0.0234736	0.540596	-0.003	-0.001505
390	8e-05	0.02759	0.029035		0.0190907	0.439658	0.02998	0.031425		0.0209802	0.483173	0.01317	0.014615		0.0107853	0.248384	0.01318	0.014625		0.00992425	0.228556	0.03894	0.040385		0.0234736	0.540596	-0.00297	-0.001445
391	2e-05	0.02716	0.028655		0.0187107	0.430906	0.02954	0.031035		0.0205902	0.474192	0.01292	0.014415		0.0105853	0.243778	0.01269	0.014185		0.00948426	0.218422	0.03848	0.039975		0.0230636	0.531154	-0.00301	-0.001495
392	-4e-05	0.02722	0.028725		0.0187807	0.432518	0.0295	0.031005		0.0205602	0.473501	0.01273	0.014235		0.0104053	0.239633	0.0128	0.014305		0.00960425	0.221186	0.03841	0.039915		0.0230036	0.529772	-0.00297	-0.001505
393	-1e-05	0.02695	0.02841		0.0184657	0.425264	0.02915	0.03061		0.0201652	0.464404	0.01269	0.01415		0.0103203	0.237675	0.01245	0.01391		0.00920925	0.212089	0.03819	0.03965		0.0227386	0.523669	-0.00291	-0.00146
394	6e-05	0.02684	0.028295		0.0183507	0.422616	0.02919	0.030645		0.0202002	0.46521	0.01272	0.014175		0.0103453	0.238251	0.01248	0.013935		0.00923426	0.212665	0.03808	0.039535		0.0226236	0.52102	-0.00297	-0.001455
395	-1e-05	0.02644	0.027865		0.0179207	0.412713	0.02882	0.030245		0.0198002	0.455998	0.01254	0.013965		0.0101353	0.233415	0.01224	0.013665		0.00896426	0.206447	0.03779	0.039215		0.0223036	0.513651	-0.00284	-0.001425
396	0	0.02638	0.027805		0.0178607	0.411331	0.02856	0.029985		0.0195402	0.45001	0.01232	0.013745		0.00991526	0.228348	0.01217	0.013595		0.00889426	0.204835	0.03765	0.039075		0.0221636	0.510427	-0.00285	-0.001425
397	3e-05	0.02627	0.027775		0.0178307	0.41064	0.02847	0.029975		0.0195302	0.44978	0.01249	0.013995		0.0101653	0.234106	0.01212	0.013625		0.00892425	0.205526	0.03754	0.039045		0.0221336	0.509736	-0.00304	-0.001505
398	-6e-05	0.02611	0.02757		0.0176257	0.405919	0.02846	0.02992		0.0194752	0.448513	0.01248	0.01394		0.0101103	0.232839	0.01209	0.01355		0.00884926	0.203798	0.03745	0.03891		0.0219986	0.506627	-0.00286	-0.00146
399	-2e-05	0.02587	0.027385		0.0174407	0.401658	0.02812	0.029635		0.0191902	0.44195	0.01213	0.013645		0.00981526	0.226045	0.01197	0.013485		0.00878426	0.202301	0.03702	0.038535		0.0216236	0.49799	-0.00301	-0.001515
400	-4e-05	0.02574	0.02722		0.0172757	0.397858	0.02788	0.02936		0.0189152	0.435616	0.01206	0.01354		0.00971026	0.223627	0.01196	0.01344		0.00873926	0.201265	0.03696	0.03844		0.0215286	0.495803	-0.00292	-0.00148
401	0.00012	0.02553	0.026915		0.0169707	0.390834	0.02773	0.029115		0.0186702	0.429974	0.01201	0.013395		0.00956526	0.220288	0.0117	0.013085		0.00838426	0.193089	0.03656	0.037945		0.0210336	0.484403	-0.00289	-0.001385
402	5e-05	0.02555	0.026995		0.0170507	0.392677	0.02772	0.029165		0.0187202	0.431126	0.01219	0.013635		0.00980525	0.225815	0.01187	0.013315		0.00861426	0.198386	0.0367	0.038145		0.0212336	0.489009	-0.00294	-0.001445
403	6.9e-05	0.02528	0.0266855		0.0167412	0.385549	0.02743	0.0288355		0.0183907	0.423537	0.01172	0.0131255		0.00929575	0.214081	0.01161	0.0130155		0.00831476	0.191489	0.03628	0.0376855		0.0207741	0.478426	-0.00288	-0.0014055
404	1e-05	0.02516	0.026595		0.0166507	0.383465	0.02724	0.028675		0.0182302	0.419841	0.01179	0.013225		0.00939526	0.216373	0.01166	0.013095		0.00839425	0.19332	0.0363	0.037735		0.0208236	0.479566	-0.00288	-0.001435
405	-1e-05	0.02488	0.026335		0.0163907	0.377477	0.02713	0.028585		0.0181402	0.417768	0.01149	0.012945		0.00911525	0.209924	0.01149	0.012945		0.00824425	0.189865	0.03606	0.037515		0.0206036	0.4745	-0.0029	-0.001455
406	-0.0002	0.02474	0.02627		0.0163257	0.37598	0.02684	0.02837		0.0179252	0.412817	0.01167	0.0132		0.00937026	0.215797	0.01126	0.01279		0.00808926	0.186296	0.03591	0.03744		0.0205286	0.472773	-0.00286	-0.00153
407	0	0.02469	0.026205		0.0162607	0.374483	0.02683	0.028345		0.0179002	0.412241	0.01137	0.012885		0.00905526	0.208543	0.01144	0.012955		0.00825426	0.190095	0.0357	0.037215		0.0203036	0.467591	-0.00303	-0.001515
408	0.00018	0.02447	0.025695		0.0157507	0.362738	0.0265	0.027725		0.0172802	0.397962	0.01136	0.012585		0.00875525	0.201634	0.01112	0.012345		0.00764425	0.176047	0.0356	0.036825		0.0199136	0.458609	-0.00263	-0.001225
409	9e-05	0.02417	0.025575		0.0156307	0.359974	0.02643	0.027835		0.0173902	0.400496	0.01114	0.012545		0.00871526	0.200712	0.01113	0.012535		0.00783425	0.180423	0.03528	0.036685		0.0197736	0.455385	-0.0029	-0.001405
410	-3e-05	0.02406	0.025515		0.0155707	0.358592	0.02602	0.027475		0.0170302	0.392205	0.01108	0.012535		0.00870525	0.200482	0.01088	0.012335		0.00763426	0.175817	0.03514	0.036595		0.0196836	0.453312	-0.00288	-0.001455
411	1e-05	0.02395	0.025365		0.0154207	0.355138	0.02601	0.027425		0.0169802	0.391053	0.01098	0.012395		0.00856526	0.197258	0.01097	0.012385		0.00768426	0.176968	0.0348	0.036215		0.0193036	0.444561	-0.00284	-0.001415
412	-0.00015	0.02391	0.02541		0.0154657	0.356174	0.0259	0.0274		0.0169552	0.390478	0.01098	0.01248		0.00865025	0.199215	0.01074	0.01224		0.00753925	0.173629	0.03482	0.03632		0.0194086	0.446979	-0.00285	-0.0015
413	-0.00011	0.02365	0.025165		0.0152207	0.350532	0.02566	0.027175		0.0167302	0.385296	0.01078	0.012295		0.00846526	0.194955	0.01078	0.012295		0.00759426	0.174896	0.03457	0.036085		0.0191736	0.441567	-0.00292	-0.001515
414	-0.00013	0.02362	0.025065		0.0151207	0.348229	0.02553	0.026975		0.0165302	0.38069	0.0109	0.012345		0.00851525	0.196106	0.01076	0.012205		0.00750426	0.172823	0.03464	0.036085		0.0191736	0.441567	-0.00276	-0.001445
415	-9e-05	0.02338	0.02488		0.0149357	0.343968	0.02544	0.02694		0.0164952	0.379884	0.01064	0.01214		0.00831025	0.191385	0.01064	0.01214		0.00743925	0.171326	0.0343	0.0358		0.0188886	0.435003	-0.00291	-0.0015
416	1e-05	0.0232	0.02457		0.0146257	0.336829	0.02514	0.02651		0.0160652	0.369981	0.01064	0.01201		0.00818026	0.188391	0.01051	0.01188		0.00717925	0.165338	0.03419	0.03556		0.0186486	0.429476	-0.00275	-0.00137
417	3e-05	0.02308	0.02448		0.0145357	0.334756	0.02504	0.02644		0.0159952	0.368369	0.01039	0.01179		0.00796025	0.183325	0.01044	0.01184		0.00713925	0.164417	0.03394	0.03534		0.0184286	0.42441	-0.00283	-0.0014
418	-0.0001	0.02305	0.02455		0.0146057	0.336368	0.02488	0.02638		0.0159352	0.366987	0.01047	0.01197		0.00814025	0.18747	0.01038	0.01188		0.00717925	0.165338	0.03388	0.03538		0.0184686	0.425331	-0.0029	-0.0015
419	4e-05	0.02296	0.02434		0.0143957	0.331532	0.02488	0.02626		0.0158152	0.364223	0.01038	0.01176		0.00793026	0.182634	0.0104	0.01178		0.00707925	0.163035	0.03381	0.03519		0.0182786	0.420955	-0.0028	-0.00138
420	-3e-05	0.02265	0.024065		0.0141207	0.325199	0.02455	0.025965		0.0155202	0.35743	0.01023	0.011645		0.00781526	0.179985	0.01011	0.011525		0.00682425	0.157163	0.03346	0.034875		0.0179636	0.413701	-0.0028	-0.001415
421	-3e-05	0.02272	0.02418		0.0142357	0.327847	0.02457	0.02603		0.0155852	0.358927	0.01012	0.01158		0.00775026	0.178488	0.01012	0.01158		0.00687925	0.158429	0.03338	0.03484		0.0179286	0.412895	-0.00289	-0.00146
422	-3e-05	0.02257	0.023985		0.0140407	0.323356	0.02424	0.025655		0.0152102	0.35029	0.01024	0.011655		0.00782525	0.180216	0.01004	0.011455		0.00675425	0.15555	0.03335	0.034765		0.0178536	0.411167	-0.0028	-0.001415
423	0	0.02253	0.02395		0.0140057	0.32255	0.02431	0.02573		0.0152852	0.352018	0.01007	0.01149		0.00766026	0.176416	0.01013	0.01155		0.00684925	0.157738	0.03344	0.03486		0.0179486	0.413355	-0.00284	-0.00142
424	-5e-05	0.02234	0.023795		0.0138507	0.318981	0.02426	0.025715		0.0152702	0.351672	0.01013	0.011585		0.00775525	0.178604	0.01	0.011455		0.00675425	0.15555	0.03317	0.034625		0.0177136	0.407943	-0.00286	-0.001455
425	6e-05	0.02228	0.02366		0.0137157	0.315872	0.02405	0.02543		0.0149852	0.345109	0.00992	0.0113		0.00747025	0.17204	0.01003	0.01141		0.00670925	0.154514	0.03306	0.03444		0.0175286	0.403683	-0.00282	-0.00138
426	8e-05	0.0219	0.023265		0.0133207	0.306775	0.02375	0.025115		0.0146702	0.337854	0.00966	0.011025		0.00719526	0.165707	0.009679	0.011044		0.00634325	0.146085	0.03271	0.034075		0.0171636	0.395277	-0.00281	-0.001365
427	9e-05	0.02174	0.023095		0.0131507	0.30286	0.02364	0.024995		0.0145502	0.335091	0.00975	0.011105		0.00727526	0.167549	0.00986	0.011215		0.00651426	0.150023	0.03266	0.034015		0.0171036	0.393895	-0.0028	-0.001355
428	1e-05	0.02158	0.022995		0.0130507	0.300557	0.02335	0.024765		0.0143202	0.329794	0.00935	0.010765		0.00693526	0.159719	0.00944	0.010855		0.00615425	0.141732	0.03242	0.033835		0.0169236	0.389749	-0.00284	-0.001415
429	3e-05	0.02172	0.023115		0.0131707	0.30332	0.02343	0.024825		0.0143802	0.331175	0.00952	0.010915		0.00708526	0.163173	0.009849	0.011244		0.00654326	0.150691	0.03239	0.033785		0.0168736	0.388598	-0.00282	-0.001395
430	-8e-05	0.02152	0.023015		0.0130707	0.301017	0.0232	0.024695		0.0142502	0.328182	0.00945	0.010945		0.00711526	0.163864	0.00936	0.010855		0.00615425	0.141732	0.03208	0.033575		0.0166636	0.383762	-0.00291	-0.001495
431	2e-05	0.02157	0.02298		0.0130357	0.300211	0.02317	0.02458		0.0141352	0.325533	0.009549	0.010959		0.00712926	0.164187	0.00979	0.0112		0.00649925	0.149678	0.03212	0.03353		0.0166186	0.382725	-0.00284	-0.00141
432	-4e-05	0.02079	0.02219		0.0122457	0.282017	0.02286	0.02426		0.0138152	0.318163	0.00909	0.01049		0.00666026	0.153386	0.00916	0.01056		0.00585925	0.134939	0.03158	0.03298		0.0160686	0.370059	-0.00276	-0.0014
433	-0.00011	0.0212	0.022645		0.0127007	0.292496	0.02276	0.024205		0.0137602	0.316897	0.009209	0.010654		0.00682426	0.157163	0.009469	0.010914		0.00621325	0.143091	0.03175	0.033195		0.0162836	0.37501	-0.00278	-0.001445
434	-5e-05	0.02082	0.022265		0.0123207	0.283745	0.02262	0.024065		0.0136202	0.313673	0.00907	0.010515		0.00668526	0.153961	0.00906	0.010505		0.00580426	0.133672	0.03137	0.032815		0.0159036	0.366259	-0.00284	-0.001445
435	-4e-05	0.02092	0.02239		0.0124457	0.286623	0.02252	0.02399		0.0135452	0.311945	0.009129	0.010599		0.00676926	0.155896	0.00932	0.01079		0.00608926	0.140236	0.03147	0.03294		0.0160286	0.369138	-0.0029	-0.00147
436	-3e-05	0.02059	0.02199		0.0120457	0.277411	0.02231	0.02371		0.0132652	0.305497	0.00897	0.01037		0.00654026	0.150622	0.00898	0.01038		0.00567926	0.130793	0.03112	0.03252		0.0156086	0.359465	-0.00277	-0.0014
437	3e-05	0.02061	0.02198		0.0120357	0.277181	0.02221	0.02358		0.0131352	0.302503	0.00894	0.01031		0.00648025	0.14924	0.00915	0.01052		0.00581925	0.134017	0.03115	0.03252		0.0156086	0.359465	-0.00277	-0.00137
438	2e-05	0.02035	0.021765		0.0118207	0.27223	0.02202	0.023435		0.0129902	0.299164	0.00872	0.010135		0.00630526	0.14521	0.00876	0.010175		0.00547425	0.126072	0.03073	0.032145		0.0152336	0.350829	-0.00285	-0.001415
439	5e-05	0.02043	0.021785		0.0118407	0.27269	0.02193	0.023285		0.0128402	0.295709	0.0088	0.010155		0.00632526	0.145671	0.00905	0.010405		0.00570426	0.131369	0.03087	0.032225		0.0153136	0.352671	-0.00276	-0.001355
440	-1e-05	0.01999	0.02142		0.0114757	0.264284	0.02151	0.02294		0.0124952	0.287764	0.00861	0.01004		0.00621026	0.143022	0.0086	0.01003		0.00532926	0.122733	0.03043	0.03186		0.0149486	0.344265	-0.00285	-0.00143
441	0	0.0201	0.02146		0.0115157	0.265206	0.02174	0.0231		0.0126552	0.291449	0.00858	0.00994		0.00611026	0.140719	0.00889	0.01025		0.00554926	0.127799	0.03056	0.03192		0.0150086	0.345647	-0.00272	-0.00136
442	-1e-05	0.01974	0.021135		0.0111907	0.257721	0.02146	0.022855		0.0124102	0.285806	0.00846	0.009855		0.00602526	0.138762	0.00859	0.009985		0.00528426	0.121696	0.03018	0.031575		0.0146636	0.337702	-0.00278	-0.001395
443	0	0.01986	0.02122		0.0112757	0.259678	0.02143	0.02279		0.0123452	0.284309	0.00842	0.00978		0.00595026	0.137034	0.00863	0.00999		0.00528926	0.121812	0.03012	0.03148		0.0145686	0.335514	-0.00272	-0.00136
444	5e-05	0.01981	0.021185		0.0112407	0.258872	0.02139	0.022765		0.0123202	0.283734	0.00844	0.009815		0.00598525	0.13784	0.00855	0.009925		0.00522425	0.120315	0.03003	0.031405		0.0144936	0.333787	-0.0028	-0.001375
445	0	0.01962	0.021005		0.0110607	0.254727	0.02122	0.022605		0.0121602	0.280049	0.00834	0.009725		0.00589526	0.135768	0.00858	0.009965		0.00526426	0.121236	0.03013	0.031515		0.0146036	0.33632	-0.00277	-0.001385
446	6.9e-05	0.01956	0.0208755		0.0109312	0.251744	0.02112	0.0224355		0.0119907	0.276145	0.0083	0.0096155		0.00578576	0.133246	0.008489	0.0098045		0.00510376	0.117539	0.02969	0.0310055		0.0140941	0.324586	-0.0027	-0.0013155
447	-5e-05	0.0195	0.02093		0.0109857	0.253	0.0211	0.02253		0.0120852	0.278322	0.0082	0.00963		0.00580026	0.13358	0.00846	0.00989		0.00518926	0.119509	0.02975	0.03118		0.0142686	0.328605	-0.00281	-0.00143
448	3e-05	0.01921	0.020595		0.0106507	0.245285	0.0208	0.022185		0.0117402	0.270376	0.00804	0.009425		0.00559525	0.128859	0.008149	0.009534		0.00483326	0.11131	0.02947	0.030855		0.0139436	0.32112	-0.0028	-0.001385
449	2e-05	0.01921	0.020555		0.0106107	0.244363	0.02067	0.022015		0.0115702	0.266461	0.00813	0.009475		0.00564526	0.13001	0.00831	0.009655		0.00495426	0.114096	0.0295	0.030845		0.0139336	0.32089	-0.00271	-0.001345
450	0.00012	0.01901	0.02028		0.0103357	0.23803	0.02062	0.02189		0.0114452	0.263582	0.00773	0.009		0.00517025	0.119071	0.00809	0.00936		0.00465926	0.107303	0.0291	0.03037		0.0134586	0.309951	-0.00266	-0.00127
451	5e-05	0.01904	0.020385		0.0104407	0.240448	0.02055	0.021895		0.0114502	0.263698	0.00792	0.009265		0.00543525	0.125174	0.008229	0.009574		0.00487325	0.112231	0.02923	0.030575		0.0136636	0.314672	-0.00274	-0.001345
452	4e-05	0.019	0.020345		0.0104007	0.239527	0.0206	0.021945		0.0115002	0.264849	0.00797	0.009315		0.00548526	0.126325	0.008019	0.009364		0.00466326	0.107395	0.02902	0.030365		0.0134536	0.309835	-0.00273	-0.001345
453	4e-05	0.01881	0.020175		0.0102307	0.235612	0.02035	0.021715		0.0112702	0.259552	0.00774	0.009105		0.00527526	0.121489	0.00801	0.009375		0.00467425	0.107648	0.02885	0.030215		0.0133036	0.306381	-0.00277	-0.001365
454	-3e-05	0.01863	0.020045		0.0101007	0.232618	0.02023	0.021645		0.0112002	0.25794	0.00776	0.009175		0.00534526	0.123101	0.00796	0.009375		0.00467425	0.107648	0.02866	0.030075		0.0131636	0.303157	-0.0028	-0.001415
455	-0.00012	0.01868	0.020115		0.0101707	0.23423	0.02016	0.021595		0.0111502	0.256789	0.00775	0.009185		0.00535526	0.123332	0.007939	0.009374		0.00467326	0.107625	0.02877	0.030205		0.0132936	0.306151	-0.00275	-0.001435
456	2e-05	0.01861	0.01996		0.0100157	0.230661	0.02012	0.02147		0.0110252	0.25391	0.00755	0.0089		0.00507026	0.116768	0.00788	0.00923		0.00452926	0.104309	0.02847	0.02982		0.0129086	0.297284	-0.00272	-0.00135
457	-9e-05	0.01854	0.02005		0.0101057	0.232733	0.02	0.02151		0.0110652	0.254831	0.00763	0.00914		0.00531025	0.122295	0.007889	0.009399		0.00469825	0.108201	0.02848	0.02999		0.0130786	0.301199	-0.00293	-0.00151
458	4e-05	0.01821	0.01953		0.00958565	0.220758	0.01964	0.02096		0.0105152	0.242164	0.00736	0.00868		0.00485026	0.111701	0.00746	0.00878		0.00407925	0.0939452	0.02807	0.02939		0.0124786	0.287381	-0.00268	-0.00132
459	-4e-05	0.01821	0.01966		0.00971566	0.223752	0.0196	0.02105		0.0106052	0.244237	0.00755	0.009		0.00517026	0.119071	0.00757	0.00902		0.00431926	0.0994724	0.02824	0.02969		0.0127786	0.29429	-0.00286	-0.00145
460	0.00012	0.01814	0.01939		0.00944566	0.217533	0.01949	0.02074		0.0102952	0.237098	0.0074	0.00865		0.00482025	0.11101	0.00771	0.00896		0.00425925	0.0980906	0.028	0.02925		0.0123386	0.284157	-0.00262	-0.00125
461	-2e-05	0.01801	0.01945		0.00950566	0.218915	0.01934	0.02078		0.0103352	0.238019	0.0074	0.00884		0.00501026	0.115386	0.00745	0.00889		0.00418926	0.0964785	0.02791	0.02935		0.0124386	0.28646	-0.00286	-0.00144
462	-5e-05	0.01809	0.019435		0.00949065	0.21857	0.0194	0.020745		0.0103002	0.237213	0.00738	0.008725		0.00489526	0.112738	0.00763	0.008975		0.00427426	0.0984361	0.02795	0.029295		0.0123836	0.285193	-0.00264	-0.001345
463	2e-05	0.018	0.019435		0.00949065	0.21857	0.01928	0.020715		0.0102702	0.236522	0.00742	0.008855		0.00502526	0.115732	0.00744	0.008875		0.00417426	0.0961331	0.02776	0.029195		0.0122836	0.28289	-0.00289	-0.001435
464	0.00012	0.01774	0.01896		0.00901565	0.207631	0.01915	0.02037		0.00992517	0.228577	0.00731	0.00853		0.00470025	0.108247	0.00753	0.00875		0.00404926	0.0932543	0.02765	0.02887		0.0119586	0.275406	-0.00256	-0.00122
465	-2e-05	0.01763	0.01911		0.00916565	0.211085	0.01901	0.02049		0.0100452	0.23134	0.00698	0.00846		0.00463026	0.106635	0.00709	0.00857		0.00386925	0.0891089	0.02738	0.02886		0.0119486	0.275175	-0.00294	-0.00148
466	2e-05	0.01771	0.018995		0.00905066	0.208437	0.01911	0.020395		0.00995018	0.229153	0.00695	0.008235		0.00440525	0.101453	0.00751	0.008795		0.00409426	0.0942907	0.02738	0.028665		0.0117536	0.270684	-0.00259	-0.001285
467	6e-05	0.01766	0.01904		0.00909565	0.209473	0.01896	0.02034		0.00989518	0.227886	0.00707	0.00845		0.00462025	0.106404	0.00729	0.00867		0.00396925	0.0914119	0.02748	0.02886		0.0119486	0.275175	-0.00282	-0.00138
468	3e-05	0.01784	0.01912		0.00917566	0.211315	0.01904	0.02032		0.00987518	0.227425	0.00723	0.00851		0.00468026	0.107786	0.00737	0.00865		0.00394925	0.0909513	0.02741	0.02869		0.0117786	0.27126	-0.00259	-0.00128
469	-4e-05	0.01728	0.01877		0.00882566	0.203255	0.01854	0.02003		0.00958517	0.220747	0.00688	0.00837		0.00454025	0.104562	0.00708	0.00857		0.00386926	0.0891089	0.02678	0.02827		0.0113586	0.261588	-0.00294	-0.00149
470	0.00022	0.01773	0.018865		0.00892065	0.205443	0.01882	0.019955		0.00951018	0.219019	0.00693	0.008065		0.00423526	0.0975379	0.00739	0.008525		0.00382425	0.0880726	0.02714	0.028275		0.0113636	0.261703	-0.00249	-0.001135
471	-9e-05	0.01697	0.01855		0.00860565	0.198188	0.01842	0.02		0.00955517	0.220056	0.00663	0.00821		0.00438025	0.100877	0.00701	0.00859		0.00388926	0.0895695	0.02677	0.02835		0.0114386	0.26343	-0.00307	-0.00158
472	0.00014	0.01729	0.01848		0.00853565	0.196576	0.01855	0.01974		0.00929518	0.214068	0.00656	0.00775		0.00392026	0.0902835	0.00706	0.00825		0.00354926	0.0817393	0.02677	0.02796		0.0110486	0.254448	-0.00252	-0.00119
473	-9e-05	0.01712	0.018575		0.00863066	0.198764	0.01835	0.019805		0.00936018	0.215565	0.0068	0.008255		0.00442526	0.101914	0.00687	0.008325		0.00362426	0.0834666	0.0266	0.028055		0.0111436	0.256636	-0.00282	-0.001455
474	1e-05	0.01716	0.018515		0.00857065	0.197382	0.01843	0.019785		0.00934017	0.215104	0.00673	0.008085		0.00425526	0.0979985	0.00701	0.008365		0.00366425	0.0843878	0.02648	0.027835		0.0109236	0.251569	-0.00272	-0.001355
475	1e-05	0.01687	0.0183		0.00835566	0.192431	0.01824	0.01967		0.00922518	0.212456	0.00662	0.00805		0.00422026	0.0971925	0.00684	0.00827		0.00356925	0.0821999	0.02648	0.02791		0.0109986	0.253297	-0.00287	-0.00143
476	0.00012	0.01688	0.018145		0.00820065	0.188861	0.01816	0.019425		0.00898017	0.206813	0.0067	0.007965		0.00413526	0.0952349	0.00692	0.008185		0.00348425	0.0802424	0.02632	0.027585		0.0106736	0.245812	-0.00265	-0.001265
477	6e-05	0.01683	0.018195		0.00825066	0.190013	0.0181	0.019465		0.00902018	0.207735	0.00665	0.008015		0.00418525	0.0963864	0.00681	0.008175		0.00347425	0.0800121	0.0262	0.027565		0.0106536	0.245351	-0.00279	-0.001365
478	4e-05	0.0169	0.018235		0.00829065	0.190934	0.01813	0.019465		0.00902018	0.207735	0.00658	0.007915		0.00408526	0.0940834	0.00716	0.008495		0.00379425	0.0873817	0.02615	0.027485		0.0105736	0.243509	-0.00271	-0.001335
479	9e-05	0.01671	0.018015		0.00807065	0.185867	0.01787	0.019175		0.00873018	0.201056	0.00651	0.007815		0.00398526	0.0917804	0.00673	0.008035		0.00333426	0.0767879	0.02597	0.027275		0.0103636	0.238673	-0.0027	-0.001305
480	0	0.01654	0.017995		0.00805066	0.185407	0.01785	0.019305		0.00886018	0.20405	0.00636	0.007815		0.00398526	0.0917804	0.00682	0.008275		0.00357425	0.0823151	0.02584	0.027295		0.0103836	0.239133	-0.00291	-0.001455
481	-3e-05	0.01647	0.01791		0.00796565	0.183449	0.01758	0.01902		0.00857517	0.197486	0.00636	0.0078		0.00397026	0.091435	0.00658	0.00802		0.00331925	0.0764424	0.02585	0.02729		0.0103786	0.239018	-0.00285	-0.00144
482	2e-05	0.01656	0.017885		0.00794065	0.182873	0.01777	0.019095		0.00865018	0.199214	0.0064	0.007725		0.00389526	0.0897077	0.00689	0.008215		0.00351425	0.0809333	0.02577	0.027095		0.0101836	0.234527	-0.00267	-0.001325
483	3e-05	0.01635	0.01777		0.00782566	0.180225	0.0175	0.01892		0.00847518	0.195183	0.00631	0.00773		0.00390026	0.0898229	0.00657	0.00799		0.00328926	0.0757515	0.02551	0.02693		0.0100186	0.230727	-0.00287	-0.00142
484	-0.0001	0.01646	0.017835		0.00789065	0.181722	0.01751	0.018885		0.00844018	0.194377	0.00637	0.007745		0.00391526	0.0901683	0.00661	0.007985		0.00328426	0.0756364	0.02555	0.026925		0.0100136	0.230612	-0.00265	-0.001375
485	0	0.01626	0.01757		0.00762565	0.175619	0.01731	0.01862		0.00817517	0.188274	0.0062	0.00751		0.00368025	0.0847563	0.00648	0.00779		0.00308925	0.0711455	0.02538	0.02669		0.00977855	0.2252	-0.00262	-0.00131
486	0.00014	0.01647	0.017765		0.00782065	0.18011	0.01739	0.018685		0.00824018	0.189771	0.00624	0.007535		0.00370526	0.085332	0.00658	0.007875		0.00317425	0.0731031	0.02547	0.026765		0.00985355	0.226927	-0.00273	-0.001295
487	0.00014	0.01613	0.017285		0.00734065	0.169055	0.01723	0.018385		0.00794017	0.182862	0.00614	0.007295		0.00346525	0.0798048	0.00629	0.007445		0.00274425	0.0632002	0.02522	0.026375		0.00946355	0.217946	-0.00245	-0.001155
488	0.00013	0.0163	0.01756		0.00761565	0.175389	0.01704	0.0183		0.00785518	0.180905	0.00626	0.00752		0.00369025	0.0849866	0.00641	0.00767		0.00296925	0.0683819	0.02513	0.02639		0.00947855	0.218291	-0.00265	-0.00126
489	-9e-05	0.01631	0.01774		0.00779566	0.179534	0.01717	0.0186		0.00815518	0.187814	0.00621	0.00764		0.00381026	0.0877502	0.0064	0.00783		0.00312926	0.0720667	0.02518	0.02661		0.00969856	0.223358	-0.00277	-0.00143
490	5e-05	0.01617	0.017485		0.00754066	0.173661	0.01707	0.018385		0.00794017	0.182862	0.00624	0.007555		0.00372526	0.0857926	0.00641	0.007725		0.00302425	0.0696486	0.02508	0.026395		0.00948356	0.218406	-0.00268	-0.001315
491	9e-05	0.01611	0.017245		0.00730065	0.168134	0.01691	0.018045		0.00760018	0.175032	0.006	0.007135		0.00330526	0.07612	0.00625	0.007385		0.00268426	0.0618184	0.02478	0.025915		0.00900355	0.207352	-0.00236	-0.001135
492	4e-05	0.01615	0.017435		0.00749066	0.17251	0.01672	0.018005		0.00756018	0.174111	0.00578	0.007065		0.00323526	0.0745079	0.00634	0.007625		0.00292425	0.0673456	0.02469	0.025975		0.00906356	0.208734	-0.00261	-0.001285
493	-1e-05	0.01601	0.017365		0.00742065	0.170898	0.01676	0.018115		0.00767017	0.176644	0.00579	0.007145		0.00331526	0.0763503	0.0062	0.007555		0.00285425	0.0657335	0.02469	0.026045		0.00913355	0.210346	-0.0027	-0.001355
494	1e-05	0.01598	0.017305		0.00736066	0.169516	0.01661	0.017935		0.00749017	0.172499	0.00584	0.007165		0.00333525	0.0768109	0.00612	0.007445		0.00274425	0.0632002	0.02464	0.025965		0.00905355	0.208503	-0.00266	-0.001325
495	-6.9e-05	0.01577	0.0172545		0.00731015	0.168353	0.01654	0.0180245		0.00757967	0.17456	0.00565	0.0071345		0.00330475	0.0761085	0.00598	0.0074645		0.00276375	0.0636493	0.02433	0.0258145		0.00890305	0.205037	-0.0029	-0.0014845
496	1e-05	0.01604	0.017335		0.00739065	0.170207	0.01652	0.017815		0.00737018	0.169735	0.0059	0.007195		0.00336526	0.0775018	0.00619	0.007485		0.00278426	0.0641214	0.02436	0.025655		0.00874356	0.201364	-0.0026	-0.001295
497	-5e-05	0.0158	0.01718		0.00723566	0.166637	0.0164	0.01778		0.00733518	0.168929	0.00574	0.00712		0.00329026	0.0757746	0.00599	0.00737		0.00266925	0.0614729	0.0242	0.02558		0.00866855	0.199637	-0.00271	-0.00138
498	1e-05	0.01588	0.01726		0.00731565	0.16848	0.01648	0.01786		0.00741518	0.170771	0.00574	0.00712		0.00329026	0.0757746	0.00606	0.00744		0.00273926	0.063085	0.02424	0.02562		0.00870855	0.200558	-0.00277	-0.00138
499	5e-05	0.01569	0.016985		0.00704065	0.162146	0.01632	0.017615		0.00717018	0.165129	0.00564	0.006935		0.00310526	0.071514	0.00594	0.007235		0.00253426	0.0583639	0.02408	0.025375		0.00846356	0.194916	-0.00264	-0.001295
500	2e-05	0.01571	0.01704		0.00709565	0.163413	0.01611	0.01744		0.00699518	0.161099	0.00555	0.00688		0.00305026	0.0702474	0.00606	0.00739		0.00268926	0.0619335	0.02418	0.02551		0.00859856	0.198025	-0.00268	-0.00133
501	0.00015	0.01558	0.016825		0.00688065	0.158461	0.01617	0.017415		0.00697018	0.160523	0.00564	0.006885		0.00305526	0.0703625	0.00601	0.007255		0.00255425	0.0588245	0.02393	0.025175		0.00826355	0.19031	-0.00264	-0.001245
502	4e-05	0.01561	0.016885		0.00694066	0.159843	0.01607	0.017345		0.00690017	0.158911	0.00566	0.006935		0.00310526	0.071514	0.00601	0.007285		0.00258425	0.0595154	0.02405	0.025325		0.00841355	0.193764	-0.00259	-0.001275
503	0.0001	0.01535	0.01663		0.00668566	0.153971	0.01597	0.01725		0.00680518	0.156723	0.0056	0.00688		0.00305025	0.0702474	0.00573	0.00701		0.00230925	0.0531821	0.02359	0.02487		0.00795855	0.183286	-0.00266	-0.00128
504	1e-05	0.01539	0.01673		0.00678565	0.156274	0.01584	0.01718		0.00673518	0.155111	0.00545	0.00679		0.00296026	0.0681747	0.0059	0.00724		0.00253925	0.058479	0.02367	0.02501		0.00809856	0.18651	-0.00269	-0.00134
505	-4e-05	0.01528	0.01669		0.00674565	0.155352	0.01586	0.01727		0.00682518	0.157184	0.00546	0.00687		0.00304025	0.0700171	0.00579	0.0072		0.00249925	0.0575578	0.02357	0.02498		0.00806856	0.185819	-0.00278	-0.00141
506	-5e-05	0.01517	0.01655		0.00660565	0.152128	0.01573	0.01711		0.00666518	0.153499	0.00547	0.00685		0.00302026	0.0695565	0.00584	0.00722		0.00251925	0.0580184	0.02353	0.02491		0.00799855	0.184207	-0.00271	-0.00138
507	8e-05	0.01504	0.01636		0.00641565	0.147753	0.01567	0.01699		0.00654517	0.150735	0.00543	0.00675		0.00292026	0.0672535	0.00561	0.00693		0.00222926	0.0513397	0.02338	0.0247		0.00778855	0.17937	-0.00272	-0.00132
508	0	0.01488	0.016235		0.00629065	0.144874	0.01535	0.016705		0.00626018	0.144172	0.0052	0.006555		0.00272526	0.0627626	0.0056	0.006955		0.00225426	0.0519155	0.02344	0.024795		0.00788355	0.181558	-0.00271	-0.001355
509	-1e-05	0.01507	0.016375		0.00643066	0.148098	0.01557	0.016875		0.00643018	0.148087	0.00528	0.006585		0.00275525	0.0634535	0.00575	0.007055		0.00235425	0.0542185	0.02327	0.024575		0.00766355	0.176492	-0.0026	-0.001305
510	-8e-05	0.01494	0.01633		0.00638566	0.147062	0.01558	0.01697		0.00652517	0.150275	0.00532	0.00671		0.00288026	0.0663323	0.00567	0.00706		0.00235926	0.0543336	0.02325	0.02464		0.00772855	0.177989	-0.0027	-0.00139
511	9e-05	0.01488	0.016155		0.00621066	0.143031	0.01541	0.016685		0.00624017	0.143711	0.0052	0.006475		0.00264526	0.0609202	0.00558	0.006855		0.00215425	0.0496125	0.02312	0.024395		0.00748355	0.172346	-0.00264	-0.001275
512	-0.00015	0.01472	0.016175		0.00623066	0.143492	0.01526	0.016715		0.00627018	0.144402	0.00529	0.006745		0.00291526	0.0671383	0.00555	0.007005		0.00230425	0.053067	0.02314	0.024595		0.00768356	0.176952	-0.00276	-0.001455
513	3e-05	0.01461	0.01592		0.00597565	0.137619	0.01507	0.01638		0.00593517	0.136687	0.00503	0.00634		0.00251026	0.0578112	0.00538	0.00669		0.00198925	0.0458125	0.02279	0.0241		0.00718855	0.165552	-0.00265	-0.00131
514	-9e-05	0.01465	0.01598		0.00603566	0.139001	0.01514	0.01647		0.00602518	0.13876	0.00519	0.00652		0.00269025	0.0619566	0.00546	0.00679		0.00208925	0.0481155	0.02286	0.02419		0.00727855	0.167625	-0.00257	-0.00133
515	-1e-05	0.01468	0.01598		0.00603566	0.139001	0.01512	0.01642		0.00597518	0.137608	0.00516	0.00646		0.00263025	0.0605748	0.00547	0.00677		0.00206925	0.0476549	0.02276	0.02406		0.00714855	0.164631	-0.00259	-0.0013
516	-0.00014	0.01459	0.016015		0.00607066	0.139807	0.01501	0.016435		0.00599018	0.137954	0.005	0.006425		0.00259526	0.0597687	0.00537	0.006795		0.00209425	0.0482307	0.02285	0.024275		0.00736355	0.169583	-0.00271	-0.001425
517	-5e-05	0.01447	0.01586		0.00591565	0.136238	0.01483	0.01622		0.00577517	0.133002	0.00505	0.00644		0.00261025	0.0601142	0.00537	0.00676		0.00205925	0.0474246	0.02272	0.02411		0.00719855	0.165783	-0.00273	-0.00139
518	-8e-05	0.0145	0.01589		0.00594566	0.136928	0.0147	0.01609		0.00564518	0.130008	0.00492	0.00631		0.00248025	0.0571203	0.00533	0.00672		0.00201926	0.0465034	0.02254	0.02393		0.00701855	0.161637	-0.0027	-0.00139
519	-4e-05	0.01446	0.0158		0.00585566	0.134856	0.01481	0.01615		0.00570518	0.13139	0.00492	0.00626		0.00243026	0.0559688	0.00534	0.00668		0.00197926	0.0455822	0.02255	0.02389		0.00697856	0.160716	-0.00264	-0.00134
520	3e-05	0.01445	0.01574		0.00579566	0.133474	0.01457	0.01586		0.00541517	0.124711	0.00496	0.00625		0.00242026	0.0557385	0.0053	0.00659		0.00188926	0.0435095	0.02254	0.02383		0.00691855	0.159334	-0.00261	-0.00129
521	5e-05	0.01433	0.01564		0.00569566	0.131171	0.01463	0.01594		0.00549517	0.126554	0.00491	0.00622		0.00239025	0.0550476	0.0053	0.00661		0.00190925	0.0439701	0.02238	0.02369		0.00677855	0.15611	-0.00267	-0.00131
522	2e-05	0.01438	0.01568		0.00573565	0.132092	0.01461	0.01591		0.00546518	0.125863	0.00497	0.00627		0.00244025	0.0561991	0.00523	0.00653		0.00182926	0.0421277	0.02237	0.02367		0.00675855	0.15565	-0.00262	-0.0013
523	-1e-05	0.01419	0.01554		0.00559565	0.128868	0.01444	0.01579		0.00534517	0.123099	0.00474	0.00609		0.00226026	0.0520537	0.0051	0.00645		0.00174926	0.0402853	0.02218	0.02353		0.00661855	0.152425	-0.00269	-0.00135
524	-2e-05	0.01415	0.01548		0.00553565	0.127486	0.01439	0.01572		0.00527518	0.121487	0.00472	0.00605		0.00222025	0.0511325	0.00514	0.00647		0.00176925	0.0407459	0.02212	0.02345		0.00653856	0.150583	-0.00264	-0.00133
525	0.00013	0.01428	0.015505		0.00556065	0.128062	0.01448	0.015705		0.00526018	0.121142	0.00469	0.005915		0.00208526	0.0480234	0.00521	0.006435		0.00173425	0.0399399	0.02222	0.023445		0.00653355	0.150468	-0.00258	-0.001225
526	-1e-05	0.01414	0.015505		0.00556065	0.128062	0.01434	0.015705		0.00526018	0.121142	0.00472	0.006085		0.00225526	0.0519385	0.0051	0.006465		0.00176426	0.0406308	0.0221	0.023465		0.00655356	0.150928	-0.00272	-0.001365
527	-9e-05	0.01402	0.01547		0.00552565	0.127256	0.0143	0.01575		0.00530518	0.122178	0.00472	0.00617		0.00234026	0.0538961	0.00512	0.00657		0.00186926	0.0430489	0.02207	0.02352		0.00660855	0.152195	-0.00281	-0.00145
528	0.0001	0.01394	0.01516		0.00521565	0.120117	0.0142	0.01542		0.00497518	0.114578	0.00469	0.00591		0.00208026	0.0479083	0.00513	0.00635		0.00164925	0.0379823	0.02209	0.02331		0.00639855	0.147359	-0.00254	-0.00122
529	3e-05	0.01395	0.01523		0.00528566	0.121729	0.0142	0.01548		0.00503518	0.11596	0.00462	0.0059		0.00207026	0.047678	0.00495	0.00623		0.00152926	0.0352187	0.02191	0.02319		0.00627855	0.144595	-0.00259	-0.00128
530	0.00016	0.01385	0.015125		0.00518065	0.11931	0.01408	0.015355		0.00491018	0.113081	0.00456	0.005835		0.00200526	0.046181	0.00495	0.006225		0.00152426	0.0351036	0.02172	0.022995		0.00608356	0.140104	-0.00271	-0.001275
531	0	0.0138	0.01515		0.00520566	0.119886	0.01404	0.01539		0.00494518	0.113887	0.00455	0.0059		0.00207026	0.047678	0.00492	0.00627		0.00156925	0.0361399	0.02171	0.02306		0.00614855	0.141601	-0.0027	-0.00135
532	3e-05	0.01372	0.015075		0.00513065	0.118159	0.01393	0.015285		0.00484018	0.111469	0.00444	0.005795		0.00196525	0.0452598	0.00485	0.006205		0.00150426	0.034643	0.02171	0.023065		0.00615355	0.141716	-0.00274	-0.001355
533	0	0.01382	0.01513		0.00518566	0.119426	0.01394	0.01525		0.00480518	0.110663	0.00444	0.00575		0.00192026	0.0442235	0.00487	0.00618		0.00147925	0.0340672	0.02167	0.02298		0.00606855	0.139759	-0.00262	-0.00131
534	0.00018	0.01372	0.014965		0.00502065	0.115626	0.01385	0.015095		0.00465017	0.107094	0.0044	0.005645		0.00181526	0.0418053	0.00471	0.005955		0.00125426	0.0288855	0.02149	0.022735		0.00582355	0.134116	-0.00267	-0.001245
535	6.9e-05	0.01377	0.0150055		0.00506115	0.116558	0.01381	0.0150455		0.00460068	0.105954	0.00452	0.0057555		0.00192576	0.0443501	0.005	0.0062355		0.00153475	0.0353454	0.02147	0.0227055		0.00579405	0.133437	-0.00254	-0.0012355
536	1e-05	0.01364	0.01497		0.00502565	0.115741	0.01371	0.01504		0.00459517	0.105827	0.00452	0.00585		0.00202025	0.0465265	0.00476	0.00609		0.00138925	0.0319945	0.02145	0.02278		0.00586856	0.135153	-0.00267	-0.00133
537	-0.00015	0.01359	0.014995		0.00505065	0.116317	0.01367	0.015075		0.00463018	0.106633	0.00442	0.005825		0.00199526	0.0459507	0.00485	0.006255		0.00155426	0.0357945	0.02143	0.022835		0.00592356	0.136419	-0.00266	-0.001405
538	6e-05	0.01339	0.0146		0.00465565	0.10722	0.01351	0.01472		0.00427517	0.0984573	0.00419	0.0054		0.00157026	0.036163	0.00464	0.00585		0.00114926	0.0264673	0.02127	0.02248		0.00556855	0.128244	-0.00248	-0.00121
539	6.9e-05	0.01348	0.0147305		0.00478616	0.110225	0.01357	0.0148205		0.00437568	0.100772	0.00434	0.0055905		0.00176076	0.0405502	0.00487	0.0061205		0.00141975	0.032697	0.02139	0.0226405		0.00572906	0.13194	-0.00257	-0.0012505
540	0.00017	0.01337	0.01453		0.00458565	0.105608	0.01334	0.0145		0.00405517	0.0933907	0.00429	0.00545		0.00162026	0.0373145	0.0046	0.00576		0.00105925	0.0243946	0.02103	0.02219		0.00527856	0.121565	-0.00249	-0.00116
541	0.0001	0.01333	0.014585		0.00464066	0.106874	0.01331	0.014565		0.00412018	0.0948876	0.00428	0.005535		0.00170526	0.039272	0.00475	0.006005		0.00130425	0.030037	0.02118	0.022435		0.00552355	0.127207	-0.00261	-0.001255
542	-6e-05	0.01331	0.014725		0.00478065	0.110098	0.0134	0.014815		0.00437018	0.100645	0.00428	0.005695		0.00186526	0.0429568	0.00462	0.006035		0.00133426	0.0307279	0.02114	0.022555		0.00564355	0.129971	-0.00277	-0.001415
543	0.0001	0.01325	0.0145		0.00455565	0.104917	0.01329	0.01454		0.00409517	0.0943119	0.00422	0.00547		0.00164026	0.0377751	0.00465	0.0059		0.00119925	0.0276188	0.02099	0.02224		0.00532856	0.122717	-0.0026	-0.00125
544	8e-05	0.0132	0.014485		0.00454065	0.104571	0.0132	0.014485		0.00404018	0.0930452	0.00425	0.005535		0.00170526	0.039272	0.00458	0.005865		0.00116425	0.0268128	0.02093	0.022215		0.00530356	0.122141	-0.00265	-0.001285
545	5e-05	0.01304	0.01426		0.00431565	0.0993895	0.01301	0.01423		0.00378518	0.0871726	0.00412	0.00534		0.00151026	0.0347812	0.00453	0.00575		0.00104925	0.0241643	0.0209	0.02212		0.00520855	0.119953	-0.00249	-0.00122
546	0.00019	0.01315	0.014405		0.00446066	0.102729	0.01309	0.014345		0.00390018	0.089821	0.0042	0.005455		0.00162525	0.0374296	0.00458	0.005835		0.00113425	0.0261219	0.02089	0.022145		0.00523355	0.120529	-0.0027	-0.001255
547	2e-05	0.01319	0.01453		0.00458566	0.105608	0.01311	0.01445		0.00400518	0.0922392	0.00421	0.00555		0.00172026	0.0396175	0.00466	0.006		0.00129926	0.0299218	0.02092	0.02226		0.00534856	0.123177	-0.0027	-0.00134
548	0.00018	0.01306	0.014195		0.00425066	0.0978926	0.01302	0.014155		0.00371018	0.0854453	0.00414	0.005275		0.00144525	0.0332842	0.00459	0.005725		0.00102425	0.0235886	0.02079	0.021925		0.00501355	0.115462	-0.00245	-0.001135
549	0.00016	0.01306	0.01427		0.00432565	0.0996198	0.01303	0.01424		0.00379517	0.0874029	0.00413	0.00534		0.00151026	0.0347812	0.00454	0.00575		0.00104925	0.0241643	0.02074	0.02195		0.00503856	0.116038	-0.00258	-0.00121
550	-2e-05	0.01295	0.014265		0.00432065	0.0995047	0.0129	0.014215		0.00377018	0.0868271	0.00399	0.005305		0.00147525	0.0339751	0.00439	0.005705		0.00100425	0.023128	0.02071	0.022025		0.00511355	0.117765	-0.00261	-0.001315
551	8e-05	0.01291	0.01417		0.00422565	0.0973168	0.01286	0.01412		0.00367518	0.0846393	0.00407	0.00533		0.00150025	0.0345509	0.0044	0.00566		0.000959255	0.0220916	0.02055	0.02181		0.00489855	0.112814	-0.0026	-0.00126
552	2e-05	0.01268	0.0139		0.00395566	0.0910987	0.01273	0.01395		0.00350518	0.0807242	0.00389	0.00511		0.00128026	0.0294843	0.00438	0.0056		0.000899255	0.0207098	0.02052	0.02174		0.00482855	0.111202	-0.00246	-0.00122
553	6.9e-05	0.0128	0.0140605		0.00411615	0.094795	0.0127	0.0139605		0.00351567	0.080966	0.004	0.0052605		0.00143075	0.0329503	0.00441	0.0056705		0.000969755	0.0223335	0.02054	0.0218005		0.00488905	0.112595	-0.00259	-0.0012605
554	-3e-05	0.01266	0.01398		0.00403565	0.0929411	0.01268	0.014		0.00355518	0.0818757	0.00409	0.00541		0.00158026	0.0363933	0.00421	0.00553		0.000829255	0.0190977	0.02035	0.02167		0.00475856	0.10959	-0.00261	-0.00132
555	2e-05	0.01257	0.013975		0.00403065	0.092826	0.01262	0.014025		0.00358017	0.0824514	0.00392	0.005325		0.00149526	0.0344357	0.00421	0.005615		0.000914255	0.0210553	0.02035	0.021755		0.00484355	0.111547	-0.00283	-0.001405
556	5e-05	0.01254	0.013815		0.00387066	0.0891412	0.01251	0.013785		0.00334018	0.0769242	0.00397	0.005245		0.00141525	0.0325933	0.00434	0.005615		0.000914255	0.0210553	0.02051	0.021785		0.00487355	0.112238	-0.0026	-0.001275
557	5e-05	0.01251	0.0138		0.00385565	0.0887957	0.01253	0.01382		0.00337517	0.0777303	0.00401	0.0053		0.00147025	0.03386	0.00431	0.0056		0.000899255	0.0207098	0.02024	0.02153		0.00461855	0.106365	-0.00263	-0.00129
558	0.00015	0.01268	0.01391		0.00396566	0.091329	0.0127	0.01393		0.00348518	0.0802636	0.00404	0.00527		0.00144026	0.0331691	0.00443	0.00566		0.000959255	0.0220916	0.02036	0.02159		0.00467855	0.107747	-0.00261	-0.00123
559	-0.00013	0.01282	0.014255		0.00431066	0.0992744	0.01248	0.013915		0.00347018	0.0799181	0.00425	0.005685		0.00185526	0.0427265	0.00466	0.006095		0.00139425	0.0321097	0.02064	0.022075		0.00516355	0.118917	-0.00274	-0.001435
560	0.00015	0.01257	0.013815		0.00387065	0.0891412	0.01249	0.013735		0.00329017	0.0757727	0.0037	0.004945		0.00111525	0.0256843	0.00414	0.005385		0.000684255	0.0157584	0.01976	0.021005		0.00409355	0.0942746	-0.00264	-0.001245
561	6e-05	0.01244	0.013705		0.00376065	0.0866079	0.0122	0.013465		0.00302018	0.0695546	0.00393	0.005195		0.00136526	0.0314418	0.00429	0.005555		0.000854255	0.0196735	0.02013	0.021395		0.00448355	0.103256	-0.00259	-0.001265
562	-8e-05	0.0122	0.013505		0.00356066	0.0820019	0.01245	0.013755		0.00331018	0.0762333	0.00377	0.005075		0.00124525	0.0286782	0.00417	0.005475		0.000774255	0.0178311	0.02002	0.021325		0.00441355	0.101644	-0.00253	-0.001305
563	6e-05	0.0125	0.01388		0.00393565	0.0906381	0.01241	0.01379		0.00334517	0.0770394	0.00408	0.00546		0.00163026	0.0375448	0.00442	0.0058		0.00109926	0.0253158	0.02046	0.02184		0.00492855	0.113505	-0.00282	-0.00138
564	0.00011	0.01225	0.01346		0.00351565	0.0809655	0.01222	0.01343		0.00298518	0.0687486	0.00373	0.00494		0.00111026	0.0255692	0.00413	0.00534		0.000639255	0.014722	0.01979	0.021		0.00408855	0.0941594	-0.00253	-0.00121
565	5e-05	0.01209	0.01339		0.00344565	0.0793534	0.01206	0.01336		0.00291518	0.0671365	0.00384	0.00514		0.00131026	0.0301752	0.00431	0.00561		0.000909255	0.0209401	0.01988	0.02118		0.00426855	0.0983048	-0.00265	-0.0013
566	0.00019	0.0121	0.013265		0.00332065	0.0764747	0.01218	0.013345		0.00290017	0.066791	0.00369	0.004855		0.00102526	0.0236116	0.00415	0.005315		0.000614255	0.0141463	0.01984	0.021005		0.00409355	0.0942746	-0.00252	-0.001165
567	-0.0001	0.01212	0.013535		0.00359065	0.0826928	0.01198	0.013395		0.00295017	0.0679425	0.00372	0.005135		0.00130525	0.03006	0.00406	0.005475		0.000774255	0.0178311	0.01986	0.021275		0.00436355	0.100493	-0.00273	-0.001415
568	0.00017	0.01209	0.01327		0.00332566	0.0765898	0.01208	0.01326		0.00281518	0.0648335	0.00376	0.00494		0.00111026	0.0255692	0.00406	0.00524		0.000539255	0.012419	0.01966	0.02084		0.00392856	0.0904746	-0.00253	-0.00118
569	-4e-05	0.01209	0.01347		0.00352565	0.0811958	0.01189	0.01327		0.00282518	0.0650638	0.00369	0.00507		0.00124026	0.0285631	0.00409	0.00547		0.000769255	0.0177159	0.01971	0.02109		0.00417855	0.0962321	-0.00272	-0.00138
570	-0.00014	0.01197	0.013345		0.00340065	0.0783171	0.01189	0.013265		0.00282017	0.0649486	0.00356	0.004935		0.00110526	0.025454	0.00389	0.005265		0.000564255	0.0129948	0.01943	0.020805		0.00389355	0.0896686	-0.00261	-0.001375
571	5e-05	0.01214	0.013485		0.00354066	0.0815413	0.01191	0.013255		0.00281017	0.0647183	0.00377	0.005115		0.00128525	0.0295994	0.00411	0.005455		0.000754255	0.0173705	0.0196	0.020945		0.00403355	0.0928928	-0.00274	-0.001345
572	5e-05	0.01205	0.013265		0.00332065	0.0764747	0.01195	0.013165		0.00272018	0.0626456	0.0036	0.004815		0.000985255	0.0226904	0.00399	0.005205		0.000504255	0.011613	0.01953	0.020745		0.00383355	0.0882868	-0.00248	-0.001215
573	-8e-05	0.01195	0.013285		0.00334065	0.0769353	0.01178	0.013115		0.00267018	0.0614941	0.00376	0.005095		0.00126525	0.0291388	0.00408	0.005415		0.000714255	0.0164493	0.01956	0.020895		0.00398355	0.0917413	-0.00259	-0.001335
574	-1e-05	0.01204	0.013345		0.00340066	0.0783171	0.01178	0.013085		0.00264018	0.0608032	0.00357	0.004875		0.00104526	0.0240722	0.00395	0.005255		0.000554255	0.0127645	0.01938	0.020685		0.00377356	0.086905	-0.0026	-0.001305
575	6.9e-05	0.01159	0.0129255		0.00298115	0.068656	0.01157	0.0129055		0.00246068	0.0566693	0.00358	0.0049155		0.00108575	0.0250049	0.00396	0.0052955		0.000594755	0.0136972	0.01926	0.0205955		0.00368405	0.0848438	-0.00274	-0.0013355
576	-4e-05	0.01158	0.01293		0.00298566	0.0687596	0.01167	0.01302		0.00257518	0.0593063	0.00338	0.00473		0.000900255	0.0207329	0.00388	0.00523		0.000529255	0.0121887	0.01928	0.02063		0.00371855	0.0856383	-0.00266	-0.00135
577	3e-05	0.01154	0.012835		0.00289065	0.0665718	0.01146	0.012755		0.00231017	0.0532033	0.00357	0.004865		0.00103525	0.0238419	0.00397	0.005265		0.000564255	0.0129948	0.01929	0.020585		0.00367356	0.084602	-0.00262	-0.001295
578	-1e-05	0.01159	0.012935		0.00299066	0.0688748	0.01159	0.012935		0.00249018	0.0573487	0.00353	0.004875		0.00104526	0.0240722	0.00401	0.005355		0.000654255	0.0150675	0.01935	0.020695		0.00378355	0.0871353	-0.00268	-0.001345
579	-4e-05	0.01121	0.012645		0.00270065	0.0621961	0.01124	0.012675		0.00223018	0.0513609	0.00343	0.004865		0.00103525	0.0238419	0.00359	0.005025		0.000324255	0.00746759	0.01899	0.020425		0.00351355	0.0809172	-0.00283	-0.001435
580	0.00021	0.01159	0.01269		0.00274565	0.0632324	0.01164	0.01274		0.00229517	0.0528579	0.00347	0.00457		0.000740255	0.0170481	0.00405	0.00515		0.000449255	0.0103463	0.01925	0.02035		0.00343855	0.0791899	-0.00241	-0.0011
581	-0.00014	0.01112	0.01255		0.00260566	0.0600082	0.0112	0.01263		0.00218518	0.0503246	0.00339	0.00482		0.000990255	0.0228056	0.00373	0.00516		0.000459255	0.0105766	0.0188	0.02023		0.00331856	0.0764263	-0.00272	-0.00143
582	0.00016	0.01146	0.012485		0.00254065	0.0585113	0.0115	0.012525		0.00208018	0.0479064	0.00346	0.004485		0.000655255	0.0150905	0.0039	0.004925		0.000224255	0.00516459	0.01903	0.020055		0.00314355	0.0723961	-0.00221	-0.001025
583	-6.9e-05	0.01121	0.0126445		0.00270015	0.0621846	0.01125	0.0126845		0.00223967	0.0515797	0.00342	0.0048545		0.00102475	0.0236001	0.00367	0.0051045		0.000403755	0.00929848	0.01886	0.0202945		0.00338305	0.0779118	-0.0028	-0.0014345
584	6.9e-05	0.01131	0.0124655		0.00252116	0.0580622	0.01132	0.0124755		0.00203068	0.0467664	0.0034	0.0045555		0.000725755	0.0167141	0.00397	0.0051255		0.000424755	0.00978211	0.01877	0.0199255		0.00301405	0.0694137	-0.00238	-0.0011555
585	3e-05	0.01098	0.01235		0.00240565	0.0554022	0.01104	0.01241		0.00196517	0.045258	0.00335	0.00472		0.000890255	0.0205026	0.00364	0.00501		0.000309255	0.00712214	0.01862	0.01999		0.00307856	0.0708991	-0.00277	-0.00137
586	0	0.01114	0.01235		0.00240565	0.0554022	0.01131	0.01252		0.00207518	0.0477913	0.00341	0.00462		0.000790255	0.0181996	0.00402	0.00523		0.000529255	0.0121887	0.01885	0.02006		0.00314855	0.0725112	-0.00242	-0.00121
587	2e-05	0.01086	0.01218		0.00223565	0.0514871	0.01106	0.01238		0.00193518	0.0445671	0.00323	0.00455		0.000720255	0.0165875	0.00369	0.00501		0.000309255	0.00712214	0.01845	0.01977		0.00285856	0.0658325	-0.00266	-0.00132
588	-4e-05	0.01106	0.01224		0.00229566	0.0528689	0.01114	0.01232		0.00187518	0.0431853	0.00338	0.00456		0.000730255	0.0168178	0.00396	0.00514		0.000439255	0.010116	0.01858	0.01976		0.00284855	0.0656022	-0.00232	-0.00118
589	1e-05	0.01082	0.012095		0.00215065	0.0495296	0.01089	0.012165		0.00172018	0.0396156	0.00319	0.004465		0.000635255	0.0146299	0.00361	0.004885		0.000184255	0.00424339	0.01829	0.019565		0.00265355	0.0611114	-0.00256	-0.001275
590	-6.9e-05	0.01104	0.0124095		0.00246516	0.0567725	0.01103	0.0123995		0.00195468	0.0450162	0.0033	0.0046695		0.000839755	0.0193396	0.00386	0.0052295		0.000528755	0.0121772	0.01849	0.0198595		0.00294805	0.0678937	-0.00267	-0.0013695
591	-2e-05	0.0109	0.012155		0.00221065	0.0509114	0.01086	0.012115		0.00167018	0.0384641	0.00319	0.004445		0.000615255	0.0141693	0.00356	0.004815		0.000114255	0.00263129	0.01825	0.019505		0.00259355	0.0597296	-0.00249	-0.001255
592	-0.00014	0.01091	0.012365		0.00242065	0.0557477	0.01083	0.012285		0.00184017	0.0423792	0.00323	0.004685		0.000855255	0.0196965	0.00379	0.005245		0.000544255	0.0125342	0.0183	0.019755		0.00284356	0.0654871	-0.00277	-0.001455
593	0	0.0108	0.01202		0.00207566	0.0478023	0.01074	0.01196		0.00151518	0.0348945	0.00312	0.00434		0.000510255	0.0117512	0.00364	0.00486		0.000159255	0.00366764	0.01814	0.01936		0.00244855	0.0563902	-0.00244	-0.00122
594	9e-05	0.0108	0.012035		0.00209066	0.0481478	0.01077	0.012005		0.00156018	0.0359308	0.00317	0.004405		0.000575255	0.0132481	0.00368	0.004915		0.000214255	0.00493429	0.01823	0.019465		0.00255355	0.0588084	-0.00256	-0.001235
595	-2e-05	0.01055	0.011805		0.00186065	0.0428509	0.01072	0.011975		0.00153017	0.0352399	0.00307	0.004325		0.000495255	0.0114057	0.00362	0.004875		0.000174255	0.00401309	0.01798	0.019235		0.00232355	0.0535115	-0.00249	-0.001255
596	1e-05	0.01051	0.011815		0.00187066	0.0430812	0.01054	0.011845		0.00140018	0.032246	0.00304	0.004345		0.000515255	0.0118663	0.00356	0.004865		0.000164255	0.00378279	0.01801	0.019315		0.00240356	0.0553539	-0.00262	-0.001305
597	-1e-05	0.01032	0.011585		0.00164065	0.0377843	0.01059	0.011855		0.00141018	0.0324763	0.00302	0.004285		0.000455255	0.0104845	0.00352	0.004785		8.4255e-05	0.00194039	0.01792	0.019185		0.00227355	0.05236	-0.00252	-0.001265
598	0.00012	0.01038	0.011595		0.00165066	0.0380146	0.01051	0.011725		0.00128018	0.0294824	0.00297	0.004185		0.000355255	0.00818152	0.00355	0.004765		6.4255e-05	0.00147979	0.0179	0.019115		0.00220355	0.0507479	-0.00255	-0.001215
599	1e-05	0.01025	0.0115		0.00155565	0.0358267	0.01044	0.01169		0.00124517	0.0286764	0.00295	0.0042		0.000370255	0.00852697	0.00351	0.00476		5.9255e-05	0.00136464	0.01778	0.01903		0.00211856	0.0487903	-0.00251	-0.00125
600	-0.0001	0.01023	0.0116				0.01041	0.01178				0.00294	0.00431				0.00361	0.00498				0.01779	0.01916				-0.00264	-0.00137
601	0.0001	0.01028	0.01151				0.01035	0.01158				0.00291	0.00414				0.00342	0.00465				0.01765	0.01888				-0.00256	-0.00123
602	-0.00014	0.01008	0.011455				0.01016	0.011535				0.00274	0.004115				0.00342	0.004795				0.01754	0.018915				-0.00261	-0.001375
603	9e-05	0.01006	0.011205				0.01028	0.011425				0.0028	0.003945				0.00343	0.004575				0.01746	0.018605				-0.00238	-0.001145
604	0	0.0101	0.011435				0.01027	0.011605				0.0029	0.004235				0.00343	0.004765				0.01755	0.018885				-0.00267	-0.001335
605	3e-05	0.00996	0.011165				0.01025	0.011455				0.00287	0.004075				0.00351	0.004715				0.01747	0.018675				-0.00244	-0.001205
606	2e-05	0.01008	0.011325				0.01031	0.011555				0.00292	0.004165				0.00361	0.004855				0.01756	0.018805				-0.00251	-0.001245
607	-6.9e-05	0.01007	0.0113245				0.0103	0.0115545				0.0029	0.0041545				0.00352	0.0047745				0.01744	0.0186945				-0.00244	-0.0012545
608	1e-05	0.01002	0.011335				0.01032	0.011635				0.00293	0.004245				0.00346	0.004775				0.01743	0.018745				-0.00264	-0.001315
609	4e-05	0.01006	0.01127				0.01025	0.01146				0.003	0.00421				0.00358	0.00479				0.01741	0.01862				-0.00246	-0.00121
610	-9e-05	0.00996	0.011335				0.0102	0.011575				0.00288	0.004255				0.00352	0.004895				0.01725	0.018625				-0.00266	-0.001375
611	-1e-05	0.00993	0.01111				0.01021	0.01139				0.00296	0.00414				0.00358	0.00476				0.01727	0.01845				-0.00235	-0.00118
612	-0.00012	0.00993	0.01135				0.01014	0.01156				0.00283	0.00425				0.00352	0.00494				0.01724	0.01866				-0.00272	-0.00142
613	4e-05	0.009809	0.010939				0.01021	0.01134				0.00293	0.00406				0.00353	0.00466				0.01722	0.01835				-0.0023	-0.00113
614	2e-05	0.009979	0.011214				0.0102	0.011435				0.0029	0.004135				0.00359	0.004825				0.01719	0.018425				-0.00249	-0.001235
615	-2e-05	0.0098	0.01102				0.01004	0.01126				0.00294	0.00416				0.00347	0.00469				0.01708	0.0183				-0.00242	-0.00122
616	-0.00015	0.00979	0.011185				0.01005	0.011445				0.00283	0.004225				0.00352	0.004915				0.01714	0.018535				-0.00264	-0.001395
617	3e-05	0.009599	0.010769				0.01002	0.01119				0.00291	0.00408				0.00355	0.00472				0.01698	0.01815				-0.00237	-0.00117
618	-6.9e-05	0.0098	0.0111695				0.0101	0.0114695				0.00292	0.0042895				0.0036	0.0049695				0.01687	0.0182395				-0.00267	-0.0013695
619	0.0001	0.00948	0.01057				0.00986	0.01095				0.00296	0.00405				0.00351	0.0046				0.01694	0.01803				-0.00228	-0.00109
620	4e-05	0.009469	0.010664				0.009979	0.011174				0.00288	0.004075				0.00349	0.004685				0.01689	0.018085				-0.00243	-0.001195
621	6e-05	0.009549	0.010609				0.01006	0.01112				0.00307	0.00413				0.00368	0.00474				0.01703	0.01809				-0.00218	-0.00106
622	0.00017	0.0095	0.01068				0.00982	0.011				0.00288	0.00406				0.00354	0.00472				0.01679	0.01797				-0.00253	-0.00118
623	0.0001	0.00945	0.01058				0.009889	0.011019				0.003	0.00413				0.00364	0.00477				0.01687	0.018				-0.00236	-0.00113
624	0.0001	0.00946	0.010645				0.00995	0.011135				0.00301	0.004195				0.00368	0.004865				0.01686	0.018045				-0.00247	-0.001185
625	4e-05	0.00937	0.010555				0.00978	0.010965				0.00287	0.004055				0.00353	0.004715				0.01667	0.017855				-0.00241	-0.001185
626	6e-05	0.00948	0.01075				0.00986	0.01113				0.00285	0.00412				0.00362	0.00489				0.01661	0.01788				-0.0026	-0.00127
627	0.00014	0.00939	0.0105				0.00971	0.01082				0.00288	0.00399				0.00349	0.0046				0.01665	0.01776				-0.00236	-0.00111
628	0.00011	0.00944	0.01071				0.00973	0.011				0.00296	0.00423				0.00368	0.00495				0.01662	0.01789				-0.00265	-0.00127
629	3e-05	0.009259	0.010434				0.00969	0.010865				0.00284	0.004015				0.00353	0.004705				0.01645	0.017625				-0.00238	-0.001175
630	-3e-05	0.009259	0.010524				0.0098	0.011065				0.00285	0.004115				0.00365	0.004915				0.01633	0.017595				-0.0025	-0.001265
631	5e-05	0.00907	0.010265				0.00967	0.010865				0.00289	0.004085				0.00358	0.004775				0.01641	0.017605				-0.00244	-0.001195
632	1e-05	0.009129	0.010374				0.00971	0.010955				0.0029	0.004145				0.00364	0.004885				0.01638	0.017625				-0.0025	-0.001245
633	2e-05	0.00902	0.010255				0.00963	0.010865				0.0029	0.004135				0.00357	0.004805				0.01634	0.017575				-0.00249	-0.001235
634	-0.00011	0.00919	0.010515				0.00969	0.011015				0.00298	0.004305				0.00371	0.005035				0.01622	0.017545				-0.00254	-0.001325
635	-0.00017	0.00895	0.010255				0.00946	0.010765				0.00276	0.004065				0.00351	0.004815				0.01609	0.017395				-0.00244	-0.001305
636	3e-05	0.00909	0.010275				0.009509	0.010694				0.00277	0.003955				0.00353	0.004715				0.01608	0.017265				-0.0024	-0.001185
637	-0.00014	0.00884	0.01015				0.0095	0.01081				0.00274	0.00405				0.00338	0.00469				0.01611	0.01742				-0.00248	-0.00131
638	-9e-05	0.00886	0.010145				0.00945	0.010735				0.00281	0.004095				0.00358	0.004865				0.016	0.017285				-0.00248	-0.001285
639	-8e-05	0.00873	0.009975				0.00937	0.010615				0.00272	0.003965				0.00343	0.004675				0.01593	0.017175				-0.00241	-0.001245
640	-6.9e-05	0.00892	0.0102395				0.00961	0.0109295				0.00279	0.0041095				0.00369	0.0050095				0.01606	0.0173795				-0.00257	-0.0013195
641	6.9e-05	0.00877	0.0099605				0.00952	0.0107105				0.00283	0.0040205				0.00354	0.0047305				0.01599	0.0171805				-0.00245	-0.0011905
642	3e-05	0.00899	0.010195				0.009509	0.010714				0.0028	0.004005				0.00375	0.004955				0.01609	0.017295				-0.00244	-0.001205
643	0.00012	0.00865	0.009765				0.00932	0.010435				0.00267	0.003785				0.00345	0.004565				0.01573	0.016845				-0.00235	-0.001115
644	-0.0001	0.0088	0.010165				0.00932	0.010685				0.0026	0.003965				0.00351	0.004875				0.01568	0.017045				-0.00263	-0.001365
645	-5e-05	0.008659	0.009879				0.00929	0.01051				0.00276	0.00398				0.00341	0.00463				0.01563	0.01685				-0.00239	-0.00122
646	0.00014	0.00875	0.00989				0.009339	0.010479				0.00279	0.00393				0.00353	0.00467				0.01575	0.01689				-0.00242	-0.00114
647	0	0.008569	0.009844				0.00928	0.010555				0.00276	0.004035				0.00347	0.004745				0.01564	0.016915				-0.00255	-0.001275
648	0.00011	0.00873	0.00976				0.00922	0.01025				0.00276	0.00379				0.00355	0.00458				0.01564	0.01667				-0.00217	-0.00103
649	-9e-05	0.00863	0.00988				0.00931	0.01056				0.00281	0.00406				0.00347	0.00472				0.01556	0.01681				-0.00241	-0.00125
650	-3e-05	0.00847	0.00976				0.0091	0.01039				0.00267	0.00396				0.00343	0.00472				0.0155	0.01679				-0.00255	-0.00129
651	0	0.00839	0.009555				0.00914	0.010305				0.00273	0.003895				0.00348	0.004645				0.01535	0.016515				-0.00233	-0.001165
652	3e-05	0.00838	0.009575				0.00905	0.010245				0.00254	0.003735				0.00336	0.004555				0.01542	0.016615				-0.00242	-0.001195
653	0.00015	0.00834	0.00949				0.00907	0.01022				0.00264	0.00379				0.00342	0.00457				0.01526	0.01641				-0.00245	-0.00115
654	6e-05	0.008319	0.009494				0.008959	0.010134				0.0026	0.003775				0.00347	0.004645				0.01527	0.016445				-0.00241	-0.001175
655	2e-05	0.00843	0.009665				0.00906	0.010295				0.00263	0.003865				0.00344	0.004675				0.01527	0.016505				-0.00249	-0.001235
656	4e-05	0.008279	0.009399				0.00897	0.01009				0.00254	0.00366				0.00349	0.00461				0.01526	0.01638				-0.00228	-0.00112
657	-4e-05	0.00822	0.00948				0.00894	0.0102				0.00255	0.00381				0.00326	0.00452				0.01505	0.01631				-0.00248	-0.00126
658	-2e-05	0.00805	0.009295				0.00874	0.009985				0.00236	0.003605				0.00317	0.004415				0.01493	0.016175				-0.00247	-0.001245
659	3e-05	0.00813	0.009455				0.00891	0.010235				0.00253	0.003855				0.00326	0.004585				0.015	0.016325				-0.00268	-0.001325
660	8e-05	0.00797	0.009045				0.008659	0.009734				0.0023	0.003375				0.00335	0.004425				0.01495	0.016025				-0.00223	-0.001075
661	-0.00013	0.0081	0.00947				0.00881	0.01018				0.00238	0.00375				0.00331	0.00468				0.01486	0.01623				-0.00261	-0.00137
662	0.0001	0.0081	0.00912				0.00892	0.00994				0.00267	0.00369				0.00355	0.00457				0.01496	0.01598				-0.00214	-0.00102
663	-1e-05	0.00797	0.0092				0.00878	0.01001				0.00248	0.00371				0.00326	0.00449				0.01474	0.01597				-0.00245	-0.00123
664	-4e-05	0.00788	0.009075				0.00863	0.009825				0.0023	0.003495				0.00313	0.004325				0.01483	0.016025				-0.00235	-0.001195
665	4e-05	0.008109	0.009339				0.00885	0.01008				0.00241	0.00364				0.00336	0.00459				0.01483	0.01606				-0.0025	-0.00123
666	-4e-05	0.0079	0.008975				0.00874	0.009815				0.00243	0.003505				0.00327	0.004345				0.0148	0.015875				-0.00211	-0.001075
667	1e-05	0.00803	0.008715				0.00874	0.009425				0.00241	0.003095				0.00333	0.004015				0.01459	0.015275				-0.00138	-0.000685
668	-4e-05	0.00799	0.00983				0.00876	0.0106				0.00242	0.00426				0.00333	0.00517				0.01476	0.0166				-0.00364	-0.00184
669	1e-05	0.0081	0.0088				0.00877	0.00947				0.00257	0.00327				0.00348	0.00418				0.0148	0.0155				-0.00141	-0.0007
670	4e-05	0.00784	0.009485				0.00856	0.010205				0.00247	0.004115				0.00334	0.004985				0.01474	0.016385				-0.00333	-0.001645
671	-3e-05	0.00803	0.008865				0.00884	0.009675				0.00262	0.003455				0.00356	0.004395				0.01456	0.015395				-0.00164	-0.000835
672	0.0001	0.007939	0.009519				0.008569	0.010149				0.00236	0.00394				0.00328	0.00486				0.0146	0.01618				-0.00326	-0.00158
673	5e-05	0.00801	0.00894				0.00867	0.0096				0.00245	0.00338				0.00349	0.00442				0.01453	0.01546				-0.00191	-0.00093
674	9e-05	0.007979	0.009309				0.00861	0.00994				0.00244	0.00377				0.00337	0.0047				0.01451	0.01584				-0.00275	-0.00133
675	0.00011	0.008189	0.009179				0.00868	0.00967				0.00248	0.00347				0.00374	0.00473				0.01463	0.01562				-0.00209	-0.00099
676	-1e-05	0.00813	0.009465				0.00872	0.010055				0.00266	0.003995				0.00356	0.004895				0.01468	0.016015				-0.00266	-0.001335
677	4e-05	0.007939	0.008924				0.00865	0.009635				0.00233	0.003315				0.00352	0.004505				0.01442	0.015405				-0.00201	-0.000985
678	-8e-05	0.0079	0.00934				0.00844	0.00988				0.00255	0.00399				0.00354	0.00498				0.01449	0.01593				-0.0028	-0.00144
679	0.0001	0.00797	0.00895				0.0086	0.00958				0.00238	0.00336				0.00357	0.00455				0.01436	0.01534				-0.00206	-0.00098
680	6.9e-05	0.0079	0.0091055				0.00856	0.0097655				0.00247	0.0036755				0.00355	0.0047555				0.01437	0.0155755				-0.00248	-0.0012055
681	-1e-05	0.007979	0.009044				0.008569	0.009634				0.00242	0.003485				0.00356	0.004625				0.0143	0.015365				-0.00212	-0.001065
682	-4e-05	0.00801	0.009285				0.00841	0.009685				0.00258	0.003855				0.00344	0.004715				0.01449	0.015765				-0.00251	-0.001275
683	5e-05	0.00799	0.00908				0.00829	0.00938				0.00249	0.00358				0.00349	0.00458				0.01423	0.01532				-0.00223	-0.00109
684	0.00014	0.00788	0.008875				0.008359	0.009354				0.00236	0.003355				0.00352	0.004515				0.01425	0.015245				-0.00213	-0.000995
685	0.00012	0.007849	0.008869				0.00834	0.00936				0.00235	0.00337				0.00356	0.00458				0.01415	0.01517				-0.00216	-0.00102
686	0.0001	0.007849	0.008904				0.008279	0.009334				0.0022	0.003255				0.0035	0.004555				0.01411	0.015165				-0.00221	-0.001055
687	-6.9e-05	0.00771	0.0089545				0.00816	0.0094045				0.00222	0.0034645				0.00331	0.0045545				0.01397	0.0152145				-0.00242	-0.0012445
688	-0.00014	0.0079	0.009135				0.00821	0.009445				0.00225	0.003485				0.00356	0.004795				0.01409	0.015325				-0.00233	-0.001235
689	2e-05	0.00769	0.008785				0.00807	0.009165				0.00224	0.003335				0.00341	0.004505				0.01393	0.015025				-0.00221	-0.001095
690	-1e-05	0.00762	0.00884				0.007979	0.009199				0.00203	0.00325				0.00336	0.00458				0.01384	0.01506				-0.00243	-0.00122
691	9e-05	0.00761	0.00864				0.00797	0.009				0.00206	0.00309				0.00332	0.00435				0.01383	0.01486				-0.00215	-0.00103
692	4e-05	0.00762	0.008745				0.00795	0.009075				0.00213	0.003255				0.00335	0.004475				0.01382	0.014945				-0.00229	-0.001125
693	0.00014	0.00744	0.00845				0.00775	0.00876				0.00192	0.00293				0.0032	0.00421				0.01363	0.01464				-0.00216	-0.00101
694	1e-05	0.0073	0.008455				0.00761	0.008765				0.00186	0.003015				0.0032	0.004355				0.0136	0.014755				-0.00232	-0.001155
695	9e-05	0.00729	0.00835				0.00773	0.00879				0.0019	0.00296				0.00323	0.00429				0.0136	0.01466				-0.00221	-0.00106
696	5e-05	0.00734	0.00841				0.00775	0.00882				0.00185	0.00292				0.00313	0.0042				0.01352	0.01459				-0.00219	-0.00107
697	3e-05	0.00738	0.008495				0.00767	0.008785				0.00184	0.002955				0.00323	0.004345				0.01351	0.014625				-0.00226	-0.001115
698	6e-05	0.00709	0.008145				0.00745	0.008505				0.00169	0.002745				0.00303	0.004085				0.01327	0.014325				-0.00217	-0.001055
699	6.9e-05	0.00725	0.0082755				0.00753	0.0085555				0.00174	0.0027655				0.00311	0.0041355				0.0133	0.0143255				-0.00212	-0.0010255
700	3e-05	0.00702	0.008155				0.00736	0.008495				0.00173	0.002865				0.00304	0.004175				0.01316	0.014295				-0.0023	-0.001135
Average 600-700			0.00994435					0.0104448					0.00382974					0.00470074					0.0169114

## Sheet: 130927
Wavelength(l)	Blank1	Inlet water	Samples absorbance minus Average blank	(Average 600-700)	Samples absorbance minus (Average 600-700)	absorption coefficients	+holothurian tank	Samples absorbance minus Average blank	(Average 600-700)	Samples absorbance minus (Average 600-700)	absorption coefficients	holothurian effluent	Samples absorbance minus Average blank	(Average 600-700)	Samples absorbance minus (Average 600-700)	absorption coefficients	Control tank	Samples absorbance minus Average blank	(Average 600-700)	Samples absorbance minus (Average 600-700)	absorption coefficients	control outlet	Samples absorbance minus Average blank	(Average 600-700)	Samples absorbance minus (Average 600-700)	absorption coefficients	Blank2	Average blank
250	-1e-05	0.07271	0.073305	0.00079381	0.0725112	1.66993	0.08497	0.085565	0.00212118	0.0834438	1.92171	0.08889	0.089485	0.00202949	0.0874555	2.0141	0.09529	0.095885	0.0046242	0.0912608	2.10174	0.11313	0.113725	0.00855729	0.105168	2.42201	-0.00118	-0.000595
251	4e-05	0.071249	0.071834		0.0710402	1.63606	0.08361	0.084195		0.0820738	1.89016	0.0873	0.087885		0.0858555	1.97725	0.0941	0.094685		0.0900608	2.0741	0.11207	0.112655		0.104098	2.39737	-0.00121	-0.000585
252	-4e-05	0.06981	0.07057		0.0697762	1.60695	0.08208	0.08284		0.0807188	1.85895	0.08586	0.08662		0.0845905	1.94812	0.093049	0.093809		0.0891848	2.05393	0.11068	0.11144		0.102883	2.36939	-0.00148	-0.00076
253	-0.00021	0.06849	0.06934		0.0685462	1.57862	0.08085	0.0817		0.0795788	1.8327	0.08449	0.08534		0.0833105	1.91864	0.09221	0.09306		0.0884358	2.03668	0.10978	0.11063		0.102073	2.35073	-0.00149	-0.00085
254	5e-05	0.06741	0.06799		0.0671962	1.54753	0.07947	0.08005		0.0779288	1.7947	0.083239	0.083819		0.0817895	1.88361	0.09148	0.09206		0.0874358	2.01365	0.10885	0.10943		0.100873	2.3231	-0.00121	-0.00058
255	-6.9e-05	0.0659	0.0665895		0.0657957	1.51527	0.07834	0.0790295		0.0769083	1.7712	0.0818	0.0824895		0.08046	1.85299	0.09056	0.0912495		0.0866253	1.99498	0.10786	0.108549		0.0999922	2.30282	-0.00131	-0.0006895
256	-9e-05	0.06496	0.06563		0.0648362	1.49318	0.07699	0.07766		0.0755388	1.73966	0.080629	0.081299		0.0792695	1.82558	0.09018	0.09085		0.0862258	1.98578	0.10706	0.10773		0.0991727	2.28395	-0.00125	-0.00067
257	-2e-05	0.063659	0.064319		0.0635252	1.46299	0.07624	0.0769		0.0747788	1.72216	0.07944	0.0801		0.0780705	1.79796	0.08935	0.09001		0.0853858	1.96643	0.10646	0.10712		0.0985627	2.2699	-0.0013	-0.00066
258	-0.00023	0.06292	0.063725		0.0629312	1.44931	0.07513	0.075935		0.0738138	1.69993	0.07857	0.079375		0.0773455	1.78127	0.089289	0.090094		0.0854698	1.96837	0.10575	0.106555		0.0979977	2.25689	-0.00138	-0.000805
259	-5e-05	0.06159	0.06225		0.0614562	1.41534	0.074039	0.074699		0.0725778	1.67147	0.07725	0.07791		0.0758805	1.74753	0.08841	0.08907		0.0844458	1.94479	0.10526	0.10592		0.0973627	2.24226	-0.00127	-0.00066
260	-3e-05	0.06079	0.06143		0.0606362	1.39645	0.07303	0.07367		0.0715488	1.64777	0.07627	0.07691		0.0748805	1.7245	0.08815	0.08879		0.0841658	1.93834	0.1046	0.10524		0.0966827	2.2266	-0.00125	-0.00064
261	-3e-05	0.05954	0.06021		0.0594162	1.36835	0.072109	0.072779		0.0706578	1.62725	0.07513	0.0758		0.0737705	1.69893	0.08747	0.08814		0.0835158	1.92337	0.10428	0.10495		0.0963927	2.21992	-0.00131	-0.00067
262	-0.00015	0.05859	0.059375		0.0585812	1.34912	0.07098	0.071765		0.0696438	1.6039	0.07417	0.074955		0.0729255	1.67947	0.08708	0.087865		0.0832408	1.91704	0.10358	0.104365		0.0958077	2.20645	-0.00142	-0.000785
263	2e-05	0.05753	0.05819		0.0573962	1.32183	0.07015	0.07081		0.0686888	1.5819	0.07295	0.07361		0.0715805	1.6485	0.086569	0.087229		0.0826048	1.90239	0.10327	0.10393		0.0953727	2.19643	-0.00134	-0.00066
264	-5e-05	0.05663	0.057295		0.0565012	1.30122	0.068959	0.069624		0.0675028	1.55459	0.07189	0.072555		0.0705255	1.6242	0.08629	0.086955		0.0823308	1.89608	0.10268	0.103345		0.0947877	2.18296	-0.00128	-0.000665
265	-1e-05	0.05541	0.05606		0.0552662	1.27278	0.06797	0.06862		0.0664988	1.53147	0.070749	0.071399		0.0693695	1.59758	0.085569	0.086219		0.0815948	1.87913	0.1022	0.10285		0.0942927	2.17156	-0.00129	-0.00065
266	2e-05	0.05457	0.055215		0.0544212	1.25332	0.0669	0.067545		0.0654238	1.50671	0.06972	0.070365		0.0683355	1.57377	0.0853	0.085945		0.0813208	1.87282	0.10162	0.102265		0.0937077	2.15809	-0.00131	-0.000645
267	-6.9e-05	0.05323	0.0538945		0.0531007	1.22291	0.06601	0.0666745		0.0645533	1.48666	0.06856	0.0692245		0.067195	1.5475	0.08458	0.0852445		0.0806203	1.85669	0.10119	0.101855		0.0932972	2.14863	-0.00126	-0.0006645
268	-4e-05	0.05244	0.05316		0.0523662	1.20599	0.0648	0.06552		0.0633988	1.46007	0.067419	0.068139		0.0661095	1.5225	0.084169	0.084889		0.0802648	1.8485	0.10035	0.10107		0.0925127	2.13057	-0.0014	-0.00072
269	-2e-05	0.05112	0.05178		0.0509862	1.17421	0.06387	0.06453		0.0624088	1.43728	0.0663	0.06696		0.0649305	1.49535	0.08338	0.08404		0.0794158	1.82895	0.09986	0.10052		0.0919627	2.1179	-0.0013	-0.00066
270	-4e-05	0.05029	0.051055		0.0502612	1.15752	0.06272	0.063485		0.0613638	1.41321	0.065199	0.065964		0.0639345	1.47241	0.08287	0.083635		0.0790108	1.81962	0.09909	0.099855		0.0912977	2.10259	-0.00149	-0.000765
271	-4e-05	0.04898	0.049685		0.0488912	1.12596	0.06173	0.062435		0.0603138	1.38903	0.06408	0.064785		0.0627555	1.44526	0.08202	0.082725		0.0781008	1.79866	0.09848	0.099185		0.0906277	2.08716	-0.00137	-0.000705
272	-3e-05	0.04792	0.04861		0.0478162	1.10121	0.06052	0.06121		0.0590888	1.36082	0.06288	0.06357		0.0615405	1.41728	0.081379	0.082069		0.0774448	1.78355	0.09757	0.09826		0.0897027	2.06585	-0.00135	-0.00069
273	2e-05	0.04686	0.047475		0.0466812	1.07507	0.05952	0.060135		0.0580138	1.33606	0.06162	0.062235		0.0602055	1.38653	0.08048	0.081095		0.0764708	1.76112	0.096809	0.097424		0.0888667	2.0466	-0.00125	-0.000615
274	-1e-05	0.04582	0.04651		0.0457162	1.05284	0.05838	0.05907		0.0569488	1.31153	0.06054	0.06123		0.0592005	1.36339	0.07978	0.08047		0.0758458	1.74673	0.09561	0.0963		0.0877427	2.02071	-0.00137	-0.00069
275	-6.9e-05	0.04448	0.0451795		0.0443857	1.0222	0.05715	0.0578495		0.0557283	1.28342	0.05921	0.0599095		0.05788	1.33298	0.07871	0.0794095		0.0747853	1.72231	0.094659	0.0953585		0.0868012	1.99903	-0.00133	-0.0006995
276	-0.00012	0.04365	0.044395		0.0436012	1.00414	0.05613	0.056875		0.0547538	1.26098	0.058	0.058745		0.0567155	1.30616	0.077909	0.078654		0.0740298	1.70491	0.09367	0.094415		0.0858577	1.9773	-0.00137	-0.000745
277	8e-05	0.04233	0.042885		0.0420912	0.96936	0.05487	0.055425		0.0533038	1.22759	0.05678	0.057335		0.0553055	1.27369	0.07658	0.077135		0.0725108	1.66992	0.09246	0.093015		0.0844577	1.94506	-0.00119	-0.000555
278	1e-05	0.04125	0.04189		0.0410962	0.946445	0.05361	0.05425		0.0521288	1.20053	0.05543	0.05607		0.0540405	1.24455	0.075579	0.076219		0.0715948	1.64883	0.09127	0.09191		0.0833527	1.91961	-0.00129	-0.00064
279	-6e-05	0.04	0.04069		0.0398962	0.918809	0.05249	0.05318		0.0510588	1.17588	0.05419	0.05488		0.0528505	1.21715	0.0743	0.07499		0.0703658	1.62052	0.09	0.09069		0.0821327	1.89152	-0.00132	-0.00069
280	-4e-05	0.03908	0.039745		0.0389512	0.897046	0.05137	0.052035		0.0499138	1.14952	0.05306	0.053725		0.0516955	1.19055	0.073359	0.074024		0.0693998	1.59828	0.08882	0.089485		0.0809277	1.86377	-0.00129	-0.000665
281	-1e-05	0.03787	0.03851		0.0377162	0.868604	0.05017	0.05081		0.0486888	1.1213	0.05172	0.05236		0.0503305	1.15911	0.07194	0.07258		0.0679558	1.56502	0.08734	0.08798		0.0794227	1.82911	-0.00127	-0.00064
282	-0.00013	0.03672	0.037435		0.0366412	0.843847	0.04901	0.049725		0.0476038	1.09632	0.05045	0.051165		0.0491355	1.13159	0.0706	0.071315		0.0666908	1.53589	0.08584	0.086555		0.0779977	1.79629	-0.0013	-0.000715
283	-0.00012	0.03563	0.036345		0.0355512	0.818744	0.04789	0.048605		0.0464838	1.07052	0.04926	0.049975		0.0479455	1.10419	0.069279	0.069994		0.0653698	1.50547	0.08448	0.085195		0.0766377	1.76497	-0.00131	-0.000715
284	-0.00013	0.03448	0.03521		0.0344162	0.792605	0.04668	0.04741		0.0452888	1.043	0.04801	0.04874		0.0467105	1.07574	0.06766	0.06839		0.0637658	1.46853	0.08277	0.0835		0.0749427	1.72593	-0.00133	-0.00073
285	-0.0001	0.0334	0.034095		0.0333012	0.766926	0.04546	0.046155		0.0440338	1.0141	0.0468	0.047495		0.0454655	1.04707	0.066199	0.066894		0.0622698	1.43407	0.08117	0.081865		0.0733077	1.68828	-0.00129	-0.000695
286	-8e-05	0.03256	0.033265		0.0324712	0.747812	0.04435	0.045055		0.0429338	0.988766	0.04565	0.046355		0.0443255	1.02082	0.06466	0.065365		0.0607408	1.39886	0.0795	0.080205		0.0716477	1.65005	-0.00133	-0.000705
287	-0.00012	0.03157	0.032315		0.0315212	0.725933	0.04324	0.043985		0.0418638	0.964124	0.04442	0.045165		0.0431355	0.993411	0.06311	0.063855		0.0592308	1.36409	0.07785	0.078595		0.0700377	1.61297	-0.00137	-0.000745
288	-3e-05	0.03055	0.03122		0.0304262	0.700715	0.04219	0.04286		0.0407388	0.938215	0.04333	0.044		0.0419705	0.966581	0.06157	0.06224		0.0576158	1.32689	0.07618	0.07685		0.0682927	1.57278	-0.00131	-0.00067
289	-3e-05	0.02949	0.030155		0.0293612	0.676188	0.04108	0.041745		0.0396238	0.912537	0.04217	0.042835		0.0408055	0.939751	0.05994	0.060605		0.0559808	1.28924	0.07442	0.075085		0.0665277	1.53213	-0.0013	-0.000665
290	-8e-05	0.0286	0.029255		0.0284612	0.655461	0.04003	0.040685		0.0385638	0.888125	0.04116	0.041815		0.0397855	0.91626	0.05831	0.058965		0.0543408	1.25147	0.07273	0.073385		0.0648277	1.49298	-0.00123	-0.000655
291	3e-05	0.02774	0.028325		0.0275312	0.634043	0.03903	0.039615		0.0374938	0.863483	0.04006	0.040645		0.0386155	0.889315	0.05677	0.057355		0.0527308	1.21439	0.07102	0.071605		0.0630477	1.45199	-0.0012	-0.000585
292	2e-05	0.0267	0.027275		0.0264812	0.609862	0.03803	0.038605		0.0364838	0.840222	0.03908	0.039655		0.0376255	0.866515	0.05505	0.055625		0.0510008	1.17455	0.0692	0.069775		0.0612177	1.40984	-0.00117	-0.000575
293	-6e-05	0.02598	0.026615		0.0258212	0.594662	0.03716	0.037795		0.0356738	0.821568	0.03816	0.038795		0.0367655	0.84671	0.05357	0.054205		0.0495808	1.14185	0.06764	0.068275		0.0597177	1.3753	-0.00121	-0.000635
294	-2e-05	0.02512	0.025725		0.0249312	0.574165	0.03621	0.036815		0.0346938	0.798999	0.03715	0.037755		0.0357255	0.822758	0.05185	0.052455		0.0478308	1.10154	0.06584	0.066445		0.0578877	1.33315	-0.00119	-0.000605
295	-5e-05	0.02449	0.025135		0.0243412	0.560578	0.0354	0.036045		0.0339238	0.781266	0.03632	0.036965		0.0349355	0.804565	0.05038	0.051025		0.0464008	1.06861	0.06425	0.064895		0.0563377	1.29746	-0.00124	-0.000645
296	0	0.02371	0.024325		0.0235312	0.541923	0.03468	0.035295		0.0331738	0.763993	0.03556	0.036175		0.0341455	0.786371	0.04892	0.049535		0.0449108	1.0343	0.06269	0.063305		0.0547477	1.26084	-0.00123	-0.000615
297	-6.9e-05	0.02312	0.0237795		0.0229857	0.52936	0.03399	0.0346495		0.0325283	0.749127	0.03495	0.0356095		0.03358	0.773348	0.04765	0.0483095		0.0436853	1.00607	0.06123	0.0618895		0.0533322	1.22824	-0.00125	-0.0006595
298	-1e-05	0.02254	0.02315		0.0223562	0.514863	0.03322	0.03383		0.0317088	0.730254	0.03418	0.03479		0.0327605	0.754475	0.04612	0.04673		0.0421058	0.969697	0.05962	0.06023		0.0516727	1.19002	-0.00121	-0.00061
299	-3e-05	0.02186	0.02245		0.0216562	0.498742	0.03252	0.03311		0.0309888	0.713673	0.03343	0.03402		0.0319905	0.736741	0.0449	0.04549		0.0408658	0.941139	0.05822	0.05881		0.0502527	1.15732	-0.00115	-0.00059
300	-6e-05	0.02125	0.021925		0.0211312	0.486651	0.03183	0.032505		0.0303838	0.699739	0.03277	0.033445		0.0314155	0.723499	0.04351	0.044185		0.0395608	0.911085	0.05678	0.057455		0.0488977	1.12611	-0.00129	-0.000675
301	-6e-05	0.02074	0.021405		0.0206112	0.474676	0.03118	0.031845		0.0297238	0.68454	0.03227	0.032935		0.0309055	0.711754	0.04212	0.042785		0.0381608	0.878843	0.05542	0.056085		0.0475277	1.09456	-0.00127	-0.000665
302	-2e-05	0.02017	0.02082		0.0200262	0.461203	0.0306	0.03125		0.0291288	0.670837	0.03153	0.03218		0.0301505	0.694366	0.04079	0.04144		0.0368158	0.847868	0.05398	0.05463		0.0460727	1.06105	-0.00128	-0.00065
303	0	0.01973	0.020365		0.0195712	0.450725	0.03017	0.030805		0.0286838	0.660588	0.03111	0.031745		0.0297155	0.684348	0.03995	0.040585		0.0359608	0.828177	0.05272	0.053355		0.0447977	1.03169	-0.00127	-0.000635
304	-2e-05	0.01933	0.01997		0.0191762	0.441628	0.02964	0.03028		0.0281588	0.648498	0.03055	0.03119		0.0291605	0.671567	0.03975	0.04039		0.0357658	0.823686	0.05149	0.05213		0.0435727	1.00348	-0.00126	-0.00064
305	-3e-05	0.01886	0.019485		0.0186912	0.430458	0.02894	0.029565		0.0274438	0.632031	0.03006	0.030685		0.0286555	0.659936	0.03971	0.040335		0.0357108	0.82242	0.05022	0.050845		0.0422877	0.973886	-0.00122	-0.000625
306	0	0.01832	0.01895		0.0181562	0.418137	0.02846	0.02909		0.0269688	0.621092	0.02941	0.03004		0.0280105	0.645082	0.03955	0.04018		0.0355558	0.81885	0.04991	0.05054		0.0419827	0.966862	-0.00126	-0.00063
307	-6e-05	0.01805	0.01868		0.0178862	0.411919	0.02792	0.02855		0.0264288	0.608656	0.02906	0.02969		0.0276605	0.637022	0.03915	0.03978		0.0351558	0.809638	0.0499	0.05053		0.0419727	0.966632	-0.0012	-0.00063
308	-0.00016	0.01757	0.018325		0.0175312	0.403743	0.02763	0.028385		0.0262638	0.604856	0.02865	0.029405		0.0273755	0.630458	0.03891	0.039665		0.0350408	0.80699	0.04988	0.050635		0.0420777	0.96905	-0.00135	-0.000755
309	-8e-05	0.01715	0.01785		0.0170562	0.392804	0.02695	0.02765		0.0255288	0.587929	0.02816	0.02886		0.0268305	0.617907	0.0389	0.0396		0.0349758	0.805493	0.04914	0.04984		0.0412827	0.950741	-0.00132	-0.0007
310	5e-05	0.01679	0.01741		0.0166162	0.382671	0.02641	0.02703		0.0249088	0.57365	0.0276	0.02822		0.0261905	0.603167	0.03835	0.03897		0.0343458	0.790984	0.04863	0.04925		0.0406927	0.937153	-0.00129	-0.00062
311	-0.0001	0.01653	0.01722		0.0164262	0.378295	0.026	0.02669		0.0245688	0.56582	0.02728	0.02797		0.0259405	0.59741	0.03832	0.03901		0.0343858	0.791905	0.04862	0.04931		0.0407527	0.938535	-0.00128	-0.00069
312	-1e-05	0.0161	0.01672		0.0159262	0.36678	0.02585	0.02647		0.0243488	0.560753	0.02698	0.0276		0.0255705	0.588889	0.03831	0.03893		0.0343058	0.790063	0.0486	0.04922		0.0406627	0.936462	-0.00123	-0.00062
313	-4e-05	0.01579	0.01643		0.0156362	0.360101	0.02524	0.02588		0.0237588	0.547166	0.0266	0.02724		0.0252105	0.580598	0.03811	0.03875		0.0341258	0.785917	0.04859	0.04923		0.0406727	0.936693	-0.00124	-0.00064
314	-3e-05	0.01552	0.01621		0.0154162	0.355035	0.02509	0.02578		0.0236588	0.544863	0.02635	0.02704		0.0250105	0.575992	0.03769	0.03838		0.0337558	0.777396	0.04808	0.04877		0.0402127	0.926099	-0.00135	-0.00069
315	-2e-05	0.01526	0.01591		0.0151162	0.348126	0.02445	0.0251		0.0229788	0.529202	0.02587	0.02652		0.0244905	0.564016	0.03765	0.0383		0.0336758	0.775554	0.04737	0.04802		0.0394627	0.908826	-0.00128	-0.00065
316	-0.00012	0.01479	0.01554		0.0147462	0.339605	0.02405	0.0248		0.0226788	0.522293	0.02539	0.02614		0.0241105	0.555265	0.03743	0.03818		0.0335558	0.77279	0.04734	0.04809		0.0395327	0.910438	-0.00138	-0.00075
317	-8e-05	0.01446	0.015155		0.0143612	0.330738	0.02365	0.024345		0.0222238	0.511815	0.02499	0.025685		0.0236555	0.544786	0.03742	0.038115		0.0334908	0.771293	0.04711	0.047805		0.0392477	0.903875	-0.00131	-0.000695
318	-4e-05	0.01419	0.014875		0.0140812	0.32429	0.0235	0.024185		0.0220638	0.50813	0.02477	0.025455		0.0234255	0.539489	0.03742	0.038105		0.0334808	0.771063	0.04703	0.047715		0.0391577	0.901802	-0.00133	-0.000685
319	-4e-05	0.01413	0.01479		0.0139962	0.322332	0.02306	0.02372		0.0215988	0.497421	0.02449	0.02515		0.0231205	0.532465	0.03741	0.03807		0.0334458	0.770257	0.04685	0.04751		0.0389527	0.897081	-0.00128	-0.00066
320	-1e-05	0.01382	0.014455		0.0136612	0.314617	0.02293	0.023565		0.0214438	0.493851	0.0242	0.024835		0.0228055	0.525211	0.03718	0.037815		0.0331908	0.764384	0.04681	0.047445		0.0388877	0.895584	-0.00126	-0.000635
321	-6e-05	0.01355	0.014195		0.0134012	0.308629	0.02285	0.023495		0.0213738	0.492239	0.02385	0.024495		0.0224655	0.517381	0.03679	0.037435		0.0328108	0.755633	0.0462	0.046845		0.0382877	0.881766	-0.00123	-0.000645
322	-6e-05	0.01042	0.01108		0.0102862	0.236891	0.02272	0.02338		0.0212588	0.489591	0.02356	0.02422		0.0221905	0.511047	0.03678	0.03744		0.0328158	0.755748	0.04512	0.04578		0.0372227	0.857239	-0.00126	-0.00066
323	-0.0001	0.00922	0.00991		0.00911619	0.209946	0.02263	0.02332		0.0211988	0.488209	0.0233	0.02399		0.0219605	0.505751	0.03677	0.03746		0.0328358	0.756208	0.04509	0.04578		0.0372227	0.857239	-0.00128	-0.00069
324	-3e-05	0.009282	0.009937		0.00914319	0.210568	0.02243	0.023085		0.0209638	0.482797	0.02283	0.023485		0.0214555	0.49412	0.03676	0.037415		0.0327908	0.755172	0.04487	0.045525		0.0369677	0.851366	-0.00128	-0.000655
325	-6.5e-05	0.00865	0.0093325		0.00853869	0.196646	0.02229	0.0229725		0.0208513	0.480206	0.01929	0.0199725		0.017943	0.413228	0.03675	0.0374325		0.0328083	0.755575	0.04468	0.0453625		0.0368052	0.847624	-0.0013	-0.0006825
326	-6.9e-05	0.00864	0.0093095		0.00851569	0.196116	0.02076	0.0214295		0.0193083	0.444671	0.01928	0.0199495		0.01792	0.412698	0.02339	0.0240595		0.0194353	0.447595	0.04341	0.0440795		0.0355222	0.818076	-0.00127	-0.0006695
327	-8e-05	0.00864	0.009335		0.00854119	0.196704	0.02063	0.021325		0.0192038	0.442264	0.01928	0.019975		0.0179455	0.413285	0.02324	0.023935		0.0193108	0.444728	0.03902	0.039715		0.0311577	0.717562	-0.00131	-0.000695
328	-0.00012	0.00864	0.00931		0.00851619	0.196128	0.02023	0.0209		0.0187788	0.432476	0.01927	0.01994		0.0179105	0.412479	0.02273	0.0234		0.0187758	0.432407	0.03543	0.0361		0.0275427	0.634309	-0.00122	-0.00067
329	2e-05	0.00864	0.009245		0.00845119	0.194631	0.01987	0.020475		0.0183538	0.422688	0.01926	0.019865		0.0178355	0.410752	0.02263	0.023235		0.0186108	0.428607	0.03309	0.033695		0.0251377	0.578921	-0.00123	-0.000605
330	-0.00017	0.00899	0.009715		0.00892119	0.205455	0.0197	0.020425		0.0183038	0.421537	0.01926	0.019985		0.0179555	0.413515	0.02214	0.022865		0.0182408	0.420086	0.03282	0.033545		0.0249877	0.575467	-0.00128	-0.000725
331	0	0.0098	0.010435		0.00964119	0.222037	0.01951	0.020145		0.0180238	0.415089	0.01925	0.019885		0.0178555	0.411212	0.02209	0.022725		0.0181008	0.416861	0.03255	0.033185		0.0246277	0.567176	-0.00127	-0.000635
332	-4e-05	0.00893	0.00956		0.00876619	0.201885	0.01917	0.0198		0.0176788	0.407143	0.01924	0.01987		0.0178405	0.410867	0.02169	0.02232		0.0176958	0.407534	0.0321	0.03273		0.0241727	0.556698	-0.00122	-0.00063
333	4e-05	0.00893	0.009545		0.00875119	0.20154	0.01909	0.019705		0.0175838	0.404955	0.0192	0.019815		0.0177855	0.4096	0.0216	0.022215		0.0175908	0.405116	0.03183	0.032445		0.0238877	0.550134	-0.00127	-0.000615
334	-0.00012	0.00892	0.009645		0.00885119	0.203843	0.01864	0.019365		0.0172438	0.397125	0.01919	0.019915		0.0178855	0.411903	0.021	0.021725		0.0171008	0.393831	0.0314	0.032125		0.0235677	0.542764	-0.00133	-0.000725
335	-4e-05	0.00891	0.00959		0.00879619	0.202576	0.01862	0.0193		0.0171788	0.395628	0.01919	0.01987		0.0178405	0.410867	0.02098	0.02166		0.0170358	0.392334	0.0312	0.03188		0.0233227	0.537122	-0.00132	-0.00068
336	-0.00011	0.0089	0.009605		0.00881119	0.202922	0.01815	0.018855		0.0167338	0.38538	0.01918	0.019885		0.0178555	0.411212	0.02079	0.021495		0.0168708	0.388535	0.03078	0.031485		0.0229277	0.528025	-0.0013	-0.000705
337	1e-05	0.0089	0.009525		0.00873119	0.201079	0.01826	0.018885		0.0167638	0.386071	0.01918	0.019805		0.0177755	0.40937	0.02072	0.021345		0.0167208	0.38508	0.03085	0.031475		0.0229177	0.527795	-0.00126	-0.000625
338	-2e-05	0.0089	0.00956		0.00876619	0.201885	0.01772	0.01838		0.0162588	0.374441	0.01917	0.01983		0.0178005	0.409946	0.02025	0.02091		0.0162858	0.375062	0.03013	0.03079		0.0222327	0.512019	-0.0013	-0.00066
339	3e-05	0.0089	0.00952		0.00872619	0.200964	0.0177	0.01832		0.0161988	0.373059	0.019	0.01962		0.0175905	0.405109	0.02011	0.02073		0.0161058	0.370917	0.03009	0.03071		0.0221527	0.510177	-0.00127	-0.00062
340	-0.00011	0.00898	0.009685		0.00889119	0.204764	0.01722	0.017925		0.0158038	0.363962	0.01877	0.019475		0.0174455	0.40177	0.01994	0.020645		0.0160208	0.368959	0.02961	0.030315		0.0217577	0.50108	-0.0013	-0.000705
341	0	0.00898	0.0096		0.00880619	0.202807	0.01737	0.01799		0.0158688	0.365459	0.01852	0.01914		0.0171105	0.394055	0.01963	0.02025		0.0156258	0.359862	0.02963	0.03025		0.0216927	0.499583	-0.00124	-0.00062
342	-0.00011	0.00898	0.009675		0.00888119	0.204534	0.01689	0.017585		0.0154638	0.356132	0.01834	0.019035		0.0170055	0.391637	0.01949	0.020185		0.0155608	0.358365	0.02926	0.029955		0.0213977	0.492789	-0.00128	-0.000695
343	-1e-05	0.00898	0.00962		0.00882619	0.203267	0.01671	0.01735		0.0152288	0.35072	0.01796	0.0186		0.0165705	0.381619	0.01912	0.01976		0.0151358	0.348577	0.02899	0.02963		0.0210727	0.485305	-0.00127	-0.00064
344	-6.9e-05	0.00898	0.0096445		0.00885069	0.203831	0.01641	0.0170745		0.0149533	0.344375	0.01788	0.0185445		0.016515	0.380341	0.01907	0.0197345		0.0151103	0.34799	0.02874	0.0294045		0.0208472	0.480111	-0.00126	-0.0006645
345	0	0.00898	0.009605		0.00881119	0.202922	0.01634	0.016965		0.0148438	0.341853	0.01742	0.018045		0.0160155	0.368837	0.01877	0.019395		0.0147708	0.340172	0.02858	0.029205		0.0206477	0.475517	-0.00125	-0.000625
346	-0.0001	0.00898	0.009675		0.00888119	0.204534	0.01611	0.016805		0.0146838	0.338168	0.01747	0.018165		0.0161355	0.371601	0.01861	0.019305		0.0146808	0.338099	0.02819	0.028885		0.0203277	0.468147	-0.00129	-0.000695
347	-3e-05	0.00897	0.00962		0.00882619	0.203267	0.01601	0.01666		0.0145388	0.334829	0.01711	0.01776		0.0157305	0.362274	0.01837	0.01902		0.0143958	0.331535	0.02797	0.02862		0.0200627	0.462044	-0.00127	-0.00065
348	-0.00013	0.00873	0.00945		0.00865619	0.199352	0.01565	0.01637		0.0142488	0.32815	0.01678	0.0175		0.0154705	0.356286	0.01812	0.01884		0.0142158	0.32739	0.02761	0.02833		0.0197727	0.455366	-0.00131	-0.00072
349	-8e-05	0.00861	0.00931		0.00851619	0.196128	0.0155	0.0162		0.0140788	0.324235	0.01668	0.01738		0.0153505	0.353522	0.01794	0.01864		0.0140158	0.322784	0.02748	0.02818		0.0196227	0.451911	-0.00132	-0.0007
350	-0.00014	0.00854	0.009265		0.00847119	0.195092	0.01531	0.016035		0.0139138	0.320435	0.01644	0.017165		0.0151355	0.348571	0.01791	0.018635		0.0140108	0.322669	0.02712	0.027845		0.0192877	0.444196	-0.00131	-0.000725
351	-6.9e-05	0.00838	0.0090495		0.00825569	0.190129	0.01507	0.0157395		0.0136183	0.31363	0.01612	0.0167895		0.01476	0.339923	0.01747	0.0181395		0.0135153	0.311257	0.02706	0.0277295		0.0191722	0.441536	-0.00127	-0.0006695
352	-0.00011	0.00826	0.008965		0.00817119	0.188183	0.01494	0.015645		0.0135238	0.311454	0.01609	0.016795		0.0147655	0.34005	0.01748	0.018185		0.0135608	0.312305	0.02674	0.027445		0.0188877	0.434984	-0.0013	-0.000705
353	-0.00011	0.008109	0.008839		0.00804519	0.185281	0.0148	0.01553		0.0134088	0.308805	0.01588	0.01661		0.0145805	0.335789	0.01723	0.01796		0.0133358	0.307123	0.02655	0.02728		0.0187227	0.431184	-0.00135	-0.00073
354	0	0.00797	0.008585		0.00779119	0.179431	0.01453	0.015145		0.0130238	0.299939	0.01568	0.016295		0.0142655	0.328535	0.01706	0.017675		0.0130508	0.30056	0.02632	0.026935		0.0183777	0.423239	-0.00123	-0.000615
355	-0.00013	0.00788	0.008605		0.00781119	0.179892	0.01438	0.015105		0.0129838	0.299017	0.01553	0.016255		0.0142255	0.327613	0.01688	0.017605		0.0129808	0.298948	0.02606	0.026785		0.0182277	0.419784	-0.00132	-0.000725
356	-8e-05	0.00782	0.008515		0.00772119	0.177819	0.0142	0.014895		0.0127738	0.294181	0.01529	0.015985		0.0139555	0.321395	0.01682	0.017515		0.0128908	0.296875	0.02588	0.026575		0.0180177	0.414948	-0.00131	-0.000695
357	-0.0001	0.0077	0.00838		0.00758619	0.17471	0.01414	0.01482		0.0126988	0.292454	0.01507	0.01575		0.0137205	0.315983	0.01656	0.01724		0.0126158	0.290542	0.02561	0.02629		0.0177327	0.408384	-0.00126	-0.00068
358	-6e-05	0.00761	0.00828		0.00748619	0.172407	0.01394	0.01461		0.0124888	0.287618	0.01504	0.01571		0.0136805	0.315062	0.01656	0.01723		0.0126058	0.290312	0.02548	0.02615		0.0175927	0.40516	-0.00128	-0.00067
359	-0.00014	0.00764	0.008375		0.00758119	0.174595	0.01392	0.014655		0.0125338	0.288654	0.01496	0.015695		0.0136655	0.314717	0.01638	0.017115		0.0124908	0.287663	0.0254	0.026135		0.0175777	0.404815	-0.00133	-0.000735
360	-8e-05	0.00734	0.00805		0.00725619	0.16711	0.01364	0.01435		0.0122288	0.28163	0.01461	0.01532		0.0132905	0.30608	0.01622	0.01693		0.0123058	0.283403	0.02505	0.02576		0.0172027	0.396178	-0.00134	-0.00071
361	-9e-05	0.00739	0.008075		0.00728119	0.167686	0.01364	0.014325		0.0122038	0.281054	0.01458	0.015265		0.0132355	0.304814	0.01618	0.016865		0.0122408	0.281906	0.02509	0.025775		0.0172177	0.396524	-0.00128	-0.000685
362	-9e-05	0.00724	0.00796		0.00716619	0.165037	0.01332	0.01404		0.0119188	0.27449	0.01441	0.01513		0.0131005	0.301705	0.01587	0.01659		0.0119658	0.275572	0.02471	0.02543		0.0168727	0.388579	-0.00135	-0.00072
363	-9e-05	0.00722	0.007895		0.00710119	0.16354	0.01318	0.013855		0.0117338	0.27023	0.01419	0.014865		0.0128355	0.295602	0.01579	0.016465		0.0118408	0.272694	0.02458	0.025255		0.0166977	0.384548	-0.00126	-0.000675
364	-4e-05	0.00701	0.00764		0.00684619	0.157668	0.01306	0.01369		0.0115688	0.26643	0.01406	0.01469		0.0126605	0.291572	0.01551	0.01614		0.0115158	0.265209	0.02448	0.02511		0.0165527	0.381209	-0.00122	-0.00063
365	-4e-05	0.00692	0.00758		0.00678619	0.156286	0.01289	0.01355		0.0114288	0.263206	0.01384	0.0145		0.0124705	0.287196	0.01556	0.01622		0.0115958	0.267051	0.02421	0.02487		0.0163127	0.375682	-0.00128	-0.00066
366	2e-05	0.00686	0.007495		0.00670119	0.154328	0.01284	0.013475		0.0113538	0.261478	0.01383	0.014465		0.0124355	0.28639	0.01535	0.015985		0.0113608	0.261639	0.02408	0.024715		0.0161577	0.372112	-0.00129	-0.000635
367	-0.00013	0.00681	0.007505		0.00671119	0.154559	0.01264	0.013335		0.0112138	0.258254	0.01361	0.014305		0.0122755	0.282705	0.01515	0.015845		0.0112208	0.258415	0.02383	0.024525		0.0159677	0.367736	-0.00126	-0.000695
368	0	0.00657	0.00719		0.00639619	0.147304	0.01259	0.01321		0.0110888	0.255376	0.01345	0.01407		0.0120405	0.277293	0.0149	0.01552		0.0108958	0.25093	0.02366	0.02428		0.0157227	0.362094	-0.00124	-0.00062
369	-3e-05	0.00674	0.00739		0.00659619	0.15191	0.01237	0.01302		0.0108988	0.251	0.01333	0.01398		0.0119505	0.27522	0.01502	0.01567		0.0110458	0.254385	0.02362	0.02427		0.0157127	0.361864	-0.00127	-0.00065
370	-0.00011	0.0064	0.007145		0.00635119	0.146268	0.01221	0.012955		0.0108338	0.249503	0.01313	0.013875		0.0118455	0.272802	0.01461	0.015355		0.0107308	0.24713	0.02333	0.024075		0.0155177	0.357373	-0.00138	-0.000745
371	-5e-05	0.00647	0.00718		0.00638619	0.147074	0.01211	0.01282		0.0106988	0.246394	0.01297	0.01368		0.0116505	0.268311	0.01459	0.0153		0.0106758	0.245864	0.02312	0.02383		0.0152727	0.351731	-0.00137	-0.00071
372	-1e-05	0.00609	0.0067		0.00590619	0.13602	0.01197	0.01258		0.0104588	0.240867	0.01297	0.01358		0.0115505	0.266008	0.01438	0.01499		0.0103658	0.238724	0.02295	0.02356		0.0150027	0.345512	-0.00121	-0.00061
373	-0.00018	0.00656	0.0073		0.00650619	0.149838	0.01196	0.0127		0.0105788	0.24363	0.01281	0.01355		0.0115205	0.265317	0.01447	0.01521		0.0105858	0.243791	0.02292	0.02366		0.0151027	0.347815	-0.0013	-0.00074
374	-0.00019	0.00587	0.006625		0.00583119	0.134292	0.01166	0.012415		0.0102938	0.237067	0.01265	0.013405		0.0113755	0.261978	0.01407	0.014825		0.0102008	0.234924	0.02247	0.023225		0.0146677	0.337797	-0.00132	-0.000755
375	-0.00014	0.00651	0.0072		0.00640619	0.147535	0.01183	0.01252		0.0103988	0.239485	0.0126	0.01329		0.0112605	0.25933	0.01435	0.01504		0.0104158	0.239876	0.02261	0.0233		0.0147427	0.339525	-0.00124	-0.00069
376	0	0.00554	0.00619		0.00539619	0.124274	0.01126	0.01191		0.00978882	0.225437	0.01238	0.01303		0.0110005	0.253342	0.01381	0.01446		0.0098358	0.226518	0.02208	0.02273		0.0141727	0.326398	-0.0013	-0.00065
377	-1e-05	0.0065	0.007155		0.00636119	0.146498	0.0116	0.012255		0.0101338	0.233382	0.01232	0.012975		0.0109455	0.252075	0.01412	0.014775		0.0101508	0.233773	0.02256	0.023215		0.0146577	0.337567	-0.0013	-0.000655
378	-1e-05	0.00493	0.005555		0.00476119	0.10965	0.01091	0.011535		0.00941382	0.2168	0.01191	0.012535		0.0105055	0.241942	0.01328	0.013905		0.0092808	0.213737	0.02171	0.022335		0.0137777	0.317301	-0.00124	-0.000625
379	-4e-05	0.00654	0.00718		0.00638619	0.147074	0.01135	0.01199		0.00986882	0.227279	0.01203	0.01267		0.0106405	0.245051	0.01394	0.01458		0.0099558	0.229282	0.02214	0.02278		0.0142227	0.327549	-0.00124	-0.00064
380	-0.00017	0.00456	0.00533		0.00453619	0.104468	0.01059	0.01136		0.00923882	0.21277	0.0117	0.01247		0.0104405	0.240445	0.01276	0.01353		0.0089058	0.205101	0.02149	0.02226		0.0137027	0.315573	-0.00137	-0.00077
381	-0.0001	0.00649	0.00717		0.00637619	0.146844	0.01115	0.01183		0.00970882	0.223594	0.01176	0.01244		0.0104105	0.239754	0.01385	0.01453		0.0099058	0.228131	0.02188	0.02256		0.0140027	0.322482	-0.00126	-0.00068
382	-4e-05	0.00404	0.00466		0.00386619	0.0890384	0.01001	0.01063		0.00850882	0.195958	0.01145	0.01207		0.0100405	0.231233	0.01229	0.01291		0.0082858	0.190822	0.02087	0.02149		0.0129327	0.29784	-0.0012	-0.00062
383	-5e-05	0.00643	0.00705		0.00625619	0.14408	0.01101	0.01163		0.00950882	0.218988	0.01189	0.01251		0.0104805	0.241366	0.01406	0.01468		0.0100558	0.231585	0.02153	0.02215		0.0135927	0.31304	-0.00119	-0.00062
384	-3e-05	0.00548	0.006165		0.00537119	0.123699	0.01052	0.011205		0.00908382	0.2092	0.01129	0.011975		0.00994551	0.229045	0.01315	0.013835		0.0092108	0.212125	0.02107	0.021755		0.0131977	0.303943	-0.00134	-0.000685
385	-8e-05	0.00515	0.00582		0.00502619	0.115753	0.01037	0.01104		0.00891882	0.2054	0.01119	0.01186		0.00983051	0.226397	0.01296	0.01363		0.0090058	0.207404	0.02078	0.02145		0.0128927	0.296919	-0.00126	-0.00067
386	-3e-05	0.00533	0.005985		0.00519119	0.119553	0.01031	0.010965		0.00884382	0.203673	0.01106	0.011715		0.00968551	0.223057	0.01281	0.013465		0.0088408	0.203604	0.02068	0.021335		0.0127777	0.294271	-0.00128	-0.000655
387	-0.0001	0.00493	0.005655		0.00486119	0.111953	0.01001	0.010735		0.00861382	0.198376	0.01082	0.011545		0.00951551	0.219142	0.01253	0.013255		0.0086308	0.198767	0.02039	0.021115		0.0125577	0.289204	-0.00135	-0.000725
388	5e-05	0.00511	0.005695		0.00490119	0.112874	0.01003	0.010615		0.00849382	0.195613	0.01082	0.011405		0.00937551	0.215918	0.01242	0.013005		0.0083808	0.19301	0.02025	0.020835		0.0122777	0.282756	-0.00122	-0.000585
389	-0.00015	0.0048	0.00554		0.00474619	0.109305	0.00991	0.01065		0.00852882	0.196419	0.01073	0.01147		0.00944051	0.217415	0.01244	0.01318		0.0085558	0.19704	0.02016	0.0209		0.0123427	0.284253	-0.00133	-0.00074
390	-6.9e-05	0.00504	0.0056845		0.00489069	0.112633	0.00996	0.0106045		0.00848332	0.195371	0.01073	0.0113745		0.00934501	0.215216	0.0124	0.0130445		0.0084203	0.19392	0.02014	0.0207845		0.0122272	0.281593	-0.00122	-0.0006445
391	-0.0001	0.00471	0.005425		0.00463119	0.106656	0.00969	0.010405		0.00828382	0.190776	0.01045	0.011165		0.00913551	0.210391	0.0123	0.013015		0.0083908	0.19324	0.01991	0.020625		0.0120677	0.277919	-0.00133	-0.000715
392	3e-05	0.0049	0.00548		0.00468619	0.107923	0.00974	0.01032		0.00819882	0.188819	0.01031	0.01089		0.00886051	0.204058	0.0122	0.01278		0.0081558	0.187828	0.0198	0.02038		0.0118227	0.272277	-0.00119	-0.00058
393	-9e-05	0.00462	0.005305		0.00451119	0.103893	0.009509	0.010194		0.00807282	0.185917	0.01033	0.011015		0.00898551	0.206936	0.01204	0.012725		0.0081008	0.186561	0.01963	0.020315		0.0117577	0.27078	-0.00128	-0.000685
394	4e-05	0.00491	0.00552		0.00472619	0.108844	0.009549	0.010159		0.00803782	0.185111	0.01015	0.01076		0.00873051	0.201064	0.01209	0.0127		0.0080758	0.185986	0.01965	0.02026		0.0117027	0.269513	-0.00126	-0.00061
395	-6e-05	0.00456	0.005235		0.00444119	0.102281	0.00931	0.009985		0.00786382	0.181104	0.01009	0.010765		0.00873551	0.201179	0.01195	0.012625		0.0080008	0.184258	0.01937	0.020045		0.0114877	0.264562	-0.00129	-0.000675
396	3e-05	0.00463	0.00523		0.00443619	0.102165	0.00931	0.00991		0.00778882	0.179377	0.00995	0.01055		0.00852051	0.196227	0.01178	0.01238		0.0077558	0.178616	0.01939	0.01999		0.0114327	0.263295	-0.00123	-0.0006
397	-6.9e-05	0.00436	0.0050595		0.00426569	0.0982388	0.00899	0.0096895		0.00756832	0.174298	0.0098	0.0104995		0.00847001	0.195064	0.01176	0.0124595		0.0078353	0.180447	0.01905	0.0197495		0.0111922	0.257757	-0.00133	-0.0006995
398	6.9e-05	0.00439	0.0050205		0.00422669	0.0973407	0.00915	0.0097805		0.00765932	0.176394	0.00971	0.0103405		0.00831101	0.191403	0.01165	0.0122805		0.0076563	0.176325	0.01897	0.0196005		0.0110432	0.254325	-0.00133	-0.0006305
399	-6e-05	0.00437	0.00503		0.00423619	0.0975595	0.008829	0.009489		0.00736782	0.169681	0.009719	0.010379		0.00834951	0.192289	0.01155	0.01221		0.0075858	0.174701	0.01885	0.01951		0.0109527	0.252241	-0.00126	-0.00066
400	-3e-05	0.00442	0.005105		0.00431119	0.0992867	0.00905	0.009735		0.00761382	0.175346	0.00957	0.010255		0.00822551	0.189433	0.01146	0.012145		0.0075208	0.173204	0.01894	0.019625		0.0110677	0.254889	-0.00134	-0.000685
401	-3e-05	0.00428	0.004915		0.00412119	0.094911	0.00871	0.009345		0.00722382	0.166365	0.00946	0.010095		0.00806551	0.185749	0.01144	0.012075		0.0074508	0.171592	0.01859	0.019225		0.0106677	0.245677	-0.00124	-0.000635
402	-2e-05	0.00412	0.004775		0.00398119	0.0916868	0.0089	0.009555		0.00743382	0.171201	0.009299	0.009954		0.00792451	0.182501	0.01113	0.011785		0.0071608	0.164913	0.01858	0.019235		0.0106777	0.245908	-0.00129	-0.000655
403	-6.9e-05	0.00421	0.0048495		0.00405569	0.0934025	0.00854	0.0091795		0.00705832	0.162553	0.00927	0.0099095		0.00788001	0.181477	0.01126	0.0118995		0.0072753	0.16755	0.01834	0.0189795		0.0104222	0.240023	-0.00121	-0.0006395
404	-3e-05	0.00402	0.004695		0.00390119	0.0898444	0.00859	0.009265		0.00714382	0.164522	0.00914	0.009815		0.00778551	0.1793	0.01111	0.011785		0.0071608	0.164913	0.01828	0.018955		0.0103977	0.239459	-0.00132	-0.000675
405	-6e-05	0.00407	0.004735		0.00394119	0.0907656	0.00837	0.009035		0.00691382	0.159225	0.00903	0.009695		0.00766551	0.176537	0.01103	0.011695		0.0070708	0.162841	0.0181	0.018765		0.0102077	0.235084	-0.00127	-0.000665
406	6e-05	0.00392	0.00451		0.00371619	0.0855839	0.00846	0.00905		0.00692882	0.159571	0.00893	0.00952		0.00749051	0.172506	0.01085	0.01144		0.0068158	0.156968	0.01823	0.01882		0.0102627	0.23635	-0.00124	-0.00059
407	-9e-05	0.0039	0.00456		0.00376619	0.0867354	0.00817	0.00883		0.00670882	0.154504	0.00874	0.0094		0.00737051	0.169743	0.01083	0.01149		0.0068658	0.158119	0.01794	0.0186		0.0100427	0.231284	-0.00123	-0.00066
408	-3e-05	0.00389	0.00455		0.00375619	0.0865051	0.00827	0.00893		0.00680882	0.156807	0.00876	0.00942		0.00739051	0.170203	0.01066	0.01132		0.0066958	0.154204	0.01786	0.01852		0.00996271	0.229441	-0.00129	-0.00066
409	-9e-05	0.00383	0.004505		0.00371119	0.0854687	0.00804	0.008715		0.00659382	0.151856	0.00864	0.009315		0.00728551	0.167785	0.01074	0.011415		0.0067908	0.156392	0.01774	0.018415		0.00985771	0.227023	-0.00126	-0.000675
410	-5e-05	0.00369	0.00436		0.00356619	0.0821294	0.008059	0.008729		0.00660782	0.152178	0.00854	0.00921		0.00718051	0.165367	0.01049	0.01116		0.0065358	0.150519	0.01764	0.01831		0.00975271	0.224605	-0.00129	-0.00067
411	-0.00014	0.00369	0.00444		0.00364619	0.0839718	0.00786	0.00861		0.00648882	0.149438	0.00843	0.00918		0.00715051	0.164676	0.0105	0.01125		0.0066258	0.152592	0.01743	0.01818		0.00962271	0.221611	-0.00136	-0.00075
412	-1e-05	0.0036	0.00423		0.00343619	0.0791355	0.00791	0.00854		0.00641882	0.147825	0.00835	0.00898		0.00695051	0.16007	0.01023	0.01086		0.0062358	0.14361	0.01739	0.01802		0.00946271	0.217926	-0.00125	-0.00063
413	-0.00012	0.00372	0.00444		0.00364619	0.0839718	0.00777	0.00849		0.00636882	0.146674	0.00826	0.00898		0.00695051	0.16007	0.01036	0.01108		0.0064558	0.148677	0.01727	0.01799		0.00943271	0.217235	-0.00132	-0.00072
414	-9e-05	0.00354	0.00426		0.00346619	0.0798264	0.00774	0.00846		0.00633882	0.145983	0.00807	0.00879		0.00676051	0.155695	0.01022	0.01094		0.0063158	0.145453	0.0172	0.01792		0.00936271	0.215623	-0.00135	-0.00072
415	-0.00013	0.00365	0.004325		0.00353119	0.0813233	0.00761	0.008285		0.00616382	0.141953	0.0081	0.008775		0.00674551	0.155349	0.01025	0.010925		0.0063008	0.145107	0.01707	0.017745		0.00918771	0.211593	-0.00122	-0.000675
416	-0.00013	0.00348	0.004165		0.00337119	0.0776385	0.00758	0.008265		0.00614382	0.141492	0.007939	0.008624		0.00659451	0.151872	0.01007	0.010755		0.0061308	0.141192	0.01705	0.017735		0.00917771	0.211363	-0.00124	-0.000685
417	-8e-05	0.00349	0.00414		0.00334619	0.0770628	0.00745	0.0081		0.00597882	0.137692	0.00792	0.00857		0.00654051	0.150628	0.01006	0.01071		0.0060858	0.140156	0.01685	0.0175		0.00894271	0.205951	-0.00122	-0.00065
418	-0.00011	0.00333	0.00399		0.00319619	0.0736083	0.00741	0.00807		0.00594882	0.137001	0.00778	0.00844		0.00641051	0.147634	0.0099	0.01056		0.0059358	0.136701	0.01676	0.01742		0.00886271	0.204108	-0.00121	-0.00066
419	-3e-05	0.00342	0.004055		0.00326119	0.0751052	0.00728	0.007915		0.00579382	0.133432	0.00774	0.008375		0.00634551	0.146137	0.00988	0.010515		0.0058908	0.135665	0.01662	0.017255		0.00869771	0.200308	-0.00124	-0.000635
420	-3e-05	0.00326	0.00388		0.00308619	0.071075	0.00727	0.00789		0.00576882	0.132856	0.00768	0.0083		0.00627051	0.14441	0.00975	0.01037		0.0057458	0.132326	0.01659	0.01721		0.00865271	0.199272	-0.00121	-0.00062
421	-6.9e-05	0.00325	0.0039195		0.00312569	0.0719846	0.0072	0.0078695		0.00574832	0.132384	0.00748	0.0081495		0.00612001	0.140944	0.009719	0.0103885		0.0057643	0.132752	0.01642	0.0170895		0.00853221	0.196497	-0.00127	-0.0006695
422	-6.9e-05	0.00324	0.0038695		0.00307569	0.0708331	0.00714	0.0077695		0.00564832	0.130081	0.0074	0.0080295		0.00600001	0.13818	0.00963	0.0102595		0.0056353	0.129781	0.01657	0.0171995		0.00864221	0.19903	-0.00119	-0.0006295
423	-6e-05	0.00337	0.004015		0.00322119	0.074184	0.00697	0.007615		0.00549382	0.126523	0.00726	0.007905		0.00587551	0.135313	0.00974	0.010385		0.0057608	0.132671	0.01638	0.017025		0.00846771	0.195011	-0.00123	-0.000645
424	-0.00013	0.00309	0.003795		0.00300119	0.0691174	0.0069	0.007605		0.00548382	0.126292	0.00717	0.007875		0.00584551	0.134622	0.00933	0.010035		0.0054108	0.124611	0.0162	0.016905		0.00834771	0.192248	-0.00128	-0.000705
425	-0.0001	0.00313	0.00382		0.00302619	0.0696932	0.00676	0.00745		0.00532882	0.122723	0.00707	0.00776		0.00573051	0.131974	0.00942	0.01011		0.0054858	0.126338	0.01611	0.0168		0.00824271	0.18983	-0.00128	-0.00069
426	-6.9e-05	0.00296	0.0036145		0.00282069	0.0649605	0.00676	0.0074145		0.00529332	0.121905	0.00698	0.0076345		0.00560501	0.129083	0.00911	0.0097645		0.0051403	0.118381	0.01581	0.0164645		0.00790721	0.182103	-0.00124	-0.0006545
427	-8e-05	0.00304	0.003685		0.00289119	0.0665841	0.00658	0.007225		0.00510382	0.117541	0.0069	0.007545		0.00551551	0.127022	0.00935	0.009995		0.0053708	0.12369	0.01578	0.016425		0.00786771	0.181193	-0.00121	-0.000645
428	-2e-05	0.00286	0.00348		0.00268619	0.061863	0.00663	0.00725		0.00512882	0.118117	0.0069	0.00752		0.00549051	0.126446	0.00907	0.00969		0.0050658	0.116665	0.01576	0.01638		0.00782271	0.180157	-0.00122	-0.00062
429	-5e-05	0.003	0.003645		0.00285119	0.0656629	0.00656	0.007205		0.00508382	0.11708	0.00674	0.007385		0.00535551	0.123337	0.00916	0.009805		0.0051808	0.119314	0.01565	0.016295		0.00773771	0.178199	-0.00124	-0.000645
430	-0.00016	0.0028	0.003535		0.00274119	0.0631296	0.00637	0.007105		0.00498382	0.114777	0.00663	0.007365		0.00533551	0.122877	0.008959	0.009694		0.0050698	0.116757	0.01561	0.016345		0.00778771	0.179351	-0.00131	-0.000735
431	-3e-05	0.00293	0.00356		0.00276619	0.0637054	0.00632	0.00695		0.00482882	0.111208	0.00651	0.00714		0.00511051	0.117695	0.00893	0.00956		0.0049358	0.113671	0.0154	0.01603		0.00747271	0.172097	-0.00123	-0.00063
432	-6e-05	0.00251	0.00318		0.00238619	0.054954	0.00622	0.00689		0.00476882	0.109826	0.00644	0.00711		0.00508051	0.117004	0.00869	0.00936		0.0047358	0.109065	0.01523	0.0159		0.00734271	0.169103	-0.00128	-0.00067
433	-1e-05	0.00275	0.003365		0.00257119	0.0592145	0.00622	0.006835		0.00471382	0.108559	0.00633	0.006945		0.00491551	0.113204	0.00878	0.009395		0.0047708	0.109872	0.01517	0.015785		0.00722771	0.166454	-0.00122	-0.000615
434	-0.00014	0.00249	0.0032		0.00240619	0.0554146	0.00605	0.00676		0.00463882	0.106832	0.00624	0.00695		0.00492051	0.113319	0.0086	0.00931		0.0046858	0.107914	0.01507	0.01578		0.00722271	0.166339	-0.00128	-0.00071
435	-5e-05	0.00271	0.003375		0.00258119	0.0594448	0.00618	0.006845		0.00472382	0.10879	0.00611	0.006775		0.00474551	0.109289	0.008699	0.009364		0.0047398	0.109158	0.01517	0.015835		0.00727771	0.167606	-0.00128	-0.000665
436	-6.9e-05	0.00237	0.0029995		0.00220569	0.050797	0.00609	0.0067195		0.00459832	0.105899	0.00618	0.0068095		0.00478001	0.110084	0.00859	0.0092195		0.0045953	0.10583	0.01492	0.0155495		0.00699221	0.161031	-0.00119	-0.0006295
437	-0.0001	0.00261	0.0033		0.00250619	0.0577176	0.00596	0.00665		0.00452882	0.104299	0.006	0.00669		0.00466051	0.107332	0.008529	0.009219		0.0045948	0.105818	0.01488	0.01557		0.00701271	0.161503	-0.00128	-0.00069
438	-0.0001	0.0023	0.00294		0.00214619	0.0494268	0.00563	0.00627		0.00414882	0.0955473	0.00591	0.00655		0.00452051	0.104107	0.00837	0.00901		0.0043858	0.101005	0.01464	0.01528		0.00672271	0.154824	-0.00118	-0.00064
439	-3e-05	0.00265	0.00328		0.00248619	0.057257	0.00593	0.00656		0.00443882	0.102226	0.00588	0.00651		0.00448051	0.103186	0.00852	0.00915		0.0045258	0.104229	0.01475	0.01538		0.00682271	0.157127	-0.00123	-0.00063
440	-6.9e-05	0.00229	0.0029445		0.00215069	0.0495304	0.00582	0.0064745		0.00435332	0.100257	0.00588	0.0065345		0.00450501	0.10375	0.00834	0.0089945		0.0043703	0.100648	0.0145	0.0151545		0.00659721	0.151934	-0.00124	-0.0006545
441	-0.0001	0.00254	0.003225		0.00243119	0.0559903	0.00573	0.006415		0.00429382	0.0988867	0.00571	0.006395		0.00436551	0.100538	0.00826	0.008945		0.0043208	0.099508	0.01457	0.015255		0.00669771	0.154248	-0.00127	-0.000685
442	-5e-05	0.00221	0.00285		0.00205619	0.0473541	0.0055	0.00614		0.00401882	0.0925534	0.00559	0.00623		0.00420051	0.0967377	0.00812	0.00876		0.0041358	0.0952475	0.01437	0.01501		0.00645271	0.148606	-0.00123	-0.00064
443	1e-05	0.00241	0.002995		0.00220119	0.0506934	0.00563	0.006215		0.00409382	0.0942807	0.00556	0.006145		0.00411551	0.0947802	0.00814	0.008725		0.0041008	0.0944414	0.01438	0.014965		0.00640771	0.14757	-0.00118	-0.000585
444	-0.00012	0.00225	0.002955		0.00216119	0.0497722	0.00546	0.006165		0.00404382	0.0931292	0.00547	0.006175		0.00414551	0.0954711	0.008109	0.008814		0.0041898	0.0964911	0.01423	0.014935		0.00637771	0.146879	-0.00129	-0.000705
445	-9e-05	0.00239	0.00307		0.00227619	0.0524207	0.00556	0.00624		0.00411882	0.0948564	0.0055	0.00618		0.00415051	0.0955862	0.008019	0.008699		0.0040748	0.0938426	0.01427	0.01495		0.00639271	0.147224	-0.00127	-0.00068
446	-6.9e-05	0.0021	0.0027445		0.00195069	0.0449244	0.00525	0.0058945		0.00377332	0.0868996	0.00536	0.0060045		0.00397501	0.0915445	0.007939	0.0085835		0.0039593	0.0911827	0.0141	0.0147445		0.00618721	0.142491	-0.00122	-0.0006445
447	-6.9e-05	0.0022	0.0028695		0.00207569	0.0478031	0.00534	0.0060095		0.00388832	0.089548	0.0052	0.0058695		0.00384001	0.0884354	0.00781	0.0084795		0.0038553	0.0887876	0.01409	0.0147595		0.00620221	0.142837	-0.00127	-0.0006695
448	-0.00017	0.00208	0.00281		0.00201619	0.0464329	0.00518	0.00591		0.00378882	0.0872565	0.00519	0.00592		0.00389051	0.0895984	0.0078	0.00853		0.0039058	0.0899506	0.01396	0.01469		0.00613271	0.141236	-0.00129	-0.00073
449	-9e-05	0.00207	0.002715		0.00192119	0.044245	0.00518	0.005825		0.00370382	0.085299	0.00515	0.005795		0.00376551	0.0867197	0.00772	0.008365		0.0037408	0.0861506	0.01391	0.014555		0.00599771	0.138127	-0.0012	-0.000645
450	-9e-05	0.00202	0.00268		0.00188619	0.043439	0.00495	0.00561		0.00348882	0.0803475	0.00506	0.00572		0.00369051	0.0849924	0.00766	0.00832		0.0036958	0.0851143	0.01376	0.01442		0.00586271	0.135018	-0.00123	-0.00066
451	-5e-05	0.00207	0.002705		0.00191119	0.0440147	0.00503	0.005665		0.00354382	0.0816142	0.00502	0.005655		0.00362551	0.0834955	0.00761	0.008245		0.0036208	0.083387	0.0138	0.014435		0.00587771	0.135364	-0.00122	-0.000635
452	-6e-05	0.00196	0.002595		0.00180119	0.0414814	0.00488	0.005515		0.00339382	0.0781597	0.0049	0.005535		0.00350551	0.0807319	0.00752	0.008155		0.0035308	0.0813143	0.01367	0.014305		0.00574771	0.13237	-0.00121	-0.000635
453	-0.00012	0.00201	0.002695		0.00190119	0.0437844	0.00496	0.005645		0.00352382	0.0811536	0.00489	0.005575		0.00354551	0.0816531	0.00751	0.008195		0.0035708	0.0822355	0.01364	0.014325		0.00576771	0.13283	-0.00125	-0.000685
454	-2e-05	0.00196	0.00257		0.00177619	0.0409057	0.00483	0.00544		0.00331882	0.0764324	0.00484	0.00545		0.00342051	0.0787743	0.00748	0.00809		0.0034658	0.0798174	0.01353	0.01414		0.00558271	0.12857	-0.0012	-0.00061
455	-9e-05	0.00194	0.002595		0.00180119	0.0414814	0.00491	0.005565		0.00344382	0.0793112	0.00473	0.005385		0.00335551	0.0772774	0.00735	0.008005		0.0033808	0.0778598	0.0135	0.014155		0.00559771	0.128915	-0.00122	-0.000655
456	-5e-05	0.00186	0.002505		0.00171119	0.0394087	0.00472	0.005365		0.00324382	0.0747052	0.00463	0.005275		0.00324551	0.0747441	0.0073	0.007945		0.0033208	0.076478	0.01331	0.013955		0.00539771	0.124309	-0.00124	-0.000645
457	-8e-05	0.0019	0.00255		0.00175619	0.0404451	0.00479	0.00544		0.00331882	0.0764324	0.00465	0.0053		0.00327051	0.0753198	0.00727	0.00792		0.0032958	0.0759023	0.01336	0.01401		0.00545271	0.125576	-0.00122	-0.00065
458	-3e-05	0.00189	0.00252		0.00172619	0.0397542	0.0046	0.00523		0.00310882	0.0715961	0.00462	0.00525		0.00322051	0.0741683	0.00734	0.00797		0.0033458	0.0770538	0.01318	0.01381		0.00525271	0.12097	-0.00123	-0.00063
459	-0.00014	0.00178	0.002445		0.00165119	0.0380269	0.00469	0.005355		0.00323382	0.0744749	0.00445	0.005115		0.00308551	0.0710593	0.00717	0.007835		0.0032108	0.0739447	0.01315	0.013815		0.00525771	0.121085	-0.00119	-0.000665
460	3e-05	0.00188	0.00248		0.00168619	0.038833	0.00467	0.00527		0.00314882	0.0725173	0.00454	0.00514		0.00311051	0.071635	0.00741	0.00801		0.0033858	0.077975	0.01324	0.01384		0.00528271	0.121661	-0.00123	-0.0006
461	-0.0002	0.00171	0.00245		0.00165619	0.0381421	0.00466	0.0054		0.00327882	0.0755112	0.00445	0.00519		0.00316051	0.0727865	0.00706	0.0078		0.0031758	0.0731387	0.01332	0.01406		0.00550271	0.126727	-0.00128	-0.00074
462	6.9e-05	0.00189	0.0024605		0.00166669	0.0383839	0.00463	0.0052005		0.00307932	0.0709167	0.00447	0.0050405		0.00301101	0.0693436	0.00737	0.0079405		0.0033163	0.0763744	0.01303	0.0136005		0.00504321	0.116145	-0.00121	-0.0005705
463	-0.00017	0.00173	0.00243		0.00163619	0.0376815	0.00458	0.00528		0.00315882	0.0727476	0.00447	0.00517		0.00314051	0.0723259	0.00698	0.00768		0.0030558	0.0703751	0.01312	0.01382		0.00526271	0.1212	-0.00123	-0.0007
464	0.00011	0.00178	0.00232		0.00152619	0.0351482	0.00443	0.00497		0.00284882	0.0656083	0.00428	0.00482		0.00279051	0.0642654	0.00722	0.00776		0.0031358	0.0722175	0.0129	0.01344		0.00488271	0.112449	-0.00119	-0.00054
465	-0.00012	0.00175	0.002375		0.00158119	0.0364148	0.00454	0.005165		0.00304382	0.0700992	0.00433	0.004955		0.00292551	0.0673745	0.007	0.007625		0.0030008	0.0691084	0.0131	0.013725		0.00516771	0.119012	-0.00113	-0.000625
466	3e-05	0.00175	0.00238		0.00158619	0.03653	0.00431	0.00494		0.00281882	0.0649174	0.0043	0.00493		0.00290051	0.0667987	0.00711	0.00774		0.0031158	0.0717569	0.01288	0.01351		0.00495271	0.114061	-0.00129	-0.00063
467	-0.00017	0.00163	0.002335		0.00154119	0.0354936	0.00436	0.005065		0.00294382	0.0677962	0.00416	0.004865		0.00283551	0.0653018	0.00678	0.007485		0.0028608	0.0658842	0.01292	0.013625		0.00506771	0.116709	-0.00124	-0.000705
468	3e-05	0.00179	0.002375		0.00158119	0.0364148	0.00428	0.004865		0.00274382	0.0631902	0.00424	0.004825		0.00279551	0.0643806	0.00704	0.007625		0.0030008	0.0691084	0.01282	0.013405		0.00484771	0.111643	-0.0012	-0.000585
469	-0.0001	0.00153	0.00218		0.00138619	0.031924	0.00428	0.00493		0.00280882	0.0646871	0.00412	0.00477		0.00274051	0.0631139	0.00678	0.00743		0.0028058	0.0646176	0.01286	0.01351		0.00495271	0.114061	-0.0012	-0.00065
470	-1e-05	0.00177	0.002425		0.00163119	0.0375663	0.00426	0.004915		0.00279382	0.0643417	0.00406	0.004715		0.00268551	0.0618473	0.00686	0.007515		0.0028908	0.0665751	0.01274	0.013395		0.00483771	0.111412	-0.0013	-0.000655
471	-0.00013	0.00164	0.00235		0.00155619	0.0358391	0.00426	0.00497		0.00284882	0.0656083	0.0041	0.00481		0.00278051	0.0640351	0.00669	0.0074		0.0027758	0.0639267	0.01274	0.01345		0.00489271	0.112679	-0.00129	-0.00071
472	-5e-05	0.00155	0.002145		0.00135119	0.0311179	0.00403	0.004625		0.00250382	0.057663	0.00396	0.004555		0.00252551	0.0581625	0.00675	0.007345		0.0027208	0.06266	0.01261	0.013205		0.00464771	0.107037	-0.00114	-0.000595
473	-0.00016	0.00146	0.00215		0.00135619	0.0312331	0.00406	0.00475		0.00262882	0.0605417	0.00386	0.00455		0.00252051	0.0580473	0.00653	0.00722		0.0025958	0.0597813	0.01257	0.01326		0.00470271	0.108303	-0.00122	-0.00069
474	2e-05	0.00169	0.00227		0.00147619	0.0339967	0.00412	0.0047		0.00257882	0.0593902	0.00396	0.00454		0.00251051	0.057817	0.00679	0.00737		0.0027458	0.0632358	0.01255	0.01313		0.00457271	0.10531	-0.00118	-0.00058
475	-6.9e-05	0.00144	0.0020745		0.00128069	0.0294943	0.00405	0.0046845		0.00256332	0.0590333	0.00386	0.0044945		0.00246501	0.0567692	0.00655	0.0071845		0.0025603	0.0589637	0.01254	0.0131745		0.00461721	0.106334	-0.0012	-0.0006345
476	0	0.00152	0.002105		0.00131119	0.0301967	0.00394	0.004525		0.00240382	0.05536	0.00377	0.004355		0.00232551	0.0535565	0.0066	0.007185		0.0025608	0.0589752	0.01246	0.013045		0.00448771	0.103352	-0.00117	-0.000585
477	-1e-05	0.00138	0.00199		0.00119619	0.0275483	0.00398	0.00459		0.00246882	0.0568569	0.00379	0.0044		0.00237051	0.0545928	0.00645	0.00706		0.0024358	0.0560965	0.01239	0.013		0.00444271	0.102316	-0.00121	-0.00061
478	-0.00013	0.00159	0.00229		0.00149619	0.0344573	0.00403	0.00473		0.00260882	0.0600811	0.00383	0.00453		0.00250051	0.0575867	0.00669	0.00739		0.0027658	0.0636964	0.01248	0.01318		0.00462271	0.106461	-0.00127	-0.0007
479	-8e-05	0.00137	0.002035		0.00124119	0.0285846	0.00388	0.004545		0.00242382	0.0558206	0.00372	0.004385		0.00235551	0.0542474	0.00647	0.007135		0.0025108	0.0578237	0.01235	0.013015		0.00445771	0.102661	-0.00125	-0.000665
480	-5e-05	0.00153	0.00212		0.00132619	0.0305422	0.00388	0.00447		0.00234882	0.0540933	0.00359	0.00418		0.00215051	0.0495262	0.00655	0.00714		0.0025158	0.0579389	0.01233	0.01292		0.00436271	0.100473	-0.00113	-0.00059
481	-0.00013	0.00143	0.00214		0.00134619	0.0310028	0.00391	0.00462		0.00249882	0.0575478	0.00361	0.00432		0.00229051	0.0527504	0.00644	0.00715		0.0025258	0.0581692	0.01231	0.01302		0.00446271	0.102776	-0.00129	-0.00071
482	-0.00014	0.00147	0.002195		0.00140119	0.0322694	0.00376	0.004485		0.00236382	0.0544388	0.00349	0.004215		0.00218551	0.0503323	0.0064	0.007125		0.0025008	0.0575934	0.01219	0.012915		0.00435771	0.100358	-0.00131	-0.000725
483	-4e-05	0.00134	0.00199		0.00119619	0.0275483	0.00375	0.0044		0.00227882	0.0524812	0.00352	0.00417		0.00214051	0.0492959	0.00637	0.00702		0.0023958	0.0551753	0.01218	0.01283		0.00427271	0.0984005	-0.00126	-0.00065
484	-0.00022	0.00141	0.002165		0.00137119	0.0315785	0.00387	0.004625		0.00250382	0.057663	0.00356	0.004315		0.00228551	0.0526353	0.00643	0.007185		0.0025608	0.0589752	0.01213	0.012885		0.00432771	0.0996672	-0.00129	-0.000755
485	-0.0001	0.00131	0.002045		0.00125119	0.0288149	0.00371	0.004445		0.00232382	0.0535176	0.00357	0.004305		0.00227551	0.052405	0.00639	0.007125		0.0025008	0.0575934	0.01214	0.012875		0.00431771	0.0994369	-0.00137	-0.000735
486	-0.0003	0.00134	0.00215		0.00135619	0.0312331	0.00364	0.00445		0.00232882	0.0536327	0.00345	0.00426		0.00223051	0.0513686	0.00629	0.0071		0.0024758	0.0570177	0.01214	0.01295		0.00439271	0.101164	-0.00132	-0.00081
487	2e-05	0.00132	0.00196		0.00116619	0.0268574	0.00369	0.00433		0.00220882	0.0508691	0.00352	0.00416		0.00213051	0.0490656	0.0063	0.00694		0.0023158	0.0533329	0.01209	0.01273		0.00417271	0.0960975	-0.0013	-0.00064
488	-0.00035	0.00128	0.00214		0.00134619	0.0310028	0.00344	0.0043		0.00217882	0.0501782	0.00336	0.00422		0.00219051	0.0504474	0.00626	0.00712		0.0024958	0.0574783	0.01191	0.01277		0.00421271	0.0970187	-0.00137	-0.00086
489	0.00017	0.00128	0.001785		0.00099119	0.0228271	0.0036	0.004105		0.00198382	0.0456874	0.00337	0.003875		0.00184551	0.0425021	0.00626	0.006765		0.0021408	0.0493026	0.01197	0.012475		0.00391771	0.0902249	-0.00118	-0.000505
490	-0.00055	0.00131	0.00224		0.00144619	0.0333058	0.00352	0.00445		0.00232882	0.0536327	0.00338	0.00431		0.00228051	0.0525201	0.00623	0.00716		0.0025358	0.0583995	0.01204	0.01297		0.00441271	0.101625	-0.00131	-0.00093
491	0.00022	0.00122	0.0017		0.00090619	0.0208696	0.00353	0.00401		0.00188882	0.0434995	0.0033	0.00378		0.00175051	0.0403142	0.00618	0.00666		0.0020358	0.0468845	0.0119	0.01238		0.00382271	0.088037	-0.00118	-0.00048
492	2e-05	0.00125	0.001855		0.00106119	0.0244392	0.00346	0.004065		0.00194382	0.0447662	0.00314	0.003745		0.00171551	0.0395082	0.0061	0.006705		0.0020808	0.0479208	0.0119	0.012505		0.00394771	0.0909158	-0.00123	-0.000605
493	-0.00018	0.00113	0.001865		0.00107119	0.0246695	0.00341	0.004145		0.00202382	0.0466086	0.00321	0.003945		0.00191551	0.0441142	0.00612	0.006855		0.0022308	0.0513753	0.01178	0.012515		0.00395771	0.0911461	-0.00129	-0.000735
494	-3e-05	0.00126	0.001865		0.00107119	0.0246695	0.00358	0.004185		0.00206382	0.0475298	0.00323	0.003835		0.00180551	0.0415809	0.00615	0.006755		0.0021308	0.0490723	0.0119	0.012505		0.00394771	0.0909158	-0.00118	-0.000605
495	-3e-05	0.00119	0.001805		0.00101119	0.0232877	0.00339	0.004005		0.00188382	0.0433844	0.00315	0.003765		0.00173551	0.0399688	0.00607	0.006685		0.0020608	0.0474602	0.01174	0.012355		0.00379771	0.0874613	-0.0012	-0.000615
496	2e-05	0.00128	0.00185		0.00105619	0.0243241	0.00342	0.00399		0.00186882	0.0430389	0.00319	0.00376		0.00173051	0.0398536	0.00616	0.00673		0.0021058	0.0484966	0.01176	0.01233		0.00377271	0.0868855	-0.00116	-0.00057
497	-0.00018	0.00116	0.00188		0.00108619	0.025015	0.00334	0.00406		0.00193882	0.044651	0.00313	0.00385		0.00182051	0.0419263	0.00597	0.00669		0.0020658	0.0475754	0.01159	0.01231		0.00375271	0.0864249	-0.00126	-0.00072
498	2e-05	0.00119	0.001785		0.00099119	0.0228271	0.00332	0.003915		0.00179382	0.0413117	0.00309	0.003685		0.00165551	0.0381264	0.00601	0.006605		0.0019808	0.0456178	0.01168	0.012275		0.00371771	0.0856189	-0.00121	-0.000595
499	-6e-05	0.00111	0.001745		0.00095119	0.0219059	0.00331	0.003945		0.00182382	0.0420026	0.00307	0.003705		0.00167551	0.038587	0.006	0.006635		0.0020108	0.0463087	0.01159	0.012225		0.00366771	0.0844674	-0.00121	-0.000635
500	-4e-05	0.00115	0.001775		0.00098119	0.0225968	0.00333	0.003955		0.00183382	0.0422329	0.00306	0.003685		0.00165551	0.0381264	0.00599	0.006615		0.0019908	0.0458481	0.0116	0.012225		0.00366771	0.0844674	-0.00121	-0.000625
501	-0.00014	0.00112	0.001795		0.00100119	0.0230574	0.00323	0.003905		0.00178382	0.0410814	0.00295	0.003625		0.00159551	0.0367446	0.0059	0.006575		0.0019508	0.0449269	0.01153	0.012205		0.00364771	0.0840068	-0.00121	-0.000675
502	-1e-05	0.00105	0.001675		0.00088119	0.0202938	0.00322	0.003845		0.00172382	0.0396996	0.00298	0.003605		0.00157551	0.036284	0.00587	0.006495		0.0018708	0.0430845	0.01151	0.012135		0.00357771	0.0823947	-0.00124	-0.000625
503	-0.00012	0.00107	0.00173		0.00093619	0.0215605	0.00319	0.00385		0.00172882	0.0398147	0.0029	0.00356		0.00153051	0.0352476	0.00588	0.00654		0.0019158	0.0441209	0.01149	0.01215		0.00359271	0.0827401	-0.0012	-0.00066
504	-5e-05	0.00108	0.001695		0.00090119	0.0207544	0.00321	0.003825		0.00170382	0.039239	0.00291	0.003525		0.00149551	0.0344416	0.00576	0.006375		0.0017508	0.0403209	0.01146	0.012075		0.00351771	0.0810129	-0.00118	-0.000615
505	-9e-05	0.00102	0.00169		0.00089619	0.0206393	0.00309	0.00376		0.00163882	0.037742	0.00283	0.0035		0.00147051	0.0338658	0.00578	0.00645		0.0018258	0.0420482	0.01138	0.01205		0.00349271	0.0804371	-0.00125	-0.00067
506	-4e-05	0.00107	0.00169		0.00089619	0.0206393	0.00308	0.0037		0.00157882	0.0363602	0.00284	0.00346		0.00143051	0.0329446	0.0058	0.00642		0.0017958	0.0413573	0.01143	0.01205		0.00349271	0.0804371	-0.0012	-0.00062
507	-0.00013	0.00096	0.001695		0.00090119	0.0207544	0.00304	0.003775		0.00165382	0.0380875	0.00282	0.003555		0.00152551	0.0351325	0.00577	0.006505		0.0018808	0.0433148	0.01133	0.012065		0.00350771	0.0807826	-0.00134	-0.000735
508	-9e-05	0.00106	0.00172		0.00092619	0.0213302	0.00315	0.00381		0.00168882	0.0388935	0.0029	0.00356		0.00153051	0.0352476	0.00579	0.00645		0.0018258	0.0420482	0.01138	0.01204		0.00348271	0.0802068	-0.00123	-0.00066
509	-4e-05	0.001	0.001625		0.00083119	0.0191423	0.00299	0.003615		0.00149382	0.0344027	0.00276	0.003385		0.00135551	0.0312174	0.00572	0.006345		0.0017208	0.03963	0.01129	0.011915		0.00335771	0.0773281	-0.00121	-0.000625
510	-0.00012	0.0009	0.001595		0.00080119	0.0184514	0.00292	0.003615		0.00149382	0.0344027	0.00256	0.003255		0.00122551	0.0282235	0.00559	0.006285		0.0016608	0.0382482	0.01114	0.011835		0.00327771	0.0754857	-0.00127	-0.000695
511	-6e-05	0.00098	0.00165		0.00085619	0.0197181	0.00298	0.00365		0.00152882	0.0352087	0.00276	0.00343		0.00140051	0.0322537	0.00578	0.00645		0.0018258	0.0420482	0.01125	0.01192		0.00336271	0.0774432	-0.00128	-0.00067
512	-0.00017	0.00096	0.0017		0.00090619	0.0208696	0.003	0.00374		0.00161882	0.0372814	0.00267	0.00341		0.00138051	0.0317931	0.00561	0.00635		0.0017258	0.0397452	0.0112	0.01194		0.00338271	0.0779038	-0.00131	-0.00074
513	-5e-05	0.00093	0.00157		0.00077619	0.0178757	0.00284	0.00348		0.00135882	0.0312936	0.00261	0.00325		0.00122051	0.0281083	0.00561	0.00625		0.0016258	0.0374422	0.01107	0.01171		0.00315271	0.0726069	-0.00123	-0.00064
514	-0.00015	0.00097	0.00173		0.00093619	0.0215605	0.0029	0.00366		0.00153882	0.035439	0.00271	0.00347		0.00144051	0.0331749	0.00562	0.00638		0.0017558	0.0404361	0.01115	0.01191		0.00335271	0.0772129	-0.00137	-0.00076
515	-0.00012	0.00087	0.00158		0.00078619	0.018106	0.00283	0.00354		0.00141882	0.0326754	0.00258	0.00329		0.00126051	0.0290295	0.0055	0.00621		0.0015858	0.036521	0.01103	0.01174		0.00318271	0.0732978	-0.0013	-0.00071
516	-0.0001	0.00094	0.0016		0.00080619	0.0185666	0.00295	0.00361		0.00148882	0.0342875	0.00254	0.0032		0.00117051	0.0269568	0.00547	0.00613		0.0015058	0.0346786	0.01112	0.01178		0.00322271	0.074219	-0.00122	-0.00066
517	-8e-05	0.00097	0.00164		0.00084619	0.0194878	0.00284	0.00351		0.00138882	0.0319845	0.00259	0.00326		0.00123051	0.0283386	0.00556	0.00623		0.0016058	0.0369816	0.01105	0.01172		0.00316271	0.0728372	-0.00126	-0.00067
518	-6.9e-05	0.00088	0.0015545		0.00076069	0.0175187	0.0028	0.0034745		0.00135332	0.031167	0.00251	0.0031845		0.00115501	0.0265999	0.00556	0.0062345		0.0016103	0.0370852	0.01098	0.0116545		0.00309721	0.0713287	-0.00128	-0.0006745
519	-6.9e-05	0.00097	0.0016595		0.00086569	0.0199368	0.0028	0.0034895		0.00136832	0.0315124	0.00251	0.0031995		0.00117001	0.0269453	0.00546	0.0061495		0.0015253	0.0351277	0.01096	0.0116495		0.00309221	0.0712136	-0.00131	-0.0006895
520	-0.00017	0.00087	0.00162		0.00082619	0.0190272	0.00274	0.00349		0.00136882	0.0315239	0.00246	0.00321		0.00118051	0.0271871	0.00534	0.00609		0.0014658	0.0337574	0.0109	0.01165		0.00309271	0.0712251	-0.00133	-0.00075
521	-4e-05	0.00091	0.00157		0.00077619	0.0178757	0.00279	0.00345		0.00132882	0.0306027	0.00253	0.00319		0.00116051	0.0267265	0.00541	0.00607		0.0014458	0.0332968	0.01094	0.0116		0.00304271	0.0700736	-0.00128	-0.00066
522	-0.00015	0.00086	0.00155		0.00075619	0.0174151	0.00273	0.00342		0.00129882	0.0299118	0.00241	0.0031		0.00107051	0.0246538	0.00535	0.00604		0.0014158	0.0326059	0.01087	0.01156		0.00300271	0.0691524	-0.00123	-0.00069
523	-8e-05	0.00092	0.00162		0.00082619	0.0190272	0.00271	0.00341		0.00128882	0.0296815	0.00244	0.00314		0.00111051	0.025575	0.00531	0.00601		0.0013858	0.031915	0.01088	0.01158		0.00302271	0.069613	-0.00132	-0.0007
524	-6e-05	0.00081	0.001495		0.00070119	0.0161484	0.0027	0.003385		0.00126382	0.0291058	0.00248	0.003165		0.00113551	0.0261508	0.00529	0.005975		0.0013508	0.0311089	0.01081	0.011495		0.00293771	0.0676555	-0.00131	-0.000685
525	-5e-05	0.0009	0.001565		0.00077119	0.0177605	0.00271	0.003375		0.00125382	0.0288755	0.0024	0.003065		0.00103551	0.0238478	0.00532	0.005985		0.0013608	0.0313392	0.01076	0.011425		0.00286771	0.0660434	-0.00128	-0.000665
526	-6.9e-05	0.000889	0.0015535		0.00075969	0.0174957	0.0027	0.0033645		0.00124332	0.0286337	0.00239	0.0030545		0.00102501	0.023606	0.0053	0.0059645		0.0013403	0.0308671	0.01078	0.0114445		0.00288721	0.0664924	-0.00126	-0.0006645
527	-1e-05	0.00084	0.001495		0.00070119	0.0161484	0.00257	0.003225		0.00110382	0.025421	0.00232	0.002975		0.00094551	0.0217751	0.00521	0.005865		0.0012408	0.0285756	0.01067	0.011325		0.00276771	0.0637404	-0.0013	-0.000655
528	-9e-05	0.0008	0.001495		0.00070119	0.0161484	0.00261	0.003305		0.00118382	0.0272634	0.00233	0.003025		0.00099551	0.0229266	0.00516	0.005855		0.0012308	0.0283453	0.01068	0.011375		0.00281771	0.0648919	-0.0013	-0.000695
529	-2e-05	0.00079	0.00146		0.00066619	0.0153424	0.00254	0.00321		0.00108882	0.0250755	0.00227	0.00294		0.00091051	0.020969	0.00524	0.00591		0.0012858	0.029612	0.01065	0.01132		0.00276271	0.0636252	-0.00132	-0.00067
530	-0.00015	0.00069	0.001455		0.00066119	0.0152272	0.00254	0.003305		0.00118382	0.0272634	0.00222	0.002985		0.00095551	0.0220054	0.00508	0.005845		0.0012208	0.028115	0.01053	0.011295		0.00273771	0.0630495	-0.00138	-0.000765
531	-5e-05	0.00085	0.001535		0.00074119	0.0170696	0.00253	0.003215		0.00109382	0.0251907	0.00219	0.002875		0.00084551	0.0194721	0.00507	0.005755		0.0011308	0.0260423	0.01061	0.011295		0.00273771	0.0630495	-0.00132	-0.000685
532	-0.00011	0.00083	0.001525		0.00073119	0.0168393	0.00257	0.003265		0.00114382	0.0263422	0.00227	0.002965		0.00093551	0.0215448	0.00517	0.005865		0.0012408	0.0285756	0.01054	0.011235		0.00267771	0.0616677	-0.00128	-0.000695
533	0	0.00078	0.00138		0.00058619	0.0135	0.00258	0.00318		0.00105882	0.0243846	0.00222	0.00282		0.00079051	0.0182054	0.00513	0.00573		0.0011058	0.0254666	0.01055	0.01115		0.00259271	0.0597101	-0.0012	-0.0006
534	-8e-05	0.00079	0.00148		0.00068619	0.015803	0.00265	0.00334		0.00121882	0.0280694	0.00226	0.00295		0.00092051	0.0211993	0.00503	0.00572		0.0010958	0.0252363	0.01048	0.01117		0.00261271	0.0601707	-0.0013	-0.00069
535	-8e-05	0.00072	0.00141		0.00061619	0.0141909	0.0025	0.00319		0.00106882	0.0246149	0.0022	0.00289		0.00086051	0.0198175	0.00506	0.00575		0.0011258	0.0259272	0.01044	0.01113		0.00257271	0.0592495	-0.0013	-0.00069
536	0	0.00065	0.00131		0.00051619	0.0118879	0.00244	0.0031		0.00097882	0.0225422	0.00212	0.00278		0.00075051	0.0172842	0.00491	0.00557		0.0009458	0.0217818	0.01034	0.011		0.00244271	0.0562556	-0.00132	-0.00066
537	-0.00014	0.00074	0.00149		0.00069619	0.0160333	0.00254	0.00329		0.00116882	0.0269179	0.00217	0.00292		0.00089051	0.0205084	0.00498	0.00573		0.0011058	0.0254666	0.01043	0.01118		0.00262271	0.060401	-0.00136	-0.00075
538	-2e-05	0.00065	0.00132		0.00052619	0.0121182	0.00248	0.00315		0.00102882	0.0236937	0.00206	0.00273		0.00070051	0.0161327	0.0049	0.00557		0.0009458	0.0217818	0.01039	0.01106		0.00250271	0.0576374	-0.00132	-0.00067
539	-5e-05	0.0007	0.001335		0.00054119	0.0124636	0.00243	0.003065		0.00094382	0.0217362	0.00205	0.002685		0.00065551	0.0150964	0.00492	0.005555		0.0009308	0.0214363	0.01035	0.010985		0.00242771	0.0559102	-0.00122	-0.000635
540	-8e-05	0.00065	0.001385		0.00059119	0.0136151	0.00242	0.003155		0.00103382	0.0238089	0.0021	0.002835		0.00080551	0.0185509	0.00486	0.005595		0.0009708	0.0223575	0.0103	0.011035		0.00247771	0.0570617	-0.00139	-0.000735
541	-0.0001	0.00071	0.001455		0.00066119	0.0152272	0.00246	0.003205		0.00108382	0.0249604	0.00205	0.002795		0.00076551	0.0176297	0.0049	0.005645		0.0010208	0.023509	0.01032	0.011065		0.00250771	0.0577526	-0.00139	-0.000745
542	-2e-05	0.00069	0.001345		0.00055119	0.0126939	0.00246	0.003115		0.00099382	0.0228877	0.00203	0.002685		0.00065551	0.0150964	0.00487	0.005525		0.0009008	0.0207454	0.01026	0.010915		0.00235771	0.0542981	-0.00129	-0.000655
543	-5e-05	0.000599	0.001294		0.00050019	0.0115194	0.00241	0.003105		0.00098382	0.0226574	0.00202	0.002715		0.00068551	0.0157873	0.00487	0.005565		0.0009408	0.0216666	0.01027	0.010965		0.00240771	0.0554496	-0.00134	-0.000695
544	-6e-05	0.00064	0.00134		0.00054619	0.0125788	0.00242	0.00312		0.00099882	0.0230028	0.00203	0.00273		0.00070051	0.0161327	0.0049	0.0056		0.0009758	0.0224727	0.01026	0.01096		0.00240271	0.0553344	-0.00134	-0.0007
545	-6.9e-05	0.00065	0.0013845		0.00059069	0.0136036	0.00245	0.0031845		0.00106332	0.0244883	0.00203	0.0027645		0.00073501	0.0169273	0.00484	0.0055745		0.0009503	0.0218854	0.01023	0.0109645		0.00240721	0.055438	-0.0014	-0.0007345
546	4e-05	0.00066	0.001325		0.00053119	0.0122333	0.0025	0.003165		0.00104382	0.0240392	0.002	0.002665		0.00063551	0.0146358	0.00486	0.005525		0.0009008	0.0207454	0.01024	0.010905		0.00234771	0.0540678	-0.00137	-0.000665
547	-4e-05	0.00057	0.00125		0.00045619	0.0105061	0.00239	0.00307		0.00094882	0.0218513	0.00201	0.00269		0.00066051	0.0152115	0.00484	0.00552		0.0008958	0.0206303	0.01018	0.01086		0.00230271	0.0530314	-0.00132	-0.00068
548	-8e-05	0.00067	0.001385		0.00059119	0.0136151	0.00234	0.003055		0.00093382	0.0215059	0.00194	0.002655		0.00062551	0.0144055	0.00476	0.005475		0.0008508	0.0195939	0.01015	0.010865		0.00230771	0.0531466	-0.00135	-0.000715
549	-6e-05	0.00062	0.00135		0.00055619	0.0128091	0.00234	0.00307		0.00094882	0.0218513	0.00196	0.00269		0.00066051	0.0152115	0.0048	0.00553		0.0009058	0.0208606	0.01011	0.01084		0.00228271	0.0525708	-0.0014	-0.00073
550	1e-05	0.00073	0.00137		0.00057619	0.0132697	0.00237	0.00301		0.00088882	0.0204695	0.00195	0.00259		0.00056051	0.0129085	0.00481	0.00545		0.0008258	0.0190182	0.01011	0.01075		0.00219271	0.0504981	-0.00129	-0.00064
551	-0.0001	0.00059	0.001335		0.00054119	0.0124636	0.00231	0.003055		0.00093382	0.0215059	0.00194	0.002685		0.00065551	0.0150964	0.00473	0.005475		0.0008508	0.0195939	0.01001	0.010755		0.00219771	0.0506133	-0.00139	-0.000745
552	6e-05	0.00069	0.001355		0.00056119	0.0129242	0.00239	0.003055		0.00093382	0.0215059	0.00202	0.002685		0.00065551	0.0150964	0.00469	0.005355		0.0007308	0.0168303	0.01005	0.010715		0.00215771	0.0496921	-0.00139	-0.000665
553	0	0.00057	0.001275		0.00048119	0.0110818	0.00228	0.002985		0.00086382	0.0198938	0.00181	0.002515		0.00048551	0.0111813	0.00465	0.005355		0.0007308	0.0168303	0.009939	0.010644		0.00208671	0.0480569	-0.00141	-0.000705
554	1e-05	0.00064	0.00128		0.00048619	0.011197	0.00242	0.00306		0.00093882	0.021621	0.002	0.00264		0.00061051	0.01406	0.00477	0.00541		0.0007858	0.018097	0.01003	0.01067		0.00211271	0.0486557	-0.00129	-0.00064
555	-8e-05	0.00066	0.001375		0.00058119	0.0133848	0.00238	0.003095		0.00097382	0.0224271	0.00195	0.002665		0.00063551	0.0146358	0.00467	0.005385		0.0007608	0.0175212	0.00996	0.010675		0.00211771	0.0487709	-0.00135	-0.000715
556	0	0.00053	0.00119		0.00039619	0.00912426	0.00231	0.00297		0.00084882	0.0195483	0.00193	0.00259		0.00056051	0.0129085	0.00459	0.00525		0.0006258	0.0144122	0.00993	0.01059		0.00203271	0.0468133	-0.00132	-0.00066
557	-0.00012	0.0005	0.00127		0.00047619	0.0109667	0.00224	0.00301		0.00088882	0.0204695	0.00182	0.00259		0.00056051	0.0129085	0.00457	0.00534		0.0007158	0.0164849	0.00984	0.01061		0.00205271	0.0472739	-0.00142	-0.00077
558	-0.00013	0.00072	0.00152		0.00072619	0.0167242	0.00224	0.00304		0.00091882	0.0211604	0.00179	0.00259		0.00056051	0.0129085	0.0047	0.0055		0.0008758	0.0201697	0.00987	0.01067		0.00211271	0.0486557	-0.00147	-0.0008
559	-3e-05	0.00062	0.0013		0.00050619	0.0116576	0.00259	0.00327		0.00114882	0.0264573	0.00182	0.0025		0.00047051	0.0108358	0.0045	0.00518		0.0005558	0.0128001	0.01013	0.01081		0.00225271	0.0518799	-0.00133	-0.00068
560	-1e-05	0.00035	0.001025		0.00023119	0.00532431	0.002	0.002675		0.00055382	0.0127545	0.00176	0.002435		0.00040551	0.0093389	0.00468	0.005355		0.0007308	0.0168303	0.00942	0.010095		0.00153771	0.0354135	-0.00134	-0.000675
[truncated: 141 more rows]

## Sheet: 131015
Wavelength(l)	Blank1	Inlet water	Samples absorbance minus Average blank	(Average 600-700)	Samples absorbance minus (Average 600-700)	absorption coefficients	+holothurian tank	Samples absorbance minus Average blank	(Average 600-700)	Samples absorbance minus (Average 600-700)	absorption coefficients	holothurian effluent	Samples absorbance minus Average blank	(Average 600-700)	Samples absorbance minus (Average 600-700)	absorption coefficients	Control tank	Samples absorbance minus Average blank	(Average 600-700)	Samples absorbance minus (Average 600-700)	absorption coefficients	control outlet	Samples absorbance minus Average blank	(Average 600-700)	Samples absorbance minus (Average 600-700)	absorption coefficients	Blank2	Average blank
[truncated: 452 more rows]

[truncated: 21 more sheets: 131030, 131114, 131202, 131217, 131230, 140115, 140130, 140211, 140227, 140314, 140327, 140411, 140430, 140514, 140529, 140611, 140630, 140711, 140725, 140820 …]
