# Supplementary material for: Sea cucumbers reduce chromophoric dissolved organic matter in aquaculture tanks
Source: PeerJ. 2018 Feb 5;6:e4344. doi: 10.7717/peerj.4344 (PMC5804323; doi:10.7717/peerj.4344)
Supplement: Supplemental Information 2 — CDOM spectra of the initial and final time of the three experiments. [file peerj-06-4344-s002.xlsx]

## Sheet: Exp 1 T0
Experiment # 1 Initial time =6 October 2017				Average 600-700 =0,001	absorption coefficients			Average 600-700=0,011	absorption coefficients			Average 600-700 =0,009	absorption coefficients			Average 600-700 = 0,008	absorption coefficients			Average 600-700 =0,016	absorption coefficients			Average 600-700=0,008	absorption coefficients			Average 600-700 =0,009	absorption coefficients
Wavelength(l)	Blank1	Tank 1 +H	Absorbance -Blank	Absorbance- (600-700)	(m-1)	Tank 2 +H	Absorbance -Blank	Absorbance- (600-700)	(m-1)	Tank 3 +H	Absorbance -Blank	Absorbance- (600-700)	(m-1)	Tank 1 -H	Absorbance -Blank	Absorbance- (600-700)	(m-1)	Tank 2 -H	Absorbance -Blank	Absorbance- (600-700)	(m-1)	Tank 3 -H	Absorbance -Blank	Absorbance- (600-700)	(m-1)	Tank 4 -H	Absorbance -Blank	Absorbance- (600-700)	(m-1)	Blank2	Average blank
250	3e-05	0.77428	0.773165	0.772165	17.783	0.77906	0.777945	0.766945	17.6627	0.75635	0.755235	0.746235	17.1858	0.75369	0.752575	0.744575	17.1476	0.76508	0.763965	0.747965	17.2256	0.75422	0.753105	0.745105	17.1598	0.75616	0.755045	0.746045	17.1814	0.0022	0.001115
251	-0.00016	0.73868	0.73771	0.73671	16.9664	0.74377	0.7428	0.7318	16.8534	0.72101	0.72004	0.71104	16.3753	0.71835	0.71738	0.70938	16.337	0.72974	0.72877	0.71277	16.4151	0.71888	0.71791	0.70991	16.3492	0.72082	0.71985	0.71085	16.3709	0.0021	0.00097
252	6e-05	0.70986	0.70878	0.70778	16.3002	0.71532	0.71424	0.70324	16.1956	0.6925	0.69142	0.68242	15.7161	0.68984	0.68876	0.68076	15.6779	0.70123	0.70015	0.68415	15.756	0.69037	0.68929	0.68129	15.6901	0.69231	0.69123	0.68223	15.7118	0.0021	0.00108
253	-0.00017	0.68632	0.685355	0.684355	15.7607	0.69178	0.690815	0.679815	15.6561	0.66904	0.668075	0.659075	15.1785	0.66638	0.665415	0.657415	15.1403	0.67777	0.676805	0.660805	15.2183	0.66691	0.665945	0.657945	15.1525	0.66885	0.667885	0.658885	15.1741	0.0021	0.000965
254	0	0.66688	0.66578	0.66478	15.3099	0.672879	0.671779	0.660779	15.2177	0.65024	0.64914	0.64014	14.7424	0.64758	0.64648	0.63848	14.7042	0.65897	0.65787	0.64187	14.7823	0.64811	0.64701	0.63901	14.7164	0.65005	0.64895	0.63995	14.738	0.0022	0.0011
255	-0.00038	0.650729	0.649919	0.648919	14.9446	0.65718	0.65637	0.64537	14.8629	0.63424	0.63343	0.62443	14.3806	0.63158	0.63077	0.62277	14.3424	0.64297	0.64216	0.62616	14.4205	0.63211	0.6313	0.6233	14.3546	0.63405	0.63324	0.62424	14.3762	0.002	0.00081
256	0.0003	0.63806	0.63671	0.63571	14.6404	0.64456	0.64321	0.63221	14.5598	0.62152	0.62017	0.61117	14.0752	0.61886	0.61751	0.60951	14.037	0.63025	0.6289	0.6129	14.1151	0.61939	0.61804	0.61004	14.0492	0.62133	0.61998	0.61098	14.0709	0.0024	0.00135
257	-0.00028	0.62682	0.62596	0.62496	14.3928	0.63378	0.63292	0.62192	14.3228	0.61056	0.6097	0.6007	13.8341	0.6079	0.60704	0.59904	13.7959	0.61929	0.61843	0.60243	13.874	0.60843	0.60757	0.59957	13.8081	0.61037	0.60951	0.60051	13.8297	0.002	0.00086
258	-6.9e-05	0.61741	0.616244	0.615244	14.1691	0.6244	0.623234	0.612234	14.0998	0.60102	0.599854	0.590854	13.6074	0.59836	0.597194	0.589194	13.5691	0.60975	0.608584	0.592584	13.6472	0.59889	0.597724	0.589724	13.5814	0.60083	0.599665	0.590665	13.603	0.0024	0.0011655
259	-0.00041	0.60948	0.608685	0.607685	13.995	0.61664	0.615845	0.604845	13.9296	0.59315	0.592355	0.583355	13.4347	0.59049	0.589695	0.581695	13.3964	0.60188	0.601085	0.585085	13.4745	0.59102	0.590225	0.582225	13.4086	0.59296	0.592165	0.583165	13.4303	0.002	0.000795
260	3e-05	0.60312	0.602055	0.601055	13.8423	0.60992	0.608855	0.597855	13.7686	0.58687	0.585805	0.576805	13.2838	0.58421	0.583145	0.575145	13.2456	0.5956	0.594535	0.578535	13.3237	0.58474	0.583675	0.575675	13.2578	0.58668	0.585615	0.576615	13.2794	0.0021	0.001065
261	-0.00023	0.59697	0.596135	0.595135	13.706	0.60464	0.603805	0.592805	13.6523	0.58103	0.580195	0.571195	13.1546	0.57837	0.577535	0.569535	13.1164	0.58976	0.588925	0.572925	13.1945	0.5789	0.578065	0.570065	13.1286	0.58084	0.580005	0.571005	13.1502	0.0019	0.000835
262	2e-05	0.59214	0.59098	0.58998	13.5872	0.59944	0.59828	0.58728	13.5251	0.57635	0.57519	0.56619	13.0394	0.57369	0.57253	0.56453	13.0011	0.58508	0.58392	0.56792	13.0792	0.57422	0.57306	0.56506	13.0133	0.57616	0.575	0.566	13.035	0.0023	0.00116
263	-0.00039	0.58766	0.586905	0.585905	13.4934	0.59545	0.594695	0.583695	13.4425	0.57178	0.571025	0.562025	12.9434	0.56912	0.568365	0.560365	12.9052	0.58051	0.579755	0.563755	12.9833	0.56965	0.568895	0.560895	12.9174	0.57159	0.570835	0.561835	12.9391	0.0019	0.000755
264	0.00016	0.5839	0.58272	0.58172	13.397	0.5918	0.59062	0.57962	13.3486	0.56872	0.56754	0.55854	12.8632	0.56606	0.56488	0.55688	12.8249	0.57745	0.57627	0.56027	12.903	0.56659	0.56541	0.55741	12.8372	0.56853	0.56735	0.55835	12.8588	0.0022	0.00118
265	-0.00045	0.5805	0.579725	0.578725	13.328	0.58835	0.587575	0.576575	13.2785	0.56479	0.564015	0.555015	12.782	0.56213	0.561355	0.553355	12.7438	0.57352	0.572745	0.556745	12.8218	0.56266	0.561885	0.553885	12.756	0.5646	0.563825	0.554825	12.7776	0.002	0.000775
266	6.9e-05	0.57754	0.576406	0.575406	13.2516	0.58558	0.584445	0.573445	13.2064	0.56229	0.561155	0.552155	12.7161	0.55963	0.558495	0.550495	12.6779	0.57102	0.569885	0.553885	12.756	0.56016	0.559025	0.551025	12.6901	0.5621	0.560966	0.551965	12.7118	0.0022	0.0011345
267	-5e-05	0.57485	0.573975	0.572975	13.1956	0.58307	0.582195	0.571195	13.1546	0.55982	0.558945	0.549945	12.6652	0.55716	0.556285	0.548285	12.627	0.56855	0.567675	0.551675	12.7051	0.55769	0.556815	0.548815	12.6392	0.55963	0.558755	0.549755	12.6609	0.0018	0.000875
268	-0.00016	0.57218	0.57121	0.57021	13.1319	0.58081	0.57984	0.56884	13.1004	0.55749	0.55652	0.54752	12.6094	0.55483	0.55386	0.54586	12.5712	0.56622	0.56525	0.54925	12.6492	0.55536	0.55439	0.54639	12.5834	0.5573	0.55633	0.54733	12.605	0.0021	0.00097
269	-0.00043	0.57003	0.569295	0.568295	13.0878	0.57851	0.577775	0.566775	13.0528	0.55519	0.554455	0.545455	12.5618	0.55253	0.551795	0.543795	12.5236	0.56392	0.563185	0.547185	12.6017	0.55306	0.552325	0.544325	12.5358	0.555	0.554265	0.545265	12.5575	0.0019	0.000735
270	6e-05	0.56798	0.56695	0.56595	13.0338	0.57663	0.5756	0.5646	13.0027	0.55345	0.55242	0.54342	12.515	0.55079	0.54976	0.54176	12.4767	0.56218	0.56115	0.54515	12.5548	0.55132	0.55029	0.54229	12.4889	0.55326	0.55223	0.54323	12.5106	0.002	0.00103
271	-0.00024	0.56588	0.5651	0.5641	12.9912	0.57511	0.57433	0.56333	12.9735	0.55162	0.55084	0.54184	12.4786	0.54896	0.54818	0.54018	12.4403	0.56035	0.55957	0.54357	12.5184	0.54949	0.54871	0.54071	12.4526	0.55143	0.55065	0.54165	12.4742	0.0018	0.00078
272	0	0.56441	0.56336	0.56236	12.9512	0.57342	0.57237	0.56137	12.9284	0.55029	0.54924	0.54024	12.4417	0.54763	0.54658	0.53858	12.4035	0.55902	0.55797	0.54197	12.4816	0.54816	0.54711	0.53911	12.4157	0.5501	0.54905	0.54005	12.4374	0.0021	0.00105
273	-0.00034	0.56233	0.56155	0.56055	12.9095	0.5716	0.57082	0.55982	12.8927	0.54826	0.54748	0.53848	12.4012	0.5456	0.54482	0.53682	12.363	0.55699	0.55621	0.54021	12.441	0.54613	0.54535	0.53735	12.3752	0.54807	0.54729	0.53829	12.3968	0.0019	0.00078
274	-0.0001	0.56097	0.56017	0.55917	12.8777	0.57043	0.56963	0.55863	12.8652	0.54698	0.54618	0.53718	12.3713	0.54432	0.54352	0.53552	12.333	0.55571	0.55491	0.53891	12.4111	0.54485	0.54405	0.53605	12.3452	0.54679	0.54599	0.53699	12.3669	0.0017	0.0008
275	-0.0002	0.55922	0.55832	0.55732	12.8351	0.56884	0.56794	0.55694	12.8263	0.54561	0.54471	0.53571	12.3374	0.54295	0.54205	0.53405	12.2992	0.55434	0.55344	0.53744	12.3772	0.54348	0.54258	0.53458	12.3114	0.54542	0.54452	0.53552	12.333	0.002	0.0009
276	-6e-05	0.5578	0.55683	0.55583	12.8008	0.56734	0.56637	0.55537	12.7902	0.54458	0.54361	0.53461	12.3121	0.54192	0.54095	0.53295	12.2738	0.55331	0.55234	0.53634	12.3519	0.54245	0.54148	0.53348	12.286	0.54439	0.54342	0.53442	12.3077	0.002	0.00097
277	-0.00018	0.55622	0.55541	0.55441	12.7681	0.56645	0.56564	0.55464	12.7734	0.54299	0.54218	0.53318	12.2791	0.54033	0.53952	0.53152	12.2409	0.55172	0.55091	0.53491	12.319	0.54086	0.54005	0.53205	12.2531	0.5428	0.54199	0.53299	12.2748	0.0018	0.00081
278	-8e-05	0.55471	0.55385	0.55285	12.7321	0.5653	0.56444	0.55344	12.7457	0.54199	0.54113	0.53213	12.255	0.53933	0.53847	0.53047	12.2167	0.55072	0.54986	0.53386	12.2948	0.53986	0.539	0.531	12.2289	0.5418	0.54094	0.53194	12.2506	0.0018	0.00086
279	-0.0003	0.55329	0.55249	0.55149	12.7008	0.56346	0.56266	0.55166	12.7047	0.54039	0.53959	0.53059	12.2195	0.53773	0.53693	0.52893	12.1813	0.54912	0.54832	0.53232	12.2593	0.53826	0.53746	0.52946	12.1935	0.5402	0.5394	0.5304	12.2151	0.0019	0.0008
280	-0.00023	0.55174	0.550905	0.549905	12.6643	0.56248	0.561645	0.550645	12.6814	0.53948	0.538645	0.529645	12.1977	0.53682	0.535985	0.527985	12.1595	0.54821	0.547375	0.531375	12.2376	0.53735	0.536515	0.528515	12.1717	0.53929	0.538455	0.529455	12.1933	0.0019	0.000835
281	-0.00023	0.5508	0.550065	0.549065	12.645	0.56145	0.560715	0.549715	12.6599	0.53828	0.537545	0.528545	12.1724	0.53562	0.534885	0.526885	12.1342	0.54701	0.546275	0.530275	12.2122	0.53615	0.535415	0.527415	12.1464	0.53809	0.537355	0.528355	12.168	0.0017	0.000735
282	-6.9e-05	0.54948	0.548515	0.547515	12.6093	0.56036	0.559395	0.548395	12.6295	0.5375	0.536535	0.527535	12.1491	0.53484	0.533875	0.525875	12.1109	0.54623	0.545265	0.529265	12.189	0.53537	0.534405	0.526405	12.1231	0.53731	0.536345	0.527345	12.1447	0.002	0.0009655
283	-0.00019	0.54807	0.547265	0.546265	12.5805	0.55912	0.558315	0.547315	12.6047	0.5361	0.535295	0.526295	12.1206	0.53344	0.532635	0.524635	12.0823	0.54483	0.544025	0.528025	12.1604	0.53397	0.533165	0.525165	12.0945	0.53591	0.535105	0.526105	12.1162	0.0018	0.000805
284	-0.0004	0.54675	0.5461	0.5451	12.5537	0.5579	0.55725	0.54625	12.5801	0.53489	0.53424	0.52524	12.0963	0.53223	0.53158	0.52358	12.058	0.54362	0.54297	0.52697	12.1361	0.53276	0.53211	0.52411	12.0703	0.5347	0.53405	0.52505	12.0919	0.0017	0.00065
285	5e-05	0.54554	0.544665	0.543665	12.5206	0.55705	0.556175	0.545175	12.5554	0.53406	0.533185	0.524185	12.072	0.5314	0.530525	0.522525	12.0338	0.54279	0.541915	0.525915	12.1118	0.53193	0.531055	0.523055	12.046	0.53387	0.532995	0.523995	12.0676	0.0017	0.000875
286	-1e-05	0.54409	0.543195	0.542195	12.4868	0.55588	0.554985	0.543985	12.528	0.53269	0.531795	0.522795	12.04	0.53003	0.529135	0.521135	12.0017	0.54142	0.540525	0.524525	12.0798	0.53056	0.529665	0.521665	12.0139	0.5325	0.531605	0.522605	12.0356	0.0018	0.000895
287	-9e-05	0.54262	0.541765	0.540765	12.4538	0.55457	0.553715	0.542715	12.4987	0.53164	0.530785	0.521785	12.0167	0.52898	0.528125	0.520125	11.9785	0.54037	0.539515	0.523515	12.0566	0.52951	0.528655	0.520655	11.9907	0.53145	0.530595	0.521595	12.0123	0.0018	0.000855
288	-5e-05	0.54134	0.540565	0.539565	12.4262	0.5531	0.552325	0.541325	12.4667	0.53019	0.529415	0.520415	11.9852	0.52753	0.526755	0.518755	11.9469	0.53892	0.538145	0.522145	12.025	0.52806	0.527285	0.519285	11.9591	0.53	0.529225	0.520225	11.9808	0.0016	0.000775
289	2e-05	0.53984	0.53908	0.53808	12.392	0.55199	0.55123	0.54023	12.4415	0.52899	0.52823	0.51923	11.9579	0.52633	0.52557	0.51757	11.9196	0.53772	0.53696	0.52096	11.9977	0.52686	0.5261	0.5181	11.9318	0.5288	0.52804	0.51904	11.9535	0.0015	0.00076
290	0.00012	0.5383	0.53734	0.53634	12.3519	0.55043	0.54947	0.53847	12.401	0.52744	0.52648	0.51748	11.9176	0.52478	0.52382	0.51582	11.8793	0.53617	0.53521	0.51921	11.9574	0.52531	0.52435	0.51635	11.8915	0.52725	0.52629	0.51729	11.9132	0.0018	0.00096
291	-0.00026	0.53627	0.53555	0.53455	12.3107	0.54825	0.54753	0.53653	12.3563	0.52581	0.52509	0.51609	11.8856	0.52315	0.52243	0.51443	11.8473	0.53454	0.53382	0.51782	11.9254	0.52368	0.52296	0.51496	11.8595	0.52562	0.5249	0.5159	11.8812	0.0017	0.00072
292	-0.00014	0.53436	0.53358	0.53258	12.2653	0.54679	0.54601	0.53501	12.3213	0.52414	0.52336	0.51436	11.8457	0.52148	0.5207	0.5127	11.8075	0.53287	0.53209	0.51609	11.8856	0.52201	0.52123	0.51323	11.8197	0.52395	0.52317	0.51417	11.8413	0.0017	0.00078
293	1e-05	0.53242	0.531515	0.530515	12.2178	0.54499	0.544085	0.533085	12.2769	0.5223	0.521395	0.512395	11.8005	0.51964	0.518735	0.510735	11.7622	0.53103	0.530125	0.514125	11.8403	0.52017	0.519265	0.511265	11.7744	0.52211	0.521205	0.512205	11.7961	0.0018	0.000905
294	-5e-05	0.53024	0.529415	0.528415	12.1694	0.54279	0.541965	0.530965	12.2281	0.51992	0.519095	0.510095	11.7475	0.51726	0.516435	0.508435	11.7093	0.52865	0.527825	0.511825	11.7873	0.51779	0.516965	0.508965	11.7215	0.51973	0.518905	0.509905	11.7431	0.0017	0.000825
295	-0.00022	0.52785	0.52711	0.52611	12.1163	0.54011	0.53937	0.52837	12.1684	0.51792	0.51718	0.50818	11.7034	0.51526	0.51452	0.50652	11.6652	0.52665	0.52591	0.50991	11.7432	0.51579	0.51505	0.50705	11.6774	0.51773	0.51699	0.50799	11.699	0.0017	0.00074
296	-0.00019	0.52529	0.524585	0.523585	12.0582	0.53789	0.537185	0.526185	12.118	0.51553	0.514825	0.505825	11.6491	0.51287	0.512165	0.504165	11.6109	0.52426	0.523555	0.507555	11.689	0.5134	0.512695	0.504695	11.6231	0.51534	0.514635	0.505635	11.6448	0.0016	0.000705
297	-0.00011	0.52255	0.521855	0.520855	11.9953	0.53512	0.534425	0.523425	12.0545	0.51279	0.512095	0.503095	11.5863	0.51013	0.509435	0.501435	11.548	0.52152	0.520825	0.504825	11.6261	0.51066	0.509965	0.501965	11.5603	0.5126	0.511905	0.502905	11.5819	0.0015	0.000695
298	-2e-05	0.51995	0.51911	0.51811	11.9321	0.53213	0.53129	0.52029	11.9823	0.51025	0.50941	0.50041	11.5244	0.50759	0.50675	0.49875	11.4862	0.51898	0.51814	0.50214	11.5643	0.50812	0.50728	0.49928	11.4984	0.51006	0.50922	0.50022	11.5201	0.0017	0.00084
299	0	0.51615	0.5153	0.5143	11.8443	0.52882	0.52797	0.51697	11.9058	0.5066	0.50575	0.49675	11.4402	0.50394	0.50309	0.49509	11.4019	0.51533	0.51448	0.49848	11.48	0.50447	0.50362	0.49562	11.4141	0.50641	0.50556	0.49656	11.4358	0.0017	0.00085
300	-0.00016	0.51248	0.51176	0.51076	11.7628	0.52534	0.52462	0.51362	11.8287	0.50322	0.5025	0.4935	11.3653	0.50056	0.49984	0.49184	11.3271	0.51195	0.51123	0.49523	11.4051	0.50109	0.50037	0.49237	11.3393	0.50303	0.50231	0.49331	11.3609	0.0016	0.00072
301	-0.00032	0.5085	0.50786	0.50686	11.673	0.52151	0.52087	0.50987	11.7423	0.49968	0.49904	0.49004	11.2856	0.49702	0.49638	0.48838	11.2474	0.50841	0.50777	0.49177	11.3255	0.49755	0.49691	0.48891	11.2596	0.49949	0.49885	0.48985	11.2812	0.0016	0.00064
302	-9e-05	0.50443	0.503825	0.502825	11.5801	0.51726	0.516655	0.505655	11.6452	0.49558	0.494975	0.485975	11.192	0.49292	0.492315	0.484315	11.1538	0.50431	0.503705	0.487705	11.2318	0.49345	0.492845	0.484845	11.166	0.49539	0.494785	0.485785	11.1876	0.0013	0.000605
303	-6.9e-05	0.49979	0.499074	0.498074	11.4707	0.51298	0.512265	0.501265	11.5441	0.49084	0.490125	0.481125	11.0803	0.48818	0.487465	0.479465	11.0421	0.49957	0.498855	0.482855	11.1201	0.48871	0.487995	0.479995	11.0543	0.49065	0.489935	0.480935	11.0759	0.0015	0.0007155
304	-0.00033	0.49461	0.493925	0.492925	11.3521	0.50797	0.507285	0.496285	11.4294	0.48612	0.485435	0.476435	10.9723	0.48346	0.482775	0.474775	10.9341	0.49485	0.494165	0.478165	11.0121	0.48399	0.483305	0.475305	10.9463	0.48593	0.485245	0.476245	10.9679	0.0017	0.000685
305	-6e-05	0.48923	0.48851	0.48751	11.2274	0.50255	0.50183	0.49083	11.3038	0.48066	0.47994	0.47094	10.8457	0.478	0.47728	0.46928	10.8075	0.48939	0.48867	0.47267	10.8856	0.47853	0.47781	0.46981	10.8197	0.48047	0.47975	0.47075	10.8414	0.0015	0.00072
306	-3e-05	0.4832	0.482515	0.481515	11.0893	0.49673	0.496045	0.485045	11.1706	0.47489	0.474205	0.465205	10.7137	0.47223	0.471545	0.463545	10.6754	0.48362	0.482935	0.466935	10.7535	0.47276	0.472075	0.464075	10.6876	0.4747	0.474015	0.465015	10.7093	0.0014	0.000685
307	6.9e-05	0.47722	0.476435	0.475435	10.9493	0.49032	0.489535	0.478535	11.0207	0.46868	0.467895	0.458895	10.5684	0.46602	0.465235	0.457235	10.5301	0.47741	0.476625	0.460625	10.6082	0.46655	0.465765	0.457765	10.5423	0.46849	0.467705	0.458705	10.564	0.0015	0.0007845
308	-0.00016	0.47052	0.4699	0.4689	10.7988	0.48389	0.48327	0.47227	10.8764	0.46237	0.46175	0.45275	10.4268	0.45971	0.45909	0.45109	10.3886	0.4711	0.47048	0.45448	10.4667	0.46024	0.45962	0.45162	10.4008	0.46218	0.46156	0.45256	10.4225	0.0014	0.00062
309	-0.0001	0.4635	0.4628	0.4618	10.6353	0.47664	0.47594	0.46494	10.7076	0.45539	0.45469	0.44569	10.2642	0.45273	0.45203	0.44403	10.226	0.46412	0.46342	0.44742	10.3041	0.45326	0.45256	0.44456	10.2382	0.4552	0.4545	0.4455	10.2599	0.0015	0.0007
310	-0.00044	0.45613	0.45555	0.45455	10.4683	0.46971	0.46913	0.45813	10.5507	0.44792	0.44734	0.43834	10.095	0.44526	0.44468	0.43668	10.0567	0.45665	0.45607	0.44007	10.1348	0.44579	0.44521	0.43721	10.0689	0.44773	0.44715	0.43815	10.0906	0.0016	0.00058
311	0	0.44864	0.44794	0.44694	10.293	0.46209	0.46139	0.45039	10.3725	0.44094	0.44024	0.43124	9.93146	0.43828	0.43758	0.42958	9.89323	0.44967	0.44897	0.43297	9.9713	0.43881	0.43811	0.43011	9.90543	0.44075	0.44005	0.43105	9.92708	0.0014	0.0007
312	-9e-05	0.44088	0.440175	0.439175	10.1142	0.45443	0.453725	0.442725	10.196	0.43308	0.432375	0.423375	9.75033	0.43042	0.429715	0.421715	9.7121	0.44181	0.441105	0.425105	9.79017	0.43095	0.430245	0.422245	9.7243	0.43289	0.432185	0.423185	9.74595	0.0015	0.000705
313	-0.00021	0.43231	0.431615	0.430615	9.91706	0.44624	0.445545	0.434545	10.0076	0.42497	0.424275	0.415275	9.56378	0.42231	0.421615	0.413615	9.52555	0.4337	0.433005	0.417005	9.60363	0.42284	0.422145	0.414145	9.53776	0.42478	0.424085	0.415085	9.55941	0.0016	0.000695
314	-0.00028	0.4241	0.42354	0.42254	9.7311	0.4382	0.43764	0.42664	9.82552	0.41662	0.41606	0.40706	9.37459	0.41396	0.4134	0.4054	9.33636	0.42535	0.42479	0.40879	9.41443	0.41449	0.41393	0.40593	9.34857	0.41643	0.41587	0.40687	9.37022	0.0014	0.00056
315	0.00012	0.41595	0.41504	0.41404	9.53534	0.42991	0.429	0.418	9.62654	0.40885	0.40794	0.39894	9.18759	0.40619	0.40528	0.39728	9.14936	0.41758	0.41667	0.40067	9.22743	0.40672	0.40581	0.39781	9.16156	0.40866	0.40775	0.39875	9.18321	0.0017	0.00091
316	-0.00025	0.40745	0.406925	0.405925	9.34845	0.42137	0.420845	0.409845	9.43873	0.40019	0.399665	0.390665	8.99701	0.39753	0.397005	0.389005	8.95879	0.40892	0.408395	0.392395	9.03686	0.39806	0.397535	0.389535	8.97099	0.4	0.399475	0.390475	8.99264	0.0013	0.000525
317	4e-05	0.39939	0.39877	0.39777	9.16064	0.41324	0.41262	0.40162	9.24931	0.39226	0.39164	0.38264	8.8122	0.3896	0.38898	0.38098	8.77397	0.40099	0.40037	0.38437	8.85204	0.39013	0.38951	0.38151	8.78618	0.39207	0.39145	0.38245	8.80782	0.0012	0.00062
318	-0.00011	0.39074	0.390245	0.389245	8.96431	0.40449	0.403995	0.392995	9.05067	0.38388	0.383385	0.374385	8.62209	0.38122	0.380725	0.372725	8.58386	0.39261	0.392115	0.376115	8.66193	0.38175	0.381255	0.373255	8.59606	0.38369	0.383195	0.374195	8.61771	0.0011	0.000495
319	-0.00023	0.38253	0.381895	0.380895	8.77201	0.39635	0.395715	0.384715	8.85999	0.37547	0.374835	0.365835	8.42518	0.37281	0.372175	0.364175	8.38695	0.3842	0.383565	0.367565	8.46502	0.37334	0.372705	0.364705	8.39916	0.37528	0.374645	0.365645	8.4208	0.0015	0.000635
320	-0.00018	0.3743	0.37379	0.37279	8.58535	0.38842	0.38791	0.37691	8.68024	0.36768	0.36717	0.35817	8.24866	0.36502	0.36451	0.35651	8.21043	0.37641	0.3759	0.3599	8.2885	0.36555	0.36504	0.35704	8.22263	0.36749	0.36698	0.35798	8.24428	0.0012	0.00051
321	-0.00022	0.36661	0.36607	0.36507	8.40756	0.38025	0.37971	0.36871	8.49139	0.35981	0.35927	0.35027	8.06672	0.35715	0.35661	0.34861	8.02849	0.36854	0.368	0.352	8.10656	0.35768	0.35714	0.34914	8.04069	0.35962	0.35908	0.35008	8.06234	0.0013	0.00054
322	-2e-05	0.35858	0.35794	0.35694	8.22033	0.37264	0.372	0.361	8.31383	0.3521	0.35146	0.34246	7.88685	0.34944	0.3488	0.3408	7.84862	0.36083	0.36019	0.34419	7.9267	0.34997	0.34933	0.34133	7.86083	0.35191	0.35127	0.34227	7.88248	0.0013	0.00064
323	5e-05	0.35145	0.350725	0.349725	8.05417	0.36552	0.364795	0.353795	8.1479	0.34524	0.344515	0.335515	7.72691	0.34258	0.341855	0.333855	7.68868	0.35397	0.353245	0.337245	7.76675	0.34311	0.342385	0.334385	7.70089	0.34505	0.344325	0.335325	7.72253	0.0014	0.000725
324	-9e-05	0.34422	0.343665	0.342665	7.89157	0.35829	0.357735	0.346735	7.98531	0.33794	0.337385	0.328385	7.56271	0.33528	0.334725	0.326725	7.52448	0.34667	0.346115	0.330115	7.60255	0.33581	0.335255	0.327255	7.53668	0.33775	0.337195	0.328195	7.55833	0.0012	0.000555
325	-3e-05	0.33726	0.336575	0.335575	7.72829	0.35142	0.350735	0.339735	7.8241	0.33119	0.330505	0.321505	7.40426	0.32853	0.327845	0.319845	7.36603	0.33992	0.339235	0.323235	7.4441	0.32906	0.328375	0.320375	7.37824	0.331	0.330315	0.321315	7.39988	0.0014	0.000685
326	-0.00019	0.33065	0.330145	0.329145	7.58021	0.34484	0.344335	0.333335	7.67671	0.32497	0.324465	0.315465	7.26516	0.32231	0.321805	0.313805	7.22693	0.3337	0.333195	0.317195	7.305	0.32284	0.322335	0.314335	7.23914	0.32478	0.324275	0.315275	7.26078	0.0012	0.000505
327	0.00013	0.32459	0.323975	0.322975	7.43811	0.33833	0.337715	0.326715	7.52425	0.31783	0.317215	0.308215	7.09819	0.31517	0.314555	0.306555	7.05996	0.32656	0.325945	0.309945	7.13803	0.3157	0.315085	0.307085	7.07217	0.31764	0.317025	0.308025	7.09382	0.0011	0.000615
328	0.00014	0.31811	0.31739	0.31639	7.28646	0.32892	0.3282	0.3172	7.30512	0.31367	0.31295	0.30395	6.99997	0.31101	0.31029	0.30229	6.96174	0.3224	0.32168	0.30568	7.03981	0.31154	0.31082	0.30282	6.97394	0.31348	0.31276	0.30376	6.99559	0.0013	0.00072
329	-0.00052	0.31323	0.31279	0.31179	7.18052	0.32365	0.32321	0.31221	7.1902	0.30975	0.30931	0.30031	6.91614	0.30709	0.30665	0.29865	6.87791	0.31848	0.31804	0.30204	6.95598	0.30762	0.30718	0.29918	6.89012	0.30956	0.30912	0.30012	6.91176	0.0014	0.00044
330	-0.0004	0.30765	0.3075	0.3065	7.0587	0.31833	0.31818	0.30718	7.07436	0.30572	0.30557	0.29657	6.83001	0.30306	0.30291	0.29491	6.79178	0.31445	0.3143	0.2983	6.86985	0.30359	0.30344	0.29544	6.80398	0.30553	0.30538	0.29638	6.82563	0.0007	0.00015
331	-0.00062	0.30282	0.30273	0.30173	6.94884	0.31417	0.31408	0.30308	6.97993	0.30119	0.3011	0.2921	6.72706	0.29853	0.29844	0.29044	6.68883	0.30992	0.30983	0.29383	6.7669	0.29906	0.29897	0.29097	6.70104	0.301	0.30091	0.29191	6.72269	0.0008	9e-05
332	-1e-05	0.2992	0.298305	0.297305	6.84693	0.31025	0.309355	0.298355	6.87112	0.29818	0.297285	0.288285	6.6392	0.29552	0.294625	0.286625	6.60097	0.30691	0.306015	0.290015	6.67905	0.29605	0.295155	0.287155	6.61318	0.29799	0.297095	0.288095	6.63483	0.0018	0.000895
333	-0.00026	0.294	0.29363	0.29263	6.73927	0.30622	0.30585	0.29485	6.7904	0.29375	0.29338	0.28438	6.54927	0.29109	0.29072	0.28272	6.51104	0.30248	0.30211	0.28611	6.58911	0.29162	0.29125	0.28325	6.52325	0.29356	0.29319	0.28419	6.5449	0.001	0.00037
334	-0.00033	0.29013	0.289745	0.288745	6.6498	0.30169	0.301305	0.290305	6.68572	0.29181	0.291425	0.282425	6.50425	0.28915	0.288765	0.280765	6.46602	0.30054	0.300155	0.284155	6.54409	0.28968	0.289295	0.281295	6.47822	0.29162	0.291235	0.282235	6.49987	0.0011	0.000385
335	-9e-05	0.28744	0.287035	0.286035	6.58739	0.29868	0.298275	0.287275	6.61594	0.28834	0.287935	0.278935	6.42387	0.28568	0.285275	0.277275	6.38564	0.29707	0.296665	0.280665	6.46371	0.28621	0.285805	0.277805	6.39785	0.28815	0.287745	0.278745	6.4195	0.0009	0.000405
336	-0.00074	0.28353	0.28285	0.28185	6.49101	0.29425	0.29357	0.28257	6.50759	0.2852	0.28452	0.27552	6.34523	0.28254	0.28186	0.27386	6.307	0.29393	0.29325	0.27725	6.38507	0.28307	0.28239	0.27439	6.3192	0.28501	0.28433	0.27533	6.34085	0.0021	0.00068
337	-0.00033	0.27983	0.279695	0.278695	6.41835	0.29231	0.292175	0.281175	6.47546	0.28143	0.281295	0.272295	6.27095	0.27877	0.278635	0.270635	6.23272	0.29016	0.290025	0.274025	6.3108	0.2793	0.279165	0.271165	6.24493	0.28124	0.281105	0.272105	6.26658	0.0006	0.000135
338	-0.0002	0.27728	0.27693	0.27593	6.35467	0.28884	0.28849	0.27749	6.39059	0.27888	0.27853	0.26953	6.20728	0.27622	0.27587	0.26787	6.16905	0.28761	0.28726	0.27126	6.24712	0.27675	0.2764	0.2684	6.18125	0.27869	0.27834	0.26934	6.2029	0.0009	0.00035
339	-0.00016	0.27407	0.27375	0.27275	6.28143	0.2857	0.28538	0.27438	6.31897	0.2766	0.27628	0.26728	6.15546	0.27394	0.27362	0.26562	6.11723	0.28533	0.28501	0.26901	6.1953	0.27447	0.27415	0.26615	6.12943	0.27641	0.27609	0.26709	6.15108	0.0008	0.00032
340	0.00036	0.27023	0.2692	0.2682	6.17665	0.28193	0.2809	0.2699	6.2158	0.27435	0.27332	0.26432	6.08729	0.27169	0.27066	0.26266	6.04906	0.28308	0.28205	0.26605	6.12713	0.27222	0.27119	0.26319	6.06127	0.27416	0.27313	0.26413	6.08291	0.0017	0.00103
341	-0.00061	0.267	0.266855	0.265855	6.12264	0.27938	0.279235	0.268235	6.17745	0.27182	0.271675	0.262675	6.04941	0.26916	0.269015	0.261015	6.01118	0.28055	0.280405	0.264405	6.08925	0.26969	0.269545	0.261545	6.02338	0.27163	0.271485	0.262485	6.04503	0.0009	0.000145
342	0.00058	0.26548	0.26439	0.26339	6.06587	0.2771	0.27601	0.26501	6.10318	0.26928	0.26819	0.25919	5.96915	0.26662	0.26553	0.25753	5.93092	0.27801	0.27692	0.26092	6.00899	0.26715	0.26606	0.25806	5.94312	0.26909	0.268	0.259	5.96477	0.0016	0.00109
343	-0.00012	0.26234	0.26195	0.26095	6.00968	0.27485	0.27446	0.26346	6.06748	0.26623	0.26584	0.25684	5.91503	0.26357	0.26318	0.25518	5.8768	0.27496	0.27457	0.25857	5.95487	0.2641	0.26371	0.25571	5.889	0.26604	0.26565	0.25665	5.91065	0.0009	0.00039
344	0.00048	0.25975	0.25866	0.25766	5.93391	0.27232	0.27123	0.26023	5.9931	0.26402	0.26293	0.25393	5.84801	0.26136	0.26027	0.25227	5.80978	0.27275	0.27166	0.25566	5.88785	0.26189	0.2608	0.2528	5.82198	0.26383	0.26274	0.25374	5.84363	0.0017	0.00109
345	2e-05	0.25765	0.25704	0.25604	5.8966	0.26978	0.26917	0.25817	5.94566	0.26163	0.26102	0.25202	5.80402	0.25897	0.25836	0.25036	5.76579	0.27036	0.26975	0.25375	5.84386	0.2595	0.25889	0.25089	5.778	0.26144	0.26083	0.25183	5.79964	0.0012	0.00061
346	-8e-05	0.25463	0.25422	0.25322	5.83166	0.26673	0.26632	0.25532	5.88002	0.25933	0.25892	0.24992	5.75566	0.25667	0.25626	0.24826	5.71743	0.26806	0.26765	0.25165	5.7955	0.2572	0.25679	0.24879	5.72963	0.25914	0.25873	0.24973	5.75128	0.0009	0.00041
347	-0.00067	0.25197	0.251855	0.250855	5.77719	0.26452	0.264405	0.253405	5.83592	0.2562	0.256085	0.247085	5.69037	0.25354	0.253425	0.245425	5.65214	0.26493	0.264815	0.248815	5.73021	0.25407	0.253955	0.245955	5.66434	0.25601	0.255895	0.246895	5.68599	0.0009	0.000115
348	0.00038	0.24965	0.24876	0.24776	5.70591	0.26213	0.26124	0.25024	5.76303	0.25474	0.25385	0.24485	5.6389	0.25208	0.25119	0.24319	5.60067	0.26347	0.26258	0.24658	5.67874	0.25261	0.25172	0.24372	5.61287	0.25455	0.25366	0.24466	5.63452	0.0014	0.00089
349	-0.00034	0.24719	0.24661	0.24561	5.6564	0.25983	0.25925	0.24825	5.7172	0.25196	0.25138	0.24238	5.58201	0.2493	0.24872	0.24072	5.54378	0.26069	0.26011	0.24411	5.62185	0.24983	0.24925	0.24125	5.55599	0.25177	0.25119	0.24219	5.57764	0.0015	0.00058
350	-0.00038	0.24397	0.24371	0.24271	5.58961	0.2567	0.25644	0.24544	5.65248	0.25032	0.25006	0.24106	5.55161	0.24766	0.2474	0.2394	5.51338	0.25905	0.25879	0.24279	5.59145	0.24819	0.24793	0.23993	5.52559	0.25013	0.24987	0.24087	5.54724	0.0009	0.00026
351	-6e-05	0.24271	0.24224	0.24124	5.55576	0.25524	0.25477	0.24377	5.61402	0.24783	0.24736	0.23836	5.48943	0.24517	0.2447	0.2367	5.4512	0.25656	0.25609	0.24009	5.52927	0.2457	0.24523	0.23723	5.46341	0.24764	0.24717	0.23817	5.48506	0.001	0.00047
352	9e-05	0.23984	0.239145	0.238145	5.48448	0.25246	0.251765	0.240765	5.54482	0.24564	0.244945	0.235945	5.43381	0.24298	0.242285	0.234285	5.39558	0.25437	0.253675	0.237675	5.47366	0.24351	0.242815	0.234815	5.40779	0.24545	0.244755	0.235755	5.42944	0.0013	0.000695
353	-0.00026	0.23814	0.23757	0.23657	5.44821	0.25082	0.25025	0.23925	5.50993	0.24442	0.24385	0.23485	5.4086	0.24176	0.24119	0.23319	5.37037	0.25315	0.25258	0.23658	5.44844	0.24229	0.24172	0.23372	5.38257	0.24423	0.24366	0.23466	5.40422	0.0014	0.00057
354	-3e-05	0.23616	0.235625	0.234625	5.40341	0.24833	0.247795	0.236795	5.45339	0.24184	0.241305	0.232305	5.34998	0.23918	0.238645	0.230645	5.31175	0.25057	0.250035	0.234035	5.38983	0.23971	0.239175	0.231175	5.32396	0.24165	0.241115	0.232115	5.34561	0.0011	0.000535
355	-0.00028	0.23411	0.2337	0.2327	5.35908	0.24614	0.24573	0.23473	5.40583	0.23996	0.23955	0.23055	5.30957	0.2373	0.23689	0.22889	5.27134	0.24869	0.24828	0.23228	5.34941	0.23783	0.23742	0.22942	5.28354	0.23977	0.23936	0.23036	5.30519	0.0011	0.00041
356	0.00013	0.23209	0.231525	0.230525	5.30899	0.24492	0.244355	0.233355	5.37417	0.23722	0.236655	0.227655	5.24289	0.23456	0.233995	0.225995	5.20466	0.24595	0.245385	0.229385	5.28274	0.23509	0.234525	0.226525	5.21687	0.23703	0.236465	0.227465	5.23852	0.001	0.000565
357	0.00016	0.23001	0.22928	0.22828	5.25729	0.24234	0.24161	0.23061	5.31095	0.23581	0.23508	0.22608	5.20662	0.23315	0.23242	0.22442	5.16839	0.24454	0.24381	0.22781	5.24646	0.23368	0.23295	0.22495	5.1806	0.23562	0.23489	0.22589	5.20225	0.0013	0.00073
358	-0.0003	0.22777	0.22737	0.22637	5.2133	0.24046	0.24006	0.22906	5.27525	0.23444	0.23404	0.22504	5.18267	0.23178	0.23138	0.22338	5.14444	0.24317	0.24277	0.22677	5.22251	0.23231	0.23191	0.22391	5.15665	0.23425	0.23385	0.22485	5.1783	0.0011	0.0004
359	-0.00018	0.22583	0.22537	0.22437	5.16724	0.23772	0.23726	0.22626	5.21077	0.23211	0.23165	0.22265	5.12763	0.22945	0.22899	0.22099	5.0894	0.24084	0.24038	0.22438	5.16747	0.22998	0.22952	0.22152	5.10161	0.23192	0.23146	0.22246	5.12325	0.0011	0.00046
360	4e-05	0.22442	0.22395	0.22295	5.13454	0.23631	0.23584	0.22484	5.17807	0.23056	0.23009	0.22109	5.0917	0.2279	0.22743	0.21943	5.05347	0.23929	0.23882	0.22282	5.13154	0.22843	0.22796	0.21996	5.06568	0.23037	0.2299	0.2209	5.08733	0.0009	0.00047
361	0.00034	0.22263	0.22191	0.22091	5.08756	0.23494	0.23422	0.22322	5.14076	0.2287	0.22798	0.21898	5.04311	0.22604	0.22532	0.21732	5.00488	0.23743	0.23671	0.22071	5.08295	0.22657	0.22585	0.21785	5.01709	0.22851	0.22779	0.21879	5.03873	0.0011	0.00072
362	0.00019	0.220299	0.219754	0.218754	5.0379	0.23261	0.232065	0.221065	5.09113	0.22686	0.226315	0.217315	5.00476	0.2242	0.223655	0.215655	4.96653	0.23559	0.235045	0.219045	5.04461	0.22473	0.224185	0.216185	4.97874	0.22667	0.226125	0.217125	5.00039	0.0009	0.000545
363	6.9e-05	0.21853	0.217796	0.216796	4.9928	0.23106	0.230325	0.219325	5.05107	0.22418	0.223445	0.214445	4.93868	0.22152	0.220785	0.212785	4.90045	0.23291	0.232176	0.216176	4.97852	0.22205	0.221315	0.213315	4.91266	0.22399	0.223255	0.214255	4.9343	0.0014	0.0007345
364	-1e-05	0.21687	0.216475	0.215475	4.96239	0.2292	0.228805	0.217805	5.01605	0.22337	0.222975	0.213975	4.92784	0.22071	0.220315	0.212315	4.88961	0.2321	0.231705	0.215705	4.96769	0.22124	0.220845	0.212845	4.90182	0.22318	0.222785	0.213785	4.92347	0.0008	0.000395
365	0.00041	0.215289	0.214584	0.213584	4.91884	0.22736	0.226655	0.215655	4.96653	0.22211	0.221405	0.212405	4.89169	0.21945	0.218745	0.210745	4.85346	0.23084	0.230135	0.214135	4.93153	0.21998	0.219275	0.211275	4.86566	0.22192	0.221215	0.212215	4.88731	0.001	0.000705
366	0.00017	0.21309	0.212255	0.211255	4.8652	0.22468	0.223845	0.212845	4.90182	0.220049	0.219214	0.210214	4.84123	0.217389	0.216554	0.208554	4.803	0.228779	0.227944	0.211944	4.88107	0.217919	0.217084	0.209084	4.8152	0.219859	0.219024	0.210024	4.83685	0.0015	0.000835
367	6.9e-05	0.21138	0.210746	0.209746	4.83044	0.22387	0.223236	0.212235	4.88778	0.218759	0.218124	0.209124	4.81614	0.216099	0.215464	0.207464	4.77791	0.227489	0.226854	0.210855	4.85598	0.216629	0.215994	0.207994	4.79011	0.218569	0.217934	0.208934	4.81176	0.0012	0.0006345
368	9e-05	0.20966	0.208965	0.207965	4.78943	0.22261	0.221915	0.210915	4.85737	0.21775	0.217055	0.208055	4.79151	0.21509	0.214395	0.206395	4.75328	0.22648	0.225785	0.209785	4.83135	0.21562	0.214925	0.206925	4.76548	0.21756	0.216865	0.207865	4.78713	0.0013	0.000695
369	-0.0001	0.20786	0.20746	0.20646	4.75477	0.220549	0.220149	0.209149	4.8167	0.21553	0.21513	0.20613	4.74717	0.21287	0.21247	0.20447	4.70894	0.22426	0.22386	0.20786	4.78702	0.2134	0.213	0.205	4.72115	0.21534	0.21494	0.20594	4.7428	0.0009	0.0004
370	-0.0001	0.20675	0.20625	0.20525	4.72691	0.219259	0.218759	0.207759	4.78469	0.21437	0.21387	0.20487	4.71816	0.21171	0.21121	0.20321	4.67993	0.2231	0.2226	0.2066	4.758	0.21224	0.21174	0.20374	4.69213	0.21418	0.21368	0.20468	4.71378	0.0011	0.0005
371	0.00053	0.20538	0.204815	0.203815	4.69386	0.21825	0.217685	0.206685	4.75996	0.21204	0.211475	0.202475	4.663	0.20938	0.208815	0.200815	4.62477	0.22077	0.220205	0.204205	4.70284	0.20991	0.209345	0.201345	4.63698	0.21185	0.211285	0.202285	4.65862	0.0006	0.000565
372	-0.00028	0.203189	0.202929	0.201929	4.65042	0.21603	0.21577	0.20477	4.71585	0.21126	0.211	0.202	4.65206	0.2086	0.20834	0.20034	4.61383	0.21999	0.21973	0.20373	4.6919	0.20913	0.20887	0.20087	4.62604	0.21107	0.21081	0.20181	4.64768	0.0008	0.00026
373	0.00018	0.20221	0.20192	0.20092	4.62719	0.21487	0.21458	0.20358	4.68845	0.20958	0.20929	0.20029	4.61268	0.20692	0.20663	0.19863	4.57445	0.21831	0.21802	0.20202	4.65252	0.20745	0.20716	0.19916	4.58665	0.20939	0.2091	0.2001	4.6083	0.0004	0.00029
374	-0.00014	0.20032	0.19989	0.19889	4.58044	0.21254	0.21211	0.20111	4.63156	0.20922	0.20879	0.19979	4.60116	0.20656	0.20613	0.19813	4.56293	0.21795	0.21752	0.20152	4.64101	0.20709	0.20666	0.19866	4.57514	0.20903	0.2086	0.1996	4.59679	0.001	0.00043
375	-6e-05	0.198999	0.198479	0.197479	4.54794	0.21176	0.21124	0.20024	4.61153	0.20638	0.20586	0.19686	4.53369	0.20372	0.2032	0.1952	4.49546	0.21511	0.21459	0.19859	4.57353	0.20425	0.20373	0.19573	4.50766	0.20619	0.20567	0.19667	4.52931	0.0011	0.00052
376	-0.00032	0.19765	0.19736	0.19636	4.52217	0.21008	0.20979	0.19879	4.57813	0.20658	0.20629	0.19729	4.54359	0.20392	0.20363	0.19563	4.50536	0.21531	0.21502	0.19902	4.58343	0.20445	0.20416	0.19616	4.51756	0.20639	0.2061	0.1971	4.53921	0.0009	0.00029
377	-0.00023	0.19619	0.195805	0.194805	4.48636	0.20972	0.209335	0.198335	4.56766	0.203079	0.202694	0.193694	4.46077	0.200419	0.200034	0.192034	4.42254	0.211809	0.211424	0.195424	4.50061	0.200949	0.200564	0.192564	4.43475	0.202889	0.202504	0.193504	4.4564	0.001	0.000385
378	-0.00084	0.19551	0.19558	0.19458	4.48118	0.20688	0.20695	0.19595	4.51273	0.2046	0.20467	0.19567	4.50628	0.20194	0.20201	0.19401	4.46805	0.21333	0.2134	0.1974	4.54612	0.20247	0.20254	0.19454	4.48026	0.20441	0.20448	0.19548	4.5019	0.0007	-7e-05
379	0.00019	0.19459	0.193895	0.192895	4.44237	0.20708	0.206385	0.195385	4.49972	0.19994	0.199245	0.190245	4.38134	0.19728	0.196585	0.188585	4.34311	0.20867	0.207975	0.191975	4.42118	0.19781	0.197115	0.189115	4.35532	0.19975	0.199055	0.190055	4.37697	0.0012	0.000695
380	-0.0011	0.192269	0.192769	0.191769	4.41644	0.203579	0.204079	0.193079	4.44661	0.202329	0.202829	0.193829	4.46388	0.199669	0.200169	0.192169	4.42565	0.211059	0.211559	0.195559	4.50372	0.200199	0.200699	0.192699	4.43786	0.202139	0.202639	0.193639	4.45951	0.0001	-0.0005
381	-0.00034	0.19154	0.19171	0.19071	4.39205	0.2051	0.20527	0.19427	4.47404	0.19617	0.19634	0.18734	4.31444	0.19351	0.19368	0.18568	4.27621	0.2049	0.20507	0.18907	4.35428	0.19404	0.19421	0.18621	4.28842	0.19598	0.19615	0.18715	4.31006	0	-0.00017
382	-0.0019	0.188869	0.189519	0.188519	4.34159	0.20044	0.20109	0.19009	4.37777	0.194669	0.195319	0.186319	4.29093	0.192009	0.192659	0.184659	4.2527	0.203399	0.204049	0.188049	4.33077	0.192539	0.193189	0.185189	4.2649	0.194479	0.195129	0.186129	4.28655	0.0006	-0.00065
383	0.00222	0.188549	0.185939	0.184939	4.25915	0.202829	0.200219	0.189219	4.35771	0.1939	0.19129	0.18229	4.19814	0.19124	0.18863	0.18063	4.15991	0.20263	0.20002	0.18402	4.23798	0.19177	0.18916	0.18116	4.17211	0.19371	0.1911	0.1821	4.19376	0.003	0.00261
384	9e-05	0.18761	0.187215	0.186215	4.28853	0.19667	0.196275	0.185275	4.26688	0.1925	0.192105	0.183105	4.21691	0.18984	0.189445	0.181445	4.17868	0.20123	0.200835	0.184835	4.25675	0.19037	0.189975	0.181975	4.19088	0.19231	0.191915	0.182915	4.21253	0.0007	0.000395
385	1e-05	0.186469	0.186014	0.185014	4.26087	0.195169	0.194714	0.183714	4.23093	0.191769	0.191314	0.182314	4.19869	0.189109	0.188654	0.180654	4.16046	0.200499	0.200044	0.184044	4.23853	0.189639	0.189184	0.181184	4.17267	0.191579	0.191124	0.182124	4.19432	0.0009	0.000455
386	-0.00011	0.18524	0.184895	0.183895	4.2351	0.1944	0.194055	0.183055	4.21576	0.190519	0.190174	0.181174	4.17244	0.187859	0.187514	0.179514	4.13421	0.199249	0.198904	0.182904	4.21228	0.188389	0.188044	0.180044	4.14641	0.190329	0.189984	0.180984	4.16806	0.0008	0.000345
387	-6.9e-05	0.18434	0.183874	0.182874	4.2116	0.193	0.192534	0.181534	4.18074	0.18979	0.189325	0.180324	4.15287	0.18713	0.186665	0.178665	4.11464	0.19852	0.198055	0.182055	4.19272	0.18766	0.187195	0.179195	4.12685	0.1896	0.189135	0.180135	4.1485	0.001	0.0004655
388	6.9e-05	0.18323	0.182746	0.181746	4.1856	0.192269	0.191784	0.180784	4.16347	0.18845	0.187966	0.178965	4.12158	0.18579	0.185306	0.177306	4.08335	0.19718	0.196696	0.180696	4.16142	0.18632	0.185836	0.177836	4.09555	0.18826	0.187776	0.178776	4.1172	0.0009	0.0004845
389	0	0.18239	0.18189	0.18089	4.1659	0.191019	0.190519	0.179519	4.13432	0.18767	0.18717	0.17817	4.10326	0.18501	0.18451	0.17651	4.06503	0.1964	0.1959	0.1799	4.1431	0.18554	0.18504	0.17704	4.07723	0.18748	0.18698	0.17798	4.09888	0.001	0.0005
390	-0.00011	0.1814	0.181055	0.180055	4.14667	0.19029	0.189945	0.178945	4.1211	0.18648	0.186135	0.177135	4.07942	0.18382	0.183475	0.175475	4.04119	0.19521	0.194865	0.178865	4.11926	0.18435	0.184005	0.176005	4.0534	0.18629	0.185945	0.176945	4.07504	0.0008	0.000345
391	0	0.18043	0.17993	0.17893	4.12076	0.18895	0.18845	0.17745	4.08667	0.185719	0.185219	0.176219	4.05832	0.183059	0.182559	0.174559	4.02009	0.194449	0.193949	0.177949	4.09817	0.183589	0.183089	0.175089	4.0323	0.185529	0.185029	0.176029	4.05395	0.001	0.0005
392	6e-05	0.17941	0.17893	0.17793	4.09773	0.18817	0.18769	0.17669	4.06917	0.184609	0.184129	0.175129	4.03322	0.181949	0.181469	0.173469	3.99499	0.193339	0.192859	0.176859	4.07306	0.182479	0.181999	0.173999	4.0072	0.184419	0.183939	0.174939	4.02885	0.0009	0.00048
393	6e-05	0.17852	0.17799	0.17699	4.07608	0.18698	0.18645	0.17545	4.04061	0.18392	0.18339	0.17439	4.0162	0.18126	0.18073	0.17273	3.97797	0.19265	0.19212	0.17612	4.05604	0.18179	0.18126	0.17326	3.99018	0.18373	0.1832	0.1742	4.01183	0.001	0.00053
394	-8e-05	0.17745	0.17714	0.17614	4.0565	0.186219	0.185909	0.174909	4.02815	0.18284	0.18253	0.17353	3.9964	0.18018	0.17987	0.17187	3.95817	0.19157	0.19126	0.17526	4.03624	0.18071	0.1804	0.1724	3.97037	0.18265	0.18234	0.17334	3.99202	0.0007	0.00031
395	-2e-05	0.17668	0.17624	0.17524	4.03578	0.185109	0.184669	0.173669	3.9996	0.18217	0.18173	0.17273	3.97797	0.17951	0.17907	0.17107	3.93974	0.1909	0.19046	0.17446	4.01781	0.18004	0.1796	0.1716	3.95195	0.18198	0.18154	0.17254	3.9736	0.0009	0.00044
396	-0.00013	0.17574	0.175505	0.174505	4.01885	0.18442	0.184185	0.173185	3.98845	0.18112	0.180885	0.171885	3.95851	0.17846	0.178225	0.170225	3.92028	0.18985	0.189615	0.173615	3.99835	0.17899	0.178755	0.170755	3.93249	0.18093	0.180695	0.171695	3.95414	0.0006	0.000235
397	4e-05	0.17498	0.17446	0.17346	3.99478	0.18334	0.18282	0.17182	3.95701	0.18049	0.17997	0.17097	3.93744	0.17783	0.17731	0.16931	3.89921	0.18922	0.1887	0.1727	3.97728	0.17836	0.17784	0.16984	3.91142	0.1803	0.17978	0.17078	3.93306	0.001	0.00052
398	-0.0001	0.174	0.17375	0.17275	3.97843	0.18267	0.18242	0.17142	3.9478	0.17934	0.17909	0.17009	3.91717	0.17668	0.17643	0.16843	3.87894	0.18807	0.18782	0.17182	3.95701	0.17721	0.17696	0.16896	3.89115	0.17915	0.1789	0.1699	3.9128	0.0006	0.00025
399	8e-05	0.17315	0.17261	0.17161	3.95218	0.18162	0.18108	0.17008	3.91694	0.17894	0.1784	0.1694	3.90128	0.17628	0.17574	0.16774	3.86305	0.18767	0.18713	0.17113	3.94112	0.17681	0.17627	0.16827	3.87526	0.17875	0.17821	0.16921	3.89691	0.001	0.00054
400	-0.0002	0.17228	0.17213	0.17113	3.94112	0.18099	0.18084	0.16984	3.91142	0.1778	0.17765	0.16865	3.88401	0.17514	0.17499	0.16699	3.84578	0.18653	0.18638	0.17038	3.92385	0.17567	0.17552	0.16752	3.85799	0.17761	0.17746	0.16846	3.87963	0.0005	0.00015
401	-2e-05	0.17152	0.17108	0.17008	3.91694	0.17984	0.1794	0.1684	3.87825	0.17717	0.17673	0.16773	3.86282	0.17451	0.17407	0.16607	3.82459	0.1859	0.18546	0.16946	3.90266	0.17504	0.1746	0.1666	3.8368	0.17698	0.17654	0.16754	3.85845	0.0009	0.00044
402	0	0.17101	0.17066	0.16966	3.90727	0.17944	0.17909	0.16809	3.87111	0.17608	0.17573	0.16673	3.83979	0.17342	0.17307	0.16507	3.80156	0.18481	0.18446	0.16846	3.87963	0.17395	0.1736	0.1656	3.81377	0.17589	0.17554	0.16654	3.83542	0.0007	0.00035
403	0.00012	0.16998	0.16942	0.16842	3.87871	0.1783	0.17774	0.16674	3.84002	0.17552	0.17496	0.16596	3.82206	0.17286	0.1723	0.1643	3.78383	0.18425	0.18369	0.16769	3.8619	0.17339	0.17283	0.16483	3.79603	0.17533	0.17477	0.16577	3.81768	0.001	0.00056
404	-0.0002	0.16943	0.16923	0.16823	3.87434	0.17767	0.17747	0.16647	3.8338	0.17466	0.17446	0.16546	3.81054	0.172	0.1718	0.1638	3.77231	0.18339	0.18319	0.16719	3.85039	0.17253	0.17233	0.16433	3.78452	0.17447	0.17427	0.16527	3.80617	0.0006	0.0002
405	0.00017	0.16848	0.167945	0.166945	3.84474	0.17658	0.176045	0.165045	3.80099	0.17403	0.173495	0.164495	3.78832	0.17137	0.170835	0.162835	3.75009	0.18276	0.182225	0.166225	3.82816	0.1719	0.171365	0.163365	3.7623	0.17384	0.173305	0.164305	3.78394	0.0009	0.000535
406	-0.00012	0.16765	0.16741	0.16641	3.83242	0.17602	0.17578	0.16478	3.79488	0.17309	0.17285	0.16385	3.77347	0.17043	0.17019	0.16219	3.73524	0.18182	0.18158	0.16558	3.81331	0.17096	0.17072	0.16272	3.74744	0.1729	0.17266	0.16366	3.76909	0.0006	0.00024
407	0.00011	0.1669	0.166445	0.165445	3.8102	0.17516	0.174705	0.163705	3.77013	0.17242	0.171965	0.162965	3.75308	0.16976	0.169305	0.161305	3.71485	0.18115	0.180695	0.164695	3.79293	0.17029	0.169835	0.161835	3.72706	0.17223	0.171775	0.162775	3.74871	0.0008	0.000455
408	-0.00015	0.16613	0.165855	0.164855	3.79661	0.17453	0.174255	0.163255	3.75976	0.17143	0.171155	0.162155	3.73443	0.16877	0.168495	0.160495	3.6962	0.18016	0.179885	0.163885	3.77427	0.1693	0.169025	0.161025	3.70841	0.17124	0.170965	0.161965	3.73005	0.0007	0.000275
409	6.9e-05	0.16536	0.164876	0.163876	3.77405	0.17359	0.173105	0.162105	3.73329	0.17098	0.170495	0.161495	3.71924	0.16832	0.167835	0.159835	3.68101	0.17971	0.179226	0.163226	3.75908	0.16885	0.168366	0.160365	3.69322	0.17079	0.170305	0.161305	3.71487	0.0009	0.0004845
410	-0.0002	0.16459	0.16434	0.16334	3.76172	0.17292	0.17267	0.16167	3.72326	0.1702	0.16995	0.16095	3.70668	0.16754	0.16729	0.15929	3.66845	0.17893	0.17868	0.16268	3.74652	0.16807	0.16782	0.15982	3.68065	0.17001	0.16976	0.16076	3.7023	0.0007	0.00025
411	-5e-05	0.16376	0.163285	0.162285	3.73742	0.17193	0.171455	0.160455	3.69528	0.16959	0.169115	0.160115	3.68745	0.16693	0.166455	0.158455	3.64922	0.17832	0.177845	0.161845	3.72729	0.16746	0.166985	0.158985	3.66142	0.1694	0.168925	0.159925	3.68307	0.001	0.000475
412	-6.9e-05	0.16323	0.162964	0.161964	3.73004	0.17148	0.171214	0.160214	3.68974	0.1687	0.168435	0.159435	3.67178	0.16604	0.165775	0.157775	3.63355	0.17743	0.177165	0.161165	3.71162	0.16657	0.166305	0.158305	3.64575	0.16851	0.168245	0.159245	3.6674	0.0006	0.0002655
413	0.00019	0.16266	0.162115	0.161115	3.71048	0.1707	0.170155	0.159155	3.66534	0.16788	0.167335	0.158335	3.64646	0.16522	0.164675	0.156675	3.60823	0.17661	0.176065	0.160065	3.6863	0.16575	0.165205	0.157205	3.62043	0.16769	0.167145	0.158145	3.64208	0.0009	0.000545
414	-5e-05	0.16182	0.161495	0.160495	3.6962	0.17009	0.169765	0.158765	3.65636	0.1673	0.166975	0.157975	3.63816	0.16464	0.164315	0.156315	3.59993	0.17603	0.175705	0.159705	3.67801	0.16517	0.164845	0.156845	3.61214	0.16711	0.166785	0.157785	3.63379	0.0007	0.000325
415	6e-05	0.16102	0.16049	0.15949	3.67305	0.1692	0.16867	0.15767	3.63114	0.16654	0.16601	0.15701	3.61594	0.16388	0.16335	0.15535	3.57771	0.17527	0.17474	0.15874	3.65578	0.16441	0.16388	0.15588	3.58992	0.16635	0.16582	0.15682	3.61156	0.001	0.00053
416	-0.00026	0.16032	0.1601	0.1591	3.66407	0.16838	0.16816	0.15716	3.61939	0.16592	0.1657	0.1567	3.6088	0.16326	0.16304	0.15504	3.57057	0.17465	0.17443	0.15843	3.64864	0.16379	0.16357	0.15557	3.58278	0.16573	0.16551	0.15651	3.60443	0.0007	0.00022
417	0.0001	0.15974	0.15929	0.15829	3.64542	0.1678	0.16735	0.15635	3.60074	0.16536	0.16491	0.15591	3.59061	0.1627	0.16225	0.15425	3.55238	0.17409	0.17364	0.15764	3.63045	0.16323	0.16278	0.15478	3.56458	0.16517	0.16472	0.15572	3.58623	0.0008	0.00045
418	-0.00021	0.159	0.158755	0.157755	3.6331	0.16704	0.166795	0.155795	3.58796	0.16457	0.164325	0.155325	3.57713	0.16191	0.161665	0.153665	3.5389	0.1733	0.173055	0.157055	3.61698	0.16244	0.162195	0.154195	3.55111	0.16438	0.164135	0.155135	3.57276	0.0007	0.000245
419	0.0001	0.15834	0.15784	0.15684	3.61203	0.16642	0.16592	0.15492	3.56781	0.16401	0.16351	0.15451	3.55837	0.16135	0.16085	0.15285	3.52014	0.17274	0.17224	0.15624	3.59821	0.16188	0.16138	0.15338	3.53234	0.16382	0.16332	0.15432	3.55399	0.0009	0.0005
420	-6.9e-05	0.15785	0.157534	0.156534	3.60499	0.16586	0.165545	0.154545	3.55916	0.16347	0.163155	0.154154	3.55018	0.16081	0.160495	0.152495	3.51195	0.1722	0.171885	0.155885	3.59002	0.16134	0.161025	0.153025	3.52415	0.16328	0.162965	0.153965	3.5458	0.0007	0.0003155
421	-2e-05	0.15709	0.1567	0.1557	3.58577	0.16507	0.16468	0.15368	3.53925	0.16259	0.1622	0.1532	3.5282	0.15993	0.15954	0.15154	3.48997	0.17132	0.17093	0.15493	3.56804	0.16046	0.16007	0.15207	3.50217	0.1624	0.16201	0.15301	3.52382	0.0008	0.00039
422	-8e-05	0.15655	0.15619	0.15519	3.57403	0.16451	0.16415	0.15315	3.52704	0.16203	0.16167	0.15267	3.51599	0.15937	0.15901	0.15101	3.47776	0.17076	0.1704	0.1544	3.55583	0.1599	0.15954	0.15154	3.48997	0.16184	0.16148	0.15248	3.51161	0.0008	0.00036
423	6e-05	0.15587	0.15559	0.15459	3.56021	0.16397	0.16369	0.15269	3.51645	0.16165	0.16137	0.15237	3.50908	0.15899	0.15871	0.15071	3.47085	0.17038	0.1701	0.1541	3.54892	0.15952	0.15924	0.15124	3.48306	0.16146	0.16118	0.15218	3.50471	0.0005	0.00028
424	-0.00012	0.15549	0.1552	0.1542	3.55123	0.16309	0.1628	0.1518	3.49595	0.161	0.16071	0.15171	3.49388	0.15834	0.15805	0.15005	3.45565	0.16973	0.16944	0.15344	3.53372	0.15887	0.15858	0.15058	3.46786	0.16081	0.16052	0.15152	3.48951	0.0007	0.00029
425	-0.00013	0.15452	0.154235	0.153235	3.529	0.16253	0.162245	0.151245	3.48317	0.1603	0.160015	0.151015	3.47788	0.15764	0.157355	0.149355	3.43965	0.16903	0.168745	0.152745	3.51772	0.15817	0.157885	0.149885	3.45185	0.16011	0.159825	0.150825	3.4735	0.0007	0.000285
426	-0.00022	0.15411	0.15377	0.15277	3.51829	0.16215	0.16181	0.15081	3.47315	0.15987	0.15953	0.15053	3.46671	0.15721	0.15687	0.14887	3.42848	0.1686	0.16826	0.15226	3.50655	0.15774	0.1574	0.1494	3.44068	0.15968	0.15934	0.15034	3.46233	0.0009	0.00034
427	3e-05	0.15347	0.153105	0.152105	3.50298	0.1615	0.161135	0.150135	3.45761	0.15897	0.158605	0.149605	3.4454	0.15631	0.155945	0.147945	3.40717	0.1677	0.167335	0.151335	3.48525	0.15684	0.156475	0.148475	3.41938	0.15878	0.158415	0.149415	3.44103	0.0007	0.000365
428	0	0.15299	0.15264	0.15164	3.49227	0.1608	0.16045	0.14945	3.44183	0.15866	0.15831	0.14931	3.43861	0.156	0.15565	0.14765	3.40038	0.16739	0.16704	0.15104	3.47845	0.15653	0.15618	0.14818	3.41259	0.15847	0.15812	0.14912	3.43423	0.0007	0.00035
429	0.00024	0.15247	0.1521	0.1511	3.47983	0.16037	0.16	0.149	3.43147	0.15799	0.15762	0.14862	3.42272	0.15533	0.15496	0.14696	3.38449	0.16672	0.16635	0.15035	3.46256	0.15586	0.15549	0.14749	3.39669	0.1578	0.15743	0.14843	3.41834	0.0005	0.00037
430	-1e-05	0.15187	0.151625	0.150625	3.46889	0.15947	0.159225	0.148225	3.41362	0.15781	0.157565	0.148565	3.42145	0.15515	0.154905	0.146905	3.38322	0.16654	0.166295	0.150295	3.46129	0.15568	0.155435	0.147435	3.39543	0.15762	0.157375	0.148375	3.41708	0.0005	0.000245
431	0.00013	0.15131	0.150945	0.149945	3.45323	0.15916	0.158795	0.147795	3.40372	0.15721	0.156845	0.147845	3.40487	0.15455	0.154185	0.146185	3.36664	0.16594	0.165575	0.149575	3.44471	0.15508	0.154715	0.146715	3.37885	0.15702	0.156655	0.147655	3.40049	0.0006	0.000365
432	-0.0001	0.15071	0.15036	0.14936	3.43976	0.15849	0.15814	0.14714	3.38863	0.15688	0.15653	0.14753	3.39762	0.15422	0.15387	0.14587	3.35939	0.16561	0.16526	0.14926	3.43746	0.15475	0.1544	0.1464	3.37159	0.15669	0.15634	0.14734	3.39324	0.0008	0.00035
433	0.00022	0.15046	0.14995	0.14895	3.43032	0.15831	0.1578	0.1468	3.3808	0.15584	0.15533	0.14633	3.36998	0.15318	0.15267	0.14467	3.33175	0.16457	0.16406	0.14806	3.40982	0.15371	0.1532	0.1452	3.34396	0.15565	0.15514	0.14614	3.3656	0.0008	0.00051
434	0.00011	0.14995	0.149395	0.148395	3.41754	0.15771	0.157155	0.146155	3.36595	0.15565	0.155095	0.146095	3.36457	0.15299	0.152435	0.144435	3.32634	0.16438	0.163825	0.147825	3.40441	0.15352	0.152965	0.144965	3.33854	0.15546	0.154905	0.145905	3.36019	0.001	0.000555
435	0	0.14925	0.149	0.148	3.40844	0.15738	0.15713	0.14613	3.36537	0.15471	0.15446	0.14546	3.34994	0.15205	0.1518	0.1438	3.31171	0.16344	0.16319	0.14719	3.38979	0.15258	0.15233	0.14433	3.32392	0.15452	0.15427	0.14527	3.34557	0.0005	0.00025
436	0.00011	0.14904	0.148585	0.147585	3.39888	0.15634	0.155885	0.144885	3.3367	0.15477	0.154315	0.145315	3.3466	0.15211	0.151655	0.143655	3.30837	0.1635	0.163045	0.147045	3.38645	0.15264	0.152185	0.144185	3.32058	0.15458	0.154125	0.145125	3.34223	0.0008	0.000455
437	9e-05	0.14831	0.147915	0.146915	3.38345	0.15615	0.155755	0.144755	3.33371	0.15386	0.153465	0.144465	3.32703	0.1512	0.150805	0.142805	3.2888	0.16259	0.162195	0.146195	3.36687	0.15173	0.151335	0.143335	3.30101	0.15367	0.153275	0.144275	3.32265	0.0007	0.000395
438	-0.00017	0.14757	0.147205	0.146205	3.3671	0.15521	0.154845	0.143845	3.31275	0.1537	0.153335	0.144335	3.32404	0.15104	0.150675	0.142675	3.28581	0.16243	0.162065	0.146065	3.36388	0.15157	0.151205	0.143205	3.29801	0.15351	0.153145	0.144145	3.31966	0.0009	0.000365
439	-0.00015	0.14734	0.147115	0.146115	3.36503	0.15527	0.155045	0.144045	3.31736	0.15304	0.152815	0.143815	3.31206	0.15038	0.150155	0.142155	3.27383	0.16177	0.161545	0.145545	3.3519	0.15091	0.150685	0.142685	3.28604	0.15285	0.152625	0.143625	3.30768	0.0006	0.000225
440	-6e-05	0.14695	0.14658	0.14558	3.35271	0.15436	0.15399	0.14299	3.29306	0.15306	0.15269	0.14369	3.30918	0.1504	0.15003	0.14203	3.27095	0.16179	0.16142	0.14542	3.34902	0.15093	0.15056	0.14256	3.28316	0.15287	0.1525	0.1435	3.3048	0.0008	0.00037
441	-6e-05	0.14651	0.14624	0.14524	3.34488	0.1542	0.15393	0.14293	3.29168	0.15232	0.15205	0.14305	3.29444	0.14966	0.14939	0.14139	3.25621	0.16105	0.16078	0.14478	3.33428	0.15019	0.14992	0.14192	3.26842	0.15213	0.15186	0.14286	3.29007	0.0006	0.00027
442	2e-05	0.14599	0.14558	0.14458	3.32968	0.15354	0.15313	0.14213	3.27325	0.15231	0.1519	0.1429	3.29099	0.14965	0.14924	0.14124	3.25276	0.16104	0.16063	0.14463	3.33083	0.15018	0.14977	0.14177	3.26496	0.15212	0.15171	0.14271	3.28661	0.0008	0.00041
443	-4e-05	0.14553	0.1452	0.1442	3.32093	0.15356	0.15323	0.14223	3.27556	0.15168	0.15135	0.14235	3.27832	0.14902	0.14869	0.14069	3.24009	0.16041	0.16008	0.14408	3.31816	0.14955	0.14922	0.14122	3.2523	0.15149	0.15116	0.14216	3.27394	0.0007	0.00033

## Sheet: Exp 1 Tfinal
Experiment # 1 Final time = 9 October 2017				(Average 600-700)=0,002	absorption coefficients			(Average 600-700)=0,002	absorption coefficients			(Average 600-700)=0,002	absorption coefficients			(Average 600-700)=0,008	absorption coefficients			(Average 600-700)=0,001	absorption coefficients			(Average 600-700)=0,022	absorption coefficients			(Average 600-700)=0,000	absorption coefficients	Blank2	Average blank
Wavelength(l)	Blank1	Tank 1 +H	Absorbance -Blank	Absorbance- (600-700)	(m-1)	Tank 2 +H	Absorbance -Blank	Absorbance- (600-700)	(m-1)	Tank 3 +H	Absorbance -Blank	Absorbance- (600-700)	(m-1)	Tank 1 -H	Absorbance -Blank	Absorbance- (600-700)	(m-1)	Tank 2 -H	Absorbance -Blank	Absorbance- (600-700)	(m-1)	Tank 3 -H	Absorbance -Blank	Absorbance- (600-700)	(m-1)	Tank 4 -H	Absorbance -Blank	Absorbance- (600-700)	(m-1)
250	0.0001	0.6561	0.6547	0.6527	15.0317	0.6806	0.6792	0.6772	15.5959	0.6696	0.6682	0.6662	15.3426	0.75689	0.75549	0.74749	17.2147	0.75444	0.75304	0.75204	17.3195	0.76544	0.76404	0.74204	17.0892	0.75314	0.75174	0.75174	17.3126	0.0027	0.0014
251	0.0002	0.62	0.6187	0.6167	14.2026	0.6429	0.6416	0.6396	14.73	0.6327	0.6314	0.6294	14.4951	0.72152	0.72022	0.71222	16.4024	0.7191	0.7178	0.7168	16.5079	0.73013	0.72883	0.70683	16.2783	0.7178	0.7165	0.7165	16.501	0.0024	0.0013
252	0	0.5907	0.58955	0.58755	13.5313	0.6126	0.61145	0.60945	14.0356	0.6021	0.60095	0.59895	13.7938	0.69302	0.69187	0.68387	15.7495	0.69057	0.68942	0.68842	15.8543	0.70162	0.70047	0.67847	15.6252	0.68929	0.68814	0.68814	15.8479	0.0023	0.00115
253	0.0002	0.5667	0.5655	0.5635	12.9774	0.5877	0.5865	0.5845	13.461	0.5779	0.5767	0.5747	13.2353	0.66956	0.66836	0.66036	15.2081	0.66711	0.66591	0.66491	15.3129	0.67816	0.67696	0.65496	15.0837	0.66583	0.66463	0.66463	15.3064	0.0022	0.0012
254	0	0.5472	0.546	0.544	12.5283	0.5674	0.5662	0.5642	12.9935	0.5575	0.5563	0.5543	12.7655	0.65076	0.64956	0.64156	14.7751	0.64831	0.64711	0.64611	14.8799	0.65936	0.65816	0.63616	14.6508	0.64703	0.64583	0.64583	14.8735	0.0024	0.0012
255	0.0002	0.5311	0.53	0.528	12.1598	0.5506	0.5495	0.5475	12.6089	0.541	0.5399	0.5379	12.3878	0.63476	0.63366	0.62566	14.4089	0.63231	0.63121	0.63021	14.5137	0.64336	0.64226	0.62026	14.2846	0.63103	0.62993	0.62993	14.5073	0.002	0.0011
256	0	0.5175	0.5163	0.5143	11.8443	0.5368	0.5356	0.5336	12.2888	0.5272	0.526	0.524	12.0677	0.62204	0.62084	0.61284	14.1137	0.61959	0.61839	0.61739	14.2185	0.63064	0.62944	0.60744	13.9893	0.61831	0.61711	0.61711	14.212	0.0024	0.0012
257	0.0004	0.5065	0.5053	0.5033	11.591	0.5256	0.5244	0.5224	12.0309	0.5159	0.5147	0.5127	11.8075	0.61108	0.60988	0.60188	13.8613	0.60863	0.60743	0.60643	13.9661	0.61968	0.61848	0.59648	13.7369	0.60735	0.60615	0.60615	13.9596	0.002	0.0012
258	0	0.4969	0.4957	0.4937	11.3699	0.5155	0.5143	0.5123	11.7983	0.5065	0.5053	0.5033	11.591	0.60154	0.60034	0.59234	13.6416	0.59909	0.59789	0.59689	13.7464	0.61014	0.60894	0.58694	13.5172	0.59781	0.59661	0.59661	13.7399	0.0024	0.0012
259	0.0002	0.4892	0.4881	0.4861	11.1949	0.5074	0.5063	0.5043	11.614	0.4982	0.4971	0.4951	11.4022	0.59367	0.59257	0.58457	13.4626	0.59122	0.59012	0.58912	13.5674	0.60227	0.60117	0.57917	13.3383	0.58994	0.58884	0.58884	13.561	0.002	0.0011
260	0	0.482	0.48095	0.47895	11.0302	0.5	0.49895	0.49695	11.4448	0.4915	0.49045	0.48845	11.249	0.58739	0.58634	0.57834	13.3192	0.58494	0.58389	0.58289	13.424	0.59599	0.59494	0.57294	13.1948	0.58366	0.58261	0.58261	13.4175	0.0021	0.00105
261	0.0002	0.4765	0.47545	0.47345	10.9036	0.4944	0.49335	0.49135	11.3158	0.4851	0.48405	0.48205	11.1016	0.58155	0.5805	0.5725	13.1847	0.5791	0.57805	0.57705	13.2895	0.59015	0.5891	0.5671	13.0603	0.57782	0.57677	0.57677	13.283	0.0019	0.00105
262	0	0.4715	0.47035	0.46835	10.7861	0.4891	0.48795	0.48595	11.1914	0.4801	0.47895	0.47695	10.9842	0.57687	0.57572	0.56772	13.0746	0.57442	0.57327	0.57227	13.1794	0.58547	0.58432	0.56232	12.9502	0.57314	0.57199	0.57199	13.1729	0.0023	0.00115
263	0.0001	0.4673	0.4663	0.4643	10.6928	0.4849	0.4839	0.4819	11.0982	0.4756	0.4746	0.4726	10.884	0.5723	0.5713	0.5633	12.9728	0.56985	0.56885	0.56785	13.0776	0.5809	0.5799	0.5579	12.8484	0.56857	0.56757	0.56757	13.0711	0.0019	0.001
264	0	0.4631	0.462	0.46	10.5938	0.4807	0.4796	0.4776	10.9991	0.4722	0.4711	0.4691	10.8034	0.56924	0.56814	0.56014	12.9	0.56679	0.56569	0.56469	13.0048	0.57784	0.57674	0.55474	12.7757	0.56551	0.56441	0.56441	12.9984	0.0022	0.0011
265	0.0001	0.4602	0.45915	0.45715	10.5282	0.4775	0.47645	0.47445	10.9266	0.4684	0.46735	0.46535	10.717	0.56528	0.56423	0.55623	12.81	0.56286	0.56181	0.56081	12.9155	0.57391	0.57286	0.55086	12.6863	0.56158	0.56053	0.56053	12.909	0.002	0.00105
266	0.0001	0.4572	0.45605	0.45405	10.4568	0.4745	0.47335	0.47135	10.8552	0.4654	0.46425	0.46225	10.6456	0.56278	0.56163	0.55363	12.7501	0.56036	0.55921	0.55821	12.8556	0.57141	0.57026	0.54826	12.6264	0.55908	0.55793	0.55793	12.8491	0.0022	0.00115
267	0.0002	0.4545	0.4535	0.4515	10.398	0.4717	0.4707	0.4687	10.7942	0.4627	0.4617	0.4597	10.5869	0.56031	0.55931	0.55131	12.6967	0.55789	0.55689	0.55589	12.8021	0.56894	0.56794	0.54594	12.573	0.55661	0.55561	0.55561	12.7957	0.0018	0.001
268	0	0.4518	0.45075	0.44875	10.3347	0.4691	0.46805	0.46605	10.7331	0.4604	0.45935	0.45735	10.5328	0.55798	0.55693	0.54893	12.6419	0.55556	0.55451	0.55351	12.7473	0.56661	0.56556	0.54356	12.5182	0.55428	0.55323	0.55323	12.7409	0.0021	0.00105
269	0.0002	0.4498	0.44875	0.44675	10.2887	0.467	0.46595	0.46395	10.6848	0.4582	0.45715	0.45515	10.4821	0.55568	0.55463	0.54663	12.5889	0.55325	0.5522	0.5512	12.6941	0.56431	0.56326	0.54126	12.4652	0.55198	0.55093	0.55093	12.6879	0.0019	0.00105
270	0	0.4476	0.4466	0.4446	10.2391	0.4647	0.4637	0.4617	10.633	0.456	0.455	0.453	10.4326	0.55394	0.55294	0.54494	12.55	0.55151	0.55051	0.54951	12.6552	0.56257	0.56157	0.53957	12.4263	0.55024	0.54924	0.54924	12.649	0.002	0.001
271	0.0003	0.4462	0.44515	0.44315	10.2057	0.4633	0.46225	0.46025	10.5996	0.4543	0.45325	0.45125	10.3923	0.55211	0.55106	0.54306	12.5067	0.54968	0.54863	0.54763	12.6119	0.56074	0.55969	0.53769	12.383	0.54841	0.54736	0.54736	12.6057	0.0018	0.00105
272	0.0001	0.4447	0.4436	0.4416	10.17	0.4614	0.4603	0.4583	10.5546	0.4528	0.4517	0.4497	10.3566	0.55078	0.54968	0.54168	12.4749	0.54835	0.54725	0.54625	12.5801	0.55941	0.55831	0.53631	12.3512	0.54708	0.54598	0.54598	12.5739	0.0021	0.0011
273	0.0002	0.4428	0.44175	0.43975	10.1274	0.4597	0.45865	0.45665	10.5166	0.4512	0.45015	0.44815	10.3209	0.54875	0.5477	0.5397	12.4293	0.54632	0.54527	0.54427	12.5345	0.55738	0.55633	0.53433	12.3056	0.54505	0.544	0.544	12.5283	0.0019	0.00105
274	0	0.4409	0.44005	0.43805	10.0883	0.4577	0.45685	0.45485	10.4752	0.4496	0.44875	0.44675	10.2887	0.54747	0.54662	0.53862	12.4044	0.54504	0.54419	0.54319	12.5097	0.5561	0.55525	0.53325	12.2807	0.54377	0.54292	0.54292	12.5034	0.0017	0.00085
275	0.0002	0.4402	0.4391	0.4371	10.0664	0.4572	0.4561	0.4541	10.4579	0.4485	0.4474	0.4454	10.2576	0.5461	0.545	0.537	12.3671	0.54367	0.54257	0.54157	12.4724	0.55473	0.55363	0.53163	12.2434	0.5424	0.5413	0.5413	12.4661	0.002	0.0011
276	0	0.4398	0.4388	0.4368	10.0595	0.4568	0.4558	0.4538	10.451	0.4481	0.4471	0.4451	10.2507	0.54504	0.54404	0.53604	12.345	0.54264	0.54164	0.54064	12.4509	0.5537	0.5527	0.5307	12.222	0.54137	0.54037	0.54037	12.4447	0.002	0.001
277	0.0001	0.4392	0.43825	0.43625	10.0468	0.4561	0.45515	0.45315	10.436	0.4479	0.44695	0.44495	10.2472	0.54345	0.5425	0.5345	12.3095	0.54105	0.5401	0.5391	12.4155	0.55211	0.55116	0.52916	12.1866	0.53978	0.53883	0.53883	12.4093	0.0018	0.00095
278	0	0.4391	0.4382	0.4362	10.0457	0.4559	0.455	0.453	10.4326	0.4473	0.4464	0.4444	10.2345	0.54245	0.54155	0.53355	12.2877	0.54005	0.53915	0.53815	12.3936	0.55111	0.55021	0.52821	12.1647	0.53878	0.53788	0.53788	12.3874	0.0018	0.0009
279	0.0001	0.4387	0.4377	0.4357	10.0342	0.4557	0.4547	0.4527	10.4257	0.4468	0.4458	0.4438	10.2207	0.54085	0.53985	0.53185	12.2485	0.53845	0.53745	0.53645	12.3544	0.54951	0.54851	0.52651	12.1255	0.53718	0.53618	0.53618	12.3482	0.0019	0.001
280	0	0.4385	0.43755	0.43555	10.0307	0.4555	0.45455	0.45255	10.4222	0.4464	0.44545	0.44345	10.2127	0.53994	0.53899	0.53099	12.2287	0.53754	0.53659	0.53559	12.3346	0.5486	0.54765	0.52565	12.1057	0.53627	0.53532	0.53532	12.3284	0.0019	0.00095
281	0	0.4381	0.43725	0.43525	10.0238	0.4543	0.45345	0.45145	10.3969	0.4461	0.44525	0.44325	10.208	0.53874	0.53789	0.52989	12.2034	0.53634	0.53549	0.53449	12.3093	0.5474	0.54655	0.52455	12.0804	0.53507	0.53422	0.53422	12.3031	0.0017	0.00085
282	0.0002	0.4375	0.4364	0.4344	10.0042	0.4532	0.4521	0.4501	10.3658	0.4458	0.4447	0.4427	10.1954	0.53796	0.53686	0.52886	12.1796	0.53556	0.53446	0.53346	12.2856	0.54662	0.54552	0.52352	12.0567	0.53429	0.53319	0.53319	12.2794	0.002	0.0011
283	0.0001	0.4371	0.43615	0.43415	9.99847	0.4511	0.45015	0.44815	10.3209	0.445	0.44405	0.44205	10.1804	0.53651	0.53556	0.52756	12.1497	0.53416	0.53321	0.53221	12.2568	0.54522	0.54427	0.52227	12.0279	0.53289	0.53194	0.53194	12.2506	0.0018	0.00095
284	0	0.4364	0.43555	0.43355	9.98466	0.4509	0.45005	0.44805	10.3186	0.4448	0.44395	0.44195	10.1781	0.5353	0.53445	0.52645	12.1241	0.53295	0.5321	0.5311	12.2312	0.54401	0.54316	0.52116	12.0023	0.53168	0.53083	0.53083	12.225	0.0017	0.00085
285	0	0.4359	0.43505	0.43305	9.97314	0.4505	0.44965	0.44765	10.3094	0.4443	0.44345	0.44145	10.1666	0.53447	0.53362	0.52562	12.105	0.53212	0.53127	0.53027	12.2121	0.54318	0.54233	0.52033	11.9832	0.53085	0.53	0.53	12.2059	0.0017	0.00085
286	0.0001	0.4344	0.43345	0.43145	9.93629	0.4504	0.44945	0.44745	10.3048	0.4442	0.44325	0.44125	10.162	0.5331	0.53215	0.52415	12.0712	0.53075	0.5298	0.5288	12.1783	0.54181	0.54086	0.51886	11.9493	0.52948	0.52853	0.52853	12.172	0.0018	0.00095
287	0.0004	0.4332	0.4321	0.4301	9.9052	0.4502	0.4491	0.4471	10.2967	0.4441	0.443	0.441	10.1562	0.53205	0.53095	0.52295	12.0435	0.5297	0.5286	0.5276	12.1506	0.54076	0.53966	0.51766	11.9217	0.52843	0.52733	0.52733	12.1444	0.0018	0.0011
288	0	0.4312	0.4304	0.4284	9.86605	0.4482	0.4474	0.4454	10.2576	0.4438	0.443	0.441	10.1562	0.5306	0.5298	0.5218	12.0171	0.52825	0.52745	0.52645	12.1241	0.53931	0.53851	0.51651	11.8952	0.52698	0.52618	0.52618	12.1179	0.0016	0.0008
289	0	0.4311	0.43035	0.42835	9.8649	0.4476	0.44685	0.44485	10.2449	0.4435	0.44275	0.44075	10.1505	0.5294	0.52865	0.52065	11.9906	0.52705	0.5263	0.5253	12.0977	0.53811	0.53736	0.51536	11.8687	0.52578	0.52503	0.52503	12.0914	0.0015	0.00075
290	0.0003	0.4304	0.42935	0.42735	9.84187	0.4472	0.44615	0.44415	10.2288	0.4417	0.44065	0.43865	10.1021	0.52785	0.5268	0.5188	11.948	0.5255	0.52445	0.52345	12.0551	0.53656	0.53551	0.51351	11.8261	0.52423	0.52318	0.52318	12.0488	0.0018	0.00105
291	0.0001	0.4288	0.4279	0.4259	9.80848	0.4468	0.4459	0.4439	10.223	0.441	0.4401	0.4381	10.0894	0.52622	0.52532	0.51732	11.9139	0.52387	0.52297	0.52197	12.021	0.53493	0.53403	0.51203	11.7921	0.5226	0.5217	0.5217	12.0148	0.0017	0.0009
292	0.0002	0.4285	0.42755	0.42555	9.80042	0.4461	0.44515	0.44315	10.2057	0.4405	0.43955	0.43755	10.0768	0.52455	0.5236	0.5156	11.8743	0.5222	0.52125	0.52025	11.9814	0.53326	0.53231	0.51031	11.7524	0.52093	0.51998	0.51998	11.9751	0.0017	0.00095
293	0.0002	0.4281	0.4271	0.4251	9.79005	0.4458	0.4448	0.4428	10.1977	0.4402	0.4392	0.4372	10.0687	0.52271	0.52171	0.51371	11.8307	0.52036	0.51936	0.51836	11.9378	0.53142	0.53042	0.50842	11.7089	0.51909	0.51809	0.51809	11.9316	0.0018	0.001
294	0.0002	0.4279	0.42695	0.42495	9.7866	0.4452	0.44425	0.44225	10.185	0.438	0.43705	0.43505	10.0192	0.52028	0.51933	0.51133	11.7759	0.51798	0.51703	0.51603	11.8842	0.52904	0.52809	0.50609	11.6553	0.51671	0.51576	0.51576	11.878	0.0017	0.00095
295	0.0001	0.4275	0.4266	0.4246	9.77854	0.4443	0.4434	0.4414	10.1654	0.4375	0.4366	0.4346	10.0088	0.51828	0.51738	0.50938	11.731	0.51598	0.51508	0.51408	11.8393	0.52704	0.52614	0.50414	11.6103	0.51471	0.51381	0.51381	11.833	0.0017	0.0009
296	0.0001	0.4215	0.42065	0.41865	9.64151	0.4443	0.44345	0.44145	10.1666	0.4315	0.43065	0.42865	9.87181	0.51589	0.51504	0.50704	11.6771	0.51359	0.51274	0.51174	11.7854	0.52465	0.5238	0.5018	11.5565	0.51232	0.51147	0.51147	11.7792	0.0016	0.00085
297	0	0.4188	0.41805	0.41605	9.58163	0.4411	0.44035	0.43835	10.0952	0.4268	0.42605	0.42405	9.76587	0.51315	0.5124	0.5044	11.6163	0.51085	0.5101	0.5091	11.7246	0.52191	0.52116	0.49916	11.4957	0.50958	0.50883	0.50883	11.7184	0.0015	0.00075
298	0.0003	0.4155	0.4145	0.4125	9.49987	0.4355	0.4345	0.4325	9.96048	0.4215	0.4205	0.4185	9.63805	0.51061	0.50961	0.50161	11.5521	0.50831	0.50731	0.50631	11.6603	0.51937	0.51837	0.49637	11.4314	0.50704	0.50604	0.50604	11.6541	0.0017	0.001
299	0.0001	0.4139	0.413	0.411	9.46533	0.4311	0.4302	0.4282	9.86145	0.4154	0.4145	0.4125	9.49987	0.50696	0.50606	0.49806	11.4703	0.50466	0.50376	0.50276	11.5786	0.51572	0.51482	0.49282	11.3496	0.50339	0.50249	0.50249	11.5723	0.0017	0.0009
300	0	0.4109	0.4101	0.4081	9.39854	0.4172	0.4164	0.4144	9.54363	0.4033	0.4025	0.4005	9.22351	0.50358	0.50278	0.49478	11.3948	0.50128	0.50048	0.49948	11.503	0.51234	0.51154	0.48954	11.2741	0.50001	0.49921	0.49921	11.4968	0.0016	0.0008
301	0	0.4101	0.4093	0.4073	9.38012	0.4103	0.4095	0.4075	9.38472	0.3968	0.396	0.394	9.07382	0.50004	0.49924	0.49124	11.3133	0.49774	0.49694	0.49594	11.4215	0.5088	0.508	0.486	11.1926	0.49647	0.49567	0.49567	11.4153	0.0016	0.0008
302	0.0001	0.4055	0.4048	0.4028	9.27648	0.396	0.3953	0.3933	9.0577	0.3939	0.3932	0.3912	9.00934	0.49594	0.49524	0.48724	11.2211	0.49364	0.49294	0.49194	11.3294	0.5047	0.504	0.482	11.1005	0.49237	0.49167	0.49167	11.3232	0.0013	0.0007
303	0	0.4015	0.40075	0.39875	9.18321	0.3912	0.39045	0.38845	8.946	0.3905	0.38975	0.38775	8.92988	0.4912	0.49045	0.48245	11.1108	0.4889	0.48815	0.48715	11.2191	0.49996	0.49921	0.47721	10.9901	0.48763	0.48688	0.48688	11.2128	0.0015	0.00075
304	0.0004	0.3911	0.39005	0.38805	8.93679	0.385	0.38395	0.38195	8.79631	0.3835	0.38245	0.38045	8.76176	0.48648	0.48543	0.47743	10.9952	0.48418	0.48313	0.48213	11.1035	0.49524	0.49419	0.47219	10.8745	0.48291	0.48186	0.48186	11.0972	0.0017	0.00105
305	0	0.3817	0.38095	0.37895	8.72722	0.3812	0.38045	0.37845	8.7157	0.3711	0.37035	0.36835	8.4831	0.48102	0.48027	0.47227	10.8764	0.47872	0.47797	0.47697	10.9846	0.48978	0.48903	0.46703	10.7557	0.47745	0.4767	0.4767	10.9784	0.0015	0.00075
306	0.0001	0.3629	0.36215	0.36015	8.29425	0.3701	0.36935	0.36735	8.46007	0.3601	0.35935	0.35735	8.22977	0.47525	0.4745	0.4665	10.7435	0.47295	0.4722	0.4712	10.8517	0.48401	0.48326	0.46126	10.6228	0.47168	0.47093	0.47093	10.8455	0.0014	0.00075
307	0	0.3577	0.35695	0.35495	8.1745	0.3653	0.36455	0.36255	8.34953	0.3577	0.35695	0.35495	8.1745	0.46904	0.46829	0.46029	10.6005	0.46674	0.46599	0.46499	10.7087	0.4778	0.47705	0.45505	10.4798	0.46547	0.46472	0.46472	10.7025	0.0015	0.00075
308	0.0001	0.3511	0.35035	0.34835	8.0225	0.3593	0.35855	0.35655	8.21135	0.355	0.35425	0.35225	8.11232	0.46273	0.46198	0.45398	10.4552	0.46043	0.45968	0.45868	10.5634	0.47149	0.47074	0.44874	10.3345	0.45916	0.45841	0.45841	10.5572	0.0014	0.00075
309	0	0.3507	0.34995	0.34795	8.01329	0.3427	0.34195	0.33995	7.82905	0.3538	0.35305	0.35105	8.08468	0.45575	0.455	0.447	10.2944	0.45345	0.4527	0.4517	10.4027	0.46451	0.46376	0.44176	10.1737	0.45218	0.45143	0.45143	10.3964	0.0015	0.00075
310	0.0001	0.3422	0.34135	0.33935	7.81523	0.3317	0.33085	0.32885	7.57342	0.3466	0.34575	0.34375	7.91656	0.44828	0.44743	0.43943	10.1201	0.44598	0.44513	0.44413	10.2283	0.45704	0.45619	0.43419	9.9994	0.44471	0.44386	0.44386	10.2221	0.0016	0.00085
311	0	0.3319	0.3312	0.3292	7.58148	0.3288	0.3281	0.3261	7.51008	0.3383	0.3376	0.3356	7.72887	0.44117	0.44047	0.43247	9.95978	0.439	0.4383	0.4373	10.071	0.45006	0.44936	0.42736	9.8421	0.43773	0.43703	0.43703	10.0648	0.0014	0.0007
312	0.0003	0.322	0.3211	0.3191	7.34887	0.3154	0.3145	0.3125	7.19688	0.3304	0.3295	0.3275	7.54233	0.43331	0.43241	0.42441	9.77416	0.43114	0.43024	0.42924	9.8854	0.4422	0.4413	0.4193	9.65648	0.42987	0.42897	0.42897	9.87918	0.0015	0.0009
313	0.0001	0.3158	0.31495	0.31295	7.20724	0.3113	0.31045	0.30845	7.1036	0.3222	0.32135	0.31935	7.35463	0.4252	0.42435	0.41635	9.58854	0.42303	0.42218	0.42118	9.69978	0.43409	0.43324	0.41124	9.47086	0.42176	0.42091	0.42091	9.69356	0.0016	0.00085
314	0	0.3143	0.3136	0.3116	7.17615	0.3044	0.3037	0.3017	6.94815	0.3137	0.313	0.311	7.16233	0.41685	0.41615	0.40815	9.39969	0.41468	0.41398	0.41298	9.51093	0.42574	0.42504	0.40304	9.28201	0.41341	0.41271	0.41271	9.50471	0.0014	0.0007
315	0	0.2979	0.29705	0.29505	6.795	0.3015	0.30065	0.29865	6.87791	0.3052	0.30435	0.30235	6.96312	0.40908	0.40823	0.40023	9.2173	0.40691	0.40606	0.40506	9.32853	0.41797	0.41712	0.39512	9.09961	0.40564	0.40479	0.40479	9.32231	0.0017	0.00085
316	0.0002	0.2894	0.28865	0.28665	6.60155	0.2977	0.29695	0.29495	6.7927	0.2962	0.29545	0.29345	6.75815	0.40042	0.39967	0.39167	9.02016	0.39825	0.3975	0.3965	9.1314	0.40931	0.40856	0.38656	8.90248	0.39698	0.39623	0.39623	9.12518	0.0013	0.00075
317	0	0.281	0.2804	0.2784	6.41155	0.292	0.2914	0.2894	6.66488	0.2874	0.2868	0.2848	6.55894	0.39249	0.39189	0.38389	8.84099	0.39032	0.38972	0.38872	8.95222	0.40138	0.40078	0.37878	8.7233	0.38905	0.38845	0.38845	8.946	0.0012	0.0006
318	0	0.2728	0.27225	0.27025	6.22386	0.2834	0.28285	0.28085	6.46798	0.2787	0.27815	0.27615	6.35973	0.38411	0.38356	0.37556	8.64915	0.38194	0.38139	0.38039	8.76038	0.393	0.39245	0.37045	8.53146	0.38067	0.38012	0.38012	8.75416	0.0011	0.00055
319	0.0002	0.2641	0.26325	0.26125	6.01659	0.2748	0.27395	0.27195	6.26301	0.2704	0.26955	0.26755	6.16168	0.3757	0.37485	0.36685	8.44856	0.37353	0.37268	0.37168	8.55979	0.38459	0.38374	0.36174	8.33087	0.37226	0.37141	0.37141	8.55357	0.0015	0.00085
320	0.0002	0.2559	0.2552	0.2532	5.8312	0.2661	0.2654	0.2634	6.0661	0.262	0.2613	0.2593	5.97168	0.36791	0.36721	0.35921	8.27261	0.36574	0.36504	0.36404	8.38384	0.3768	0.3761	0.3541	8.15492	0.36447	0.36377	0.36377	8.37762	0.0012	0.0007
321	0	0.2477	0.24705	0.24505	5.6435	0.2578	0.25715	0.25515	5.8761	0.2535	0.25285	0.25085	5.77708	0.36004	0.35939	0.35139	8.09251	0.35787	0.35722	0.35622	8.20375	0.36893	0.36828	0.34628	7.97483	0.3566	0.35595	0.35595	8.19753	0.0013	0.00065
322	0.0004	0.2403	0.23945	0.23745	5.46847	0.2501	0.24925	0.24725	5.69417	0.2457	0.24485	0.24285	5.59284	0.35233	0.35148	0.34348	7.91034	0.35016	0.34931	0.34831	8.02158	0.36122	0.36037	0.33837	7.79266	0.34889	0.34804	0.34804	8.01536	0.0013	0.00085
323	0	0.2324	0.2317	0.2297	5.28999	0.242	0.2413	0.2393	5.51108	0.2375	0.2368	0.2348	5.40744	0.34547	0.34477	0.33677	7.75581	0.3433	0.3426	0.3416	7.86705	0.35436	0.35366	0.33166	7.63813	0.34203	0.34133	0.34133	7.86083	0.0014	0.0007
324	0.0002	0.2251	0.2244	0.2224	5.12187	0.2345	0.2338	0.2318	5.33835	0.2308	0.2301	0.2281	5.25314	0.33817	0.33747	0.32947	7.58769	0.336	0.3353	0.3343	7.69893	0.34706	0.34636	0.32436	7.47001	0.33473	0.33403	0.33403	7.69271	0.0012	0.0007
325	0.0001	0.2183	0.21755	0.21555	4.96412	0.2275	0.22675	0.22475	5.17599	0.2232	0.22245	0.22045	5.07696	0.33142	0.33067	0.32267	7.43109	0.32925	0.3285	0.3275	7.54233	0.34031	0.33956	0.31756	7.31341	0.32798	0.32723	0.32723	7.53611	0.0014	0.00075
326	0.0001	0.2117	0.21105	0.20905	4.81442	0.2206	0.21995	0.21795	5.01939	0.2163	0.21585	0.21385	4.92497	0.3252	0.32455	0.31655	7.29015	0.323012	0.322362	0.321362	7.40097	0.33409	0.33344	0.31144	7.17246	0.32176	0.32111	0.32111	7.39516	0.0012	0.00065
327	0.0002	0.2055	0.20485	0.20285	4.67164	0.2145	0.21385	0.21185	4.87891	0.2104	0.21	0.208	4.79024	0.31806	0.31741	0.30941	7.12571	0.315872	0.315222	0.314222	7.23653	0.32695	0.3263	0.3043	7.00803	0.31462	0.31397	0.31397	7.23073	0.0011	0.00065
328	0	0.1989	0.19825	0.19625	4.51964	0.2081	0.20745	0.20545	4.73151	0.2041	0.2031	0.2011	4.63133	0.3139	0.31325	0.30525	7.02991	0.311712	0.311062	0.310062	7.14073	0.32279	0.32214	0.30014	6.91222	0.31046	0.30981	0.30981	7.13492	0.0013	0.00065
329	0	0.1926	0.1919	0.1899	4.3734	0.2015	0.2008	0.1988	4.57836	0.198	0.19755	0.19555	4.50352	0.30998	0.30928	0.30128	6.93848	0.307792	0.307092	0.306092	7.0493	0.31887	0.31817	0.29617	6.8208	0.30654	0.30584	0.30584	7.0435	0.0014	0.0007
330	0	0.1878	0.18745	0.18545	4.27091	0.1967	0.19635	0.19435	4.47588	0.1936	0.1925	0.1905	4.38722	0.30595	0.3056	0.2976	6.85373	0.303762	0.303412	0.302412	6.96455	0.31484	0.31449	0.29249	6.73604	0.30251	0.30216	0.30216	6.95874	0.0007	0.00035
331	0.0001	0.1832	0.18275	0.18075	4.16267	0.1919	0.19145	0.18945	4.36303	0.1875	0.18705	0.18505	4.2617	0.30142	0.30097	0.29297	6.7471	0.299232	0.298782	0.297782	6.85792	0.31031	0.30986	0.28786	6.62942	0.29798	0.29753	0.29753	6.85212	0.0008	0.00045
332	0.0008	0.1802	0.1789	0.1769	4.07401	0.1874	0.1861	0.1841	4.23982	0.1837	0.1828	0.1808	4.16382	0.29841	0.29711	0.28911	6.6582	0.296222	0.294922	0.293922	6.76902	0.3073	0.306	0.284	6.54052	0.29497	0.29367	0.29367	6.76322	0.0018	0.0013
333	0	0.1746	0.1741	0.1721	3.96346	0.1822	0.1817	0.1797	4.13849	0.1789	0.17805	0.17605	4.05443	0.29398	0.29348	0.28548	6.5746	0.291792	0.291292	0.290292	6.68542	0.30287	0.30237	0.28037	6.45692	0.29054	0.29004	0.29004	6.67962	0.001	0.0005
334	0.0003	0.1708	0.1701	0.1681	3.87134	0.1782	0.1775	0.1755	4.04176	0.1753	0.17485	0.17285	3.98074	0.29204	0.29134	0.28334	6.52532	0.289852	0.289152	0.288152	6.63614	0.30093	0.30023	0.27823	6.40764	0.2886	0.2879	0.2879	6.63034	0.0011	0.0007
335	0	0.1682	0.16775	0.16575	3.81722	0.1743	0.17385	0.17185	3.95771	0.1708	0.1703	0.1683	3.87595	0.28857	0.28812	0.28012	6.45116	0.286382	0.285932	0.284932	6.56198	0.29746	0.29701	0.27501	6.33348	0.28513	0.28468	0.28468	6.55618	0.0009	0.00045
336	0.0002	0.1629	0.16175	0.15975	3.67904	0.1711	0.16995	0.16795	3.86789	0.1684	0.1677	0.1657	3.81607	0.28543	0.28428	0.27628	6.36273	0.283242	0.282092	0.281092	6.47355	0.29432	0.29317	0.27117	6.24505	0.28199	0.28084	0.28084	6.46775	0.0021	0.00115
337	0	0.1592	0.1589	0.1569	3.61341	0.1661	0.1658	0.1638	3.77231	0.163	0.16205	0.16005	3.68595	0.28166	0.28136	0.27336	6.29548	0.279472	0.279172	0.278172	6.4063	0.29055	0.29025	0.26825	6.1778	0.27822	0.27792	0.27792	6.4005	0.0006	0.0003
338	0	0.1563	0.15585	0.15385	3.54317	0.1628	0.16235	0.16035	3.69286	0.1606	0.16015	0.15815	3.64219	0.27911	0.27866	0.27066	6.2333	0.276922	0.276472	0.275472	6.34412	0.288	0.28755	0.26555	6.11562	0.27567	0.27522	0.27522	6.33832	0.0009	0.00045
339	0	0.1534	0.153	0.151	3.47753	0.1604	0.16	0.158	3.63874	0.1566	0.15605	0.15405	3.54777	0.27683	0.27643	0.26843	6.18194	0.274642	0.274242	0.273242	6.29276	0.28572	0.28532	0.26332	6.06426	0.27339	0.27299	0.27299	6.28696	0.0008	0.0004
340	0.0003	0.1502	0.1492	0.1472	3.39002	0.157	0.156	0.154	3.54662	0.1545	0.15385	0.15185	3.49711	0.27458	0.27358	0.26558	6.11631	0.272392	0.271392	0.270392	6.22713	0.28347	0.28247	0.26047	5.99862	0.27114	0.27014	0.27014	6.22132	0.0017	0.001
341	0	0.1472	0.14675	0.14475	3.33359	0.1536	0.15315	0.15115	3.48098	0.1504	0.14965	0.14765	3.40038	0.27205	0.2716	0.2636	6.07071	0.269862	0.269412	0.268412	6.18153	0.28094	0.28049	0.25849	5.95302	0.26861	0.26816	0.26816	6.17572	0.0009	0.00045
342	0.0006	0.1446	0.1435	0.1415	3.25875	0.1506	0.1495	0.1475	3.39693	0.1487	0.1479	0.1459	3.36008	0.26951	0.26841	0.26041	5.99724	0.267322	0.266222	0.265222	6.10806	0.2784	0.2773	0.2553	5.87956	0.26607	0.26497	0.26497	6.10226	0.0016	0.0011
343	0	0.1414	0.14095	0.13895	3.20002	0.1475	0.14705	0.14505	3.3405	0.1444	0.1438	0.1418	3.26565	0.26646	0.26601	0.25801	5.94197	0.264272	0.263822	0.262822	6.05279	0.27535	0.2749	0.2529	5.82429	0.26302	0.26257	0.26257	6.04699	0.0009	0.00045
344	0.0001	0.1388	0.1379	0.1359	3.12978	0.1449	0.144	0.142	3.27026	0.1434	0.1429	0.1409	3.24493	0.26425	0.26335	0.25535	5.88071	0.262062	0.261162	0.260162	5.99153	0.27314	0.27224	0.25024	5.76303	0.26081	0.25991	0.25991	5.98573	0.0017	0.0009
345	0.0005	0.1365	0.13565	0.13365	3.07796	0.1421	0.14125	0.13925	3.20693	0.1396	0.1388	0.1368	3.1505	0.26186	0.26101	0.25301	5.82682	0.259672	0.258822	0.257822	5.93764	0.27075	0.2699	0.2479	5.70914	0.25842	0.25757	0.25757	5.93184	0.0012	0.00085
346	0	0.1333	0.13285	0.13085	3.01348	0.139	0.13855	0.13655	3.14475	0.1374	0.1367	0.1347	3.10214	0.25956	0.25911	0.25111	5.78306	0.257372	0.256922	0.255922	5.89388	0.26845	0.268	0.246	5.66538	0.25612	0.25567	0.25567	5.88808	0.0009	0.00045
347	0.0001	0.1311	0.1306	0.1286	2.96166	0.1366	0.1361	0.1341	3.08832	0.1342	0.13365	0.13165	3.0319	0.25643	0.25593	0.24793	5.70983	0.254242	0.253742	0.252742	5.82065	0.26532	0.26482	0.24282	5.59214	0.25299	0.25249	0.25249	5.81484	0.0009	0.0005
348	0	0.1283	0.1276	0.1256	2.89257	0.1338	0.1331	0.1311	3.01923	0.1324	0.1319	0.1299	2.9916	0.25497	0.25427	0.24627	5.6716	0.252782	0.252082	0.251082	5.78242	0.26386	0.26316	0.24116	5.55391	0.25153	0.25083	0.25083	5.77661	0.0014	0.0007
349	0.0004	0.1261	0.12515	0.12315	2.83614	0.1312	0.13025	0.12825	2.9536	0.1295	0.12885	0.12685	2.92136	0.25219	0.25124	0.24324	5.60182	0.250002	0.249052	0.248052	5.71264	0.26108	0.26013	0.23813	5.48413	0.24875	0.2478	0.2478	5.70683	0.0015	0.00095
350	0	0.1234	0.12295	0.12095	2.78548	0.1282	0.12775	0.12575	2.89602	0.1269	0.1261	0.1241	2.85802	0.25055	0.2501	0.2421	5.57556	0.248362	0.247912	0.246912	5.68638	0.25944	0.25899	0.23699	5.45788	0.24711	0.24666	0.24666	5.68058	0.0009	0.00045
351	0.0001	0.1213	0.12075	0.11875	2.73481	0.1261	0.12555	0.12355	2.84536	0.1246	0.1239	0.1219	2.80736	0.24806	0.24751	0.23951	5.51592	0.245872	0.245322	0.244322	5.62674	0.25695	0.2564	0.2344	5.39823	0.24462	0.24407	0.24407	5.62093	0.001	0.00055
352	0	0.1184	0.11775	0.11575	2.66572	0.1237	0.12305	0.12105	2.78778	0.1222	0.1218	0.1198	2.75899	0.24587	0.24522	0.23722	5.46318	0.243682	0.243032	0.242032	5.574	0.25476	0.25411	0.23211	5.34549	0.24243	0.24178	0.24178	5.56819	0.0013	0.00065
353	0.0001	0.1169	0.11615	0.11415	2.62887	0.1219	0.12115	0.11915	2.74402	0.12	0.1195	0.1175	2.70602	0.24465	0.2439	0.2359	5.43278	0.242462	0.241712	0.240712	5.5436	0.25354	0.25279	0.23079	5.31509	0.24121	0.24046	0.24046	5.53779	0.0014	0.00075
354	0.0005	0.1142	0.1134	0.1114	2.56554	0.1192	0.1184	0.1164	2.68069	0.1181	0.1172	0.1152	2.65306	0.24207	0.24127	0.23327	5.37221	0.239882	0.239082	0.238082	5.48303	0.25096	0.25016	0.22816	5.25452	0.23863	0.23783	0.23783	5.47722	0.0011	0.0008
355	0.0001	0.1128	0.1122	0.1102	2.53791	0.1173	0.1167	0.1147	2.64154	0.1156	0.11495	0.11295	2.60124	0.24019	0.23959	0.23159	5.33352	0.238002	0.237402	0.236402	5.44434	0.24908	0.24848	0.22648	5.21583	0.23675	0.23615	0.23615	5.43853	0.0011	0.0006
356	0	0.1099	0.1094	0.1074	2.47342	0.1144	0.1139	0.1119	2.57706	0.1134	0.11265	0.11065	2.54827	0.23745	0.23695	0.22895	5.27272	0.235262	0.234762	0.233762	5.38354	0.24634	0.24584	0.22384	5.15504	0.23401	0.23351	0.23351	5.37774	0.001	0.0005
357	0.0003	0.1083	0.1075	0.1055	2.42966	0.1127	0.1119	0.1099	2.531	0.1111	0.1106	0.1086	2.50106	0.23604	0.23524	0.22724	5.23334	0.233852	0.233052	0.232052	5.34416	0.24493	0.24413	0.22213	5.11565	0.2326	0.2318	0.2318	5.33835	0.0013	0.0008
358	0.0003	0.1067	0.106	0.104	2.39512	0.1103	0.1096	0.1076	2.47803	0.1094	0.1087	0.1067	2.4573	0.23467	0.23397	0.22597	5.20409	0.232482	0.231782	0.230782	5.31491	0.24356	0.24286	0.22086	5.08641	0.23123	0.23053	0.23053	5.30911	0.0011	0.0007
359	0	0.1041	0.10355	0.10155	2.3387	0.1082	0.10765	0.10565	2.43312	0.1069	0.1066	0.1046	2.40894	0.23234	0.23179	0.22379	5.15388	0.230152	0.229602	0.228602	5.2647	0.24123	0.24068	0.21868	5.0362	0.2289	0.22835	0.22835	5.2589	0.0011	0.00055
360	0.0001	0.1018	0.1013	0.0993	2.28688	0.1062	0.1057	0.1037	2.38821	0.1049	0.10435	0.10235	2.35712	0.23079	0.23029	0.22229	5.11934	0.228602	0.228102	0.227102	5.23016	0.23968	0.23918	0.21718	5.00166	0.22735	0.22685	0.22685	5.22436	0.0009	0.0005
361	0.0002	0.1002	0.09955	0.09755	2.24658	0.1044	0.10375	0.10175	2.3433	0.1032	0.103	0.101	2.32603	0.22893	0.22828	0.22028	5.07305	0.226742	0.226092	0.225092	5.18387	0.23782	0.23717	0.21517	4.95537	0.22549	0.22484	0.22484	5.17807	0.0011	0.00065
362	0.0007	0.0983	0.0975	0.0955	2.19937	0.1023	0.1015	0.0995	2.29149	0.1013	0.1006	0.0986	2.27076	0.22709	0.22629	0.21829	5.02722	0.224902	0.224102	0.223102	5.13804	0.23598	0.23518	0.21318	4.90954	0.22365	0.22285	0.22285	5.13224	0.0009	0.0008
363	0	0.0965	0.0958	0.0938	2.16021	0.1007	0.1	0.098	2.25694	0.0994	0.09885	0.09685	2.23046	0.22441	0.22371	0.21571	4.9678	0.222222	0.221522	0.220522	5.07862	0.2333	0.2326	0.2106	4.85012	0.22097	0.22027	0.22027	5.07282	0.0014	0.0007
364	0	0.0943	0.0939	0.0919	2.11646	0.098	0.0976	0.0956	2.20167	0.0972	0.0966	0.0946	2.17864	0.2236	0.2232	0.2152	4.95606	0.221412	0.221012	0.220012	5.06688	0.23249	0.23209	0.21009	4.83837	0.22016	0.21976	0.21976	5.06107	0.0008	0.0004
365	0	0.0928	0.0923	0.0903	2.07961	0.0965	0.096	0.094	2.16482	0.0956	0.0951	0.0931	2.14409	0.22234	0.22184	0.21384	4.92474	0.220152	0.219652	0.218652	5.03556	0.23123	0.23073	0.20873	4.80705	0.2189	0.2184	0.2184	5.02975	0.001	0.0005
366	0.0003	0.0917	0.0908	0.0888	2.04506	0.0954	0.0945	0.0925	2.13028	0.0942	0.09385	0.09185	2.11531	0.220239	0.219339	0.211339	4.86714	0.218091	0.217191	0.216191	4.97888	0.229169	0.228269	0.206269	4.75038	0.216839	0.215939	0.215939	4.97308	0.0015	0.0009
367	0.0001	0.0893	0.08865	0.08665	1.99555	0.0932	0.09255	0.09055	2.08537	0.0921	0.0915	0.0895	2.06119	0.218949	0.218299	0.210299	4.84319	0.216801	0.216151	0.215151	4.95493	0.227879	0.227229	0.205229	4.72642	0.215549	0.214899	0.214899	4.94912	0.0012	0.00065
368	0.0002	0.0882	0.08745	0.08545	1.96791	0.0915	0.09075	0.08875	2.04391	0.0904	0.0903	0.0883	2.03355	0.21794	0.21719	0.20919	4.81765	0.215792	0.215042	0.214042	4.92939	0.22687	0.22612	0.20412	4.70088	0.21454	0.21379	0.21379	4.92358	0.0013	0.00075
369	0.0001	0.0859	0.0854	0.0834	1.9207	0.0894	0.0889	0.0869	2.00131	0.0889	0.0889	0.0869	2.00131	0.21572	0.21522	0.20722	4.77228	0.213572	0.213072	0.212072	4.88402	0.22465	0.22415	0.20215	4.65551	0.21232	0.21182	0.21182	4.87821	0.0009	0.0005
370	0.0003	0.0846	0.0839	0.0819	1.88616	0.0882	0.0875	0.0855	1.96906	0.0876	0.0873	0.0853	1.96446	0.21456	0.21386	0.20586	4.74096	0.212412	0.211712	0.210712	4.8527	0.22349	0.22279	0.20079	4.62419	0.21116	0.21046	0.21046	4.84689	0.0011	0.0007
371	0	0.0828	0.0825	0.0805	1.85392	0.0861	0.0858	0.0838	1.92991	0.0848	0.0833	0.0813	1.87234	0.21223	0.21193	0.20393	4.69651	0.210082	0.209782	0.208782	4.80825	0.22116	0.22086	0.19886	4.57975	0.20883	0.20853	0.20853	4.80245	0.0006	0.0003
372	0.0003	0.0818	0.08125	0.07925	1.82513	0.0852	0.08465	0.08265	1.90343	0.0845	0.08415	0.08215	1.89191	0.21145	0.2109	0.2029	4.67279	0.209302	0.208752	0.207752	4.78453	0.22038	0.21983	0.19783	4.55602	0.20805	0.2075	0.2075	4.77873	0.0008	0.00055
373	0	0.0794	0.0792	0.0772	1.77792	0.0823	0.0821	0.0801	1.8447	0.0818	0.08125	0.07925	1.82513	0.20977	0.20957	0.20157	4.64216	0.207622	0.207422	0.206422	4.7539	0.2187	0.2185	0.1965	4.5254	0.20637	0.20617	0.20617	4.7481	0.0004	0.0002
374	0.0004	0.0787	0.078	0.076	1.75028	0.0823	0.0816	0.0796	1.83319	0.0815	0.0811	0.0791	1.82167	0.20941	0.20871	0.20071	4.62235	0.207262	0.206562	0.205562	4.73409	0.21834	0.21764	0.19564	4.50559	0.20601	0.20531	0.20531	4.72829	0.001	0.0007
375	0	0.0768	0.07625	0.07425	1.70998	0.0796	0.07905	0.07705	1.77446	0.0793	0.07865	0.07665	1.76525	0.20657	0.20602	0.19802	4.5604	0.204422	0.203872	0.202872	4.67214	0.2155	0.21495	0.19295	4.44364	0.20317	0.20262	0.20262	4.66634	0.0011	0.00055
376	0.0003	0.0761	0.0755	0.0735	1.6927	0.0786	0.078	0.076	1.75028	0.0794	0.07895	0.07695	1.77216	0.20677	0.20617	0.19817	4.56386	0.204622	0.204022	0.203022	4.6756	0.2157	0.2151	0.1931	4.44709	0.20337	0.20277	0.20277	4.66979	0.0009	0.0006
377	0	0.074	0.0735	0.0715	1.64664	0.0767	0.0762	0.0742	1.70883	0.0754	0.0749	0.0729	1.67889	0.203269	0.202769	0.194769	4.48553	0.201121	0.200621	0.199621	4.59727	0.212199	0.211699	0.189699	4.36877	0.199869	0.199369	0.199369	4.59147	0.001	0.0005
378	0	0.0728	0.07245	0.07045	1.62246	0.0768	0.07645	0.07445	1.71458	0.0749	0.0745	0.0725	1.66968	0.20479	0.20444	0.19644	4.52401	0.202642	0.202292	0.201292	4.63575	0.21372	0.21337	0.19137	4.40725	0.20139	0.20104	0.20104	4.62995	0.0007	0.00035
379	0	0.0704	0.0698	0.0678	1.56143	0.0741	0.0735	0.0715	1.64664	0.073	0.0724	0.0704	1.62131	0.20013	0.19953	0.19153	4.41094	0.197982	0.197382	0.196382	4.52268	0.20906	0.20846	0.18646	4.29417	0.19673	0.19613	0.19613	4.51687	0.0012	0.0006
380	0.0001	0.07	0.0699	0.0679	1.56374	0.0724	0.0723	0.0703	1.61901	0.0737	0.0732	0.0712	1.63974	0.202519	0.202419	0.194419	4.47747	0.200371	0.200271	0.199271	4.58921	0.211449	0.211349	0.189349	4.36071	0.199119	0.199019	0.199019	4.58341	0.0001	0.0001
381	0	0.0674	0.0674	0.0654	1.50616	0.0712	0.0712	0.0692	1.59368	0.0698	0.06925	0.06725	1.54877	0.19636	0.19636	0.18836	4.33793	0.194212	0.194212	0.193212	4.44967	0.20529	0.20529	0.18329	4.22117	0.19296	0.19296	0.19296	4.44387	0	0
382	0	0.0693	0.069	0.067	1.54301	0.072	0.0717	0.0697	1.60519	0.0708	0.0704	0.0684	1.57525	0.194859	0.194559	0.186559	4.29645	0.192711	0.192411	0.191411	4.4082	0.203789	0.203489	0.181489	4.17969	0.191459	0.191159	0.191159	4.40239	0.0006	0.0003
383	0	0.0669	0.0654	0.0634	1.4601	0.0696	0.0681	0.0661	1.52228	0.0707	0.0702	0.0682	1.57065	0.19409	0.19259	0.18459	4.25111	0.191942	0.190442	0.189442	4.36285	0.20302	0.20152	0.17952	4.13435	0.19069	0.18919	0.18919	4.35705	0.003	0.0015
384	0	0.0648	0.06445	0.06245	1.43822	0.0677	0.06735	0.06535	1.50501	0.0664	0.0661	0.0641	1.47622	0.19263	0.19228	0.18428	4.24397	0.190542	0.190192	0.189192	4.35709	0.20162	0.20127	0.17927	4.12859	0.18929	0.18894	0.18894	4.35129	0.0007	0.00035
385	0.0002	0.0638	0.06325	0.06125	1.41059	0.0667	0.06615	0.06415	1.47737	0.0659	0.06535	0.06335	1.45895	0.191899	0.191349	0.183349	4.22253	0.189811	0.189261	0.188261	4.33565	0.200889	0.200339	0.178339	4.10715	0.188559	0.188009	0.188009	4.32985	0.0009	0.00055
386	0	0.0624	0.062	0.06	1.3818	0.0651	0.0647	0.0627	1.44398	0.0639	0.06355	0.06155	1.4175	0.190649	0.190249	0.182249	4.19719	0.188561	0.188161	0.187161	4.31032	0.199639	0.199239	0.177239	4.08181	0.187309	0.186909	0.186909	4.30451	0.0008	0.0004
387	0.0003	0.0616	0.06095	0.05895	1.35762	0.0643	0.06365	0.06165	1.4198	0.0637	0.0632	0.0612	1.40944	0.18992	0.18927	0.18127	4.17465	0.187832	0.187182	0.186182	4.28777	0.19891	0.19826	0.17626	4.05927	0.18658	0.18593	0.18593	4.28197	0.001	0.00065
388	0	0.0604	0.05995	0.05795	1.33459	0.063	0.06255	0.06055	1.39447	0.062	0.06175	0.05975	1.37604	0.18858	0.18813	0.18013	4.14839	0.186492	0.186042	0.185042	4.26152	0.19757	0.19712	0.17512	4.03301	0.18524	0.18479	0.18479	4.25571	0.0009	0.00045
389	0	0.0595	0.059	0.057	1.31271	0.0622	0.0617	0.0597	1.37489	0.0615	0.06105	0.05905	1.35992	0.1878	0.1873	0.1793	4.12928	0.185712	0.185212	0.184212	4.2424	0.19679	0.19629	0.17429	4.0139	0.18446	0.18396	0.18396	4.2366	0.001	0.0005
390	0	0.0584	0.058	0.056	1.28968	0.061	0.0606	0.0586	1.34956	0.06	0.0596	0.0576	1.32653	0.18661	0.18621	0.17821	4.10418	0.184522	0.184122	0.183122	4.2173	0.1956	0.1952	0.1732	3.9888	0.18327	0.18287	0.18287	4.2115	0.0008	0.0004
391	0.0002	0.0575	0.0569	0.0549	1.26435	0.0601	0.0595	0.0575	1.32422	0.0595	0.059	0.057	1.31271	0.185849	0.185249	0.177249	4.08204	0.183761	0.183161	0.182161	4.19517	0.194839	0.194239	0.172239	3.96666	0.182509	0.181909	0.181909	4.18936	0.001	0.0006
392	0.0001	0.0564	0.0559	0.0539	1.24132	0.0589	0.0584	0.0564	1.29889	0.0579	0.0575	0.0555	1.27816	0.184739	0.184239	0.176239	4.05878	0.182651	0.182151	0.181151	4.17191	0.193729	0.193229	0.171229	3.9434	0.181399	0.180899	0.180899	4.1661	0.0009	0.0005
393	0.0001	0.0555	0.05495	0.05295	1.21944	0.0581	0.05755	0.05555	1.27932	0.0575	0.05705	0.05505	1.2678	0.18405	0.1835	0.1755	4.04176	0.181962	0.181412	0.180412	4.15489	0.19304	0.19249	0.17049	3.92638	0.18071	0.18016	0.18016	4.14908	0.001	0.00055
394	0.0001	0.0544	0.054	0.052	1.19756	0.057	0.0566	0.0546	1.25744	0.0559	0.0556	0.0536	1.23441	0.18297	0.18257	0.17457	4.02035	0.180882	0.180482	0.179482	4.13347	0.19196	0.19156	0.16956	3.90497	0.17963	0.17923	0.17923	4.12767	0.0007	0.0004
395	0.0001	0.0536	0.0531	0.0511	1.17683	0.0561	0.0556	0.0536	1.23441	0.0554	0.055	0.053	1.22059	0.1823	0.1818	0.1738	4.00261	0.180212	0.179712	0.178712	4.11574	0.19129	0.19079	0.16879	3.88723	0.17896	0.17846	0.17846	4.10993	0.0009	0.0005
396	0	0.0526	0.0523	0.0503	1.15841	0.055	0.0547	0.0527	1.21368	0.0539	0.05345	0.05145	1.18489	0.18125	0.18095	0.17295	3.98304	0.179162	0.178862	0.177862	4.09616	0.19024	0.18994	0.16794	3.86766	0.17791	0.17761	0.17761	4.09036	0.0006	0.0003
397	0.0001	0.052	0.05145	0.04945	1.13883	0.0543	0.05375	0.05175	1.1918	0.0539	0.05345	0.05145	1.18489	0.18062	0.18007	0.17207	3.96277	0.178532	0.177982	0.176982	4.0759	0.18961	0.18906	0.16706	3.84739	0.17728	0.17673	0.17673	4.07009	0.001	0.00055
398	0.0001	0.0512	0.05085	0.04885	1.12502	0.0534	0.05305	0.05105	1.17568	0.0524	0.052	0.05	1.1515	0.17947	0.17912	0.17112	3.94089	0.177382	0.177032	0.176032	4.05402	0.18846	0.18811	0.16611	3.82551	0.17613	0.17578	0.17578	4.04821	0.0006	0.00035
399	0	0.0502	0.0497	0.0477	1.09853	0.0525	0.052	0.05	1.1515	0.052	0.0515	0.0495	1.13999	0.17907	0.17857	0.17057	3.92823	0.176982	0.176482	0.175482	4.04135	0.18806	0.18756	0.16556	3.81285	0.17573	0.17523	0.17523	4.03555	0.001	0.0005
400	0	0.0493	0.04905	0.04705	1.08356	0.0518	0.05155	0.04955	1.14114	0.0506	0.0502	0.0482	1.11005	0.17793	0.17768	0.16968	3.90773	0.175842	0.175592	0.174592	4.02085	0.18692	0.18667	0.16467	3.79235	0.17459	0.17434	0.17434	4.01505	0.0005	0.00025
401	0	0.0485	0.04805	0.04605	1.06053	0.0506	0.05015	0.04815	1.10889	0.0503	0.04985	0.04785	1.10199	0.1773	0.17685	0.16885	3.88862	0.175212	0.174762	0.173762	4.00174	0.18629	0.18584	0.16384	3.77324	0.17396	0.17351	0.17351	3.99594	0.0009	0.00045
402	0.0001	0.0479	0.0475	0.0455	1.04787	0.0501	0.0497	0.0477	1.09853	0.049	0.04855	0.04655	1.07205	0.17621	0.17581	0.16781	3.86466	0.174122	0.173722	0.172722	3.97779	0.1852	0.1848	0.1628	3.74928	0.17287	0.17247	0.17247	3.97198	0.0007	0.0004
403	0	0.0467	0.0462	0.0442	1.01793	0.0489	0.0484	0.0464	1.06859	0.0485	0.048	0.046	1.05938	0.17565	0.17515	0.16715	3.84946	0.173562	0.173062	0.172062	3.96259	0.18464	0.18414	0.16214	3.73408	0.17231	0.17181	0.17181	3.95678	0.001	0.0005
404	0.0002	0.0462	0.0458	0.0438	1.00871	0.0482	0.0478	0.0458	1.05477	0.0473	0.04685	0.04485	1.0329	0.17479	0.17439	0.16639	3.83196	0.172702	0.172302	0.171302	3.94509	0.18378	0.18338	0.16138	3.71658	0.17145	0.17105	0.17105	3.93928	0.0006	0.0004
405	0	0.0453	0.04485	0.04285	0.986835	0.0473	0.04685	0.04485	1.0329	0.0469	0.0465	0.0445	1.02483	0.17416	0.17371	0.16571	3.8163	0.172072	0.171622	0.170622	3.92942	0.18315	0.1827	0.1607	3.70092	0.17082	0.17037	0.17037	3.92362	0.0009	0.00045
406	0	0.0444	0.0441	0.0421	0.969563	0.0466	0.0463	0.0443	1.02023	0.0457	0.0453	0.0433	0.997199	0.17318	0.17288	0.16488	3.79719	0.171132	0.170832	0.169832	3.91123	0.18221	0.18191	0.15991	3.68273	0.16988	0.16958	0.16958	3.90543	0.0006	0.0003
407	0	0.0435	0.0431	0.0411	0.946533	0.0457	0.0453	0.0433	0.997199	0.0452	0.04475	0.04275	0.984532	0.17251	0.17211	0.16411	3.77945	0.170462	0.170062	0.169062	3.8935	0.18154	0.18114	0.15914	3.66499	0.16921	0.16881	0.16881	3.88769	0.0008	0.0004
408	0.0002	0.043	0.04255	0.04055	0.933866	0.0451	0.04465	0.04265	0.98223	0.0441	0.0437	0.0417	0.960351	0.17152	0.17107	0.16307	3.7555	0.169472	0.169022	0.168022	3.86955	0.18055	0.1801	0.1581	3.64104	0.16822	0.16777	0.16777	3.86374	0.0007	0.00045
409	0	0.0421	0.04165	0.03965	0.913139	0.0441	0.04365	0.04165	0.959199	0.0436	0.0432	0.0412	0.948836	0.17107	0.17062	0.16262	3.74514	0.169022	0.168572	0.167572	3.85918	0.1801	0.17965	0.15765	3.63068	0.16777	0.16732	0.16732	3.85338	0.0009	0.00045
410	0.0001	0.0415	0.0411	0.0391	0.900473	0.0435	0.0431	0.0411	0.946533	0.0427	0.0422	0.0402	0.925806	0.17029	0.16989	0.16189	3.72833	0.168242	0.167842	0.166842	3.84237	0.17932	0.17892	0.15692	3.61387	0.16699	0.16659	0.16659	3.83657	0.0007	0.0004
411	0	0.0406	0.0401	0.0381	0.877443	0.0426	0.0421	0.0401	0.923503	0.0421	0.04185	0.03985	0.917745	0.16968	0.16918	0.16118	3.71198	0.167632	0.167132	0.166132	3.82602	0.17871	0.17821	0.15621	3.59752	0.16638	0.16588	0.16588	3.82022	0.001	0.0005
412	0.0002	0.04	0.0396	0.0376	0.865928	0.0421	0.0417	0.0397	0.914291	0.0412	0.0407	0.0387	0.891261	0.16879	0.16839	0.16039	3.69378	0.166742	0.166342	0.165342	3.80783	0.17782	0.17742	0.15542	3.57932	0.16549	0.16509	0.16509	3.80202	0.0006	0.0004
413	0	0.039	0.03855	0.03655	0.841747	0.0411	0.04065	0.03865	0.890109	0.0406	0.04025	0.03825	0.880897	0.16797	0.16752	0.15952	3.67375	0.165922	0.165472	0.164472	3.78779	0.177	0.17655	0.15455	3.55929	0.16467	0.16422	0.16422	3.78199	0.0009	0.00045
414	0.0002	0.0387	0.03825	0.03625	0.834838	0.0405	0.04005	0.03805	0.876292	0.0397	0.03905	0.03705	0.853262	0.16739	0.16694	0.15894	3.66039	0.165342	0.164892	0.163892	3.77443	0.17642	0.17597	0.15397	3.54593	0.16409	0.16364	0.16364	3.76863	0.0007	0.00045
415	0	0.0378	0.0373	0.0353	0.812959	0.0397	0.0392	0.0372	0.856716	0.0392	0.03885	0.03685	0.848655	0.16663	0.16613	0.15813	3.64173	0.164582	0.164082	0.163082	3.75578	0.17566	0.17516	0.15316	3.52727	0.16333	0.16283	0.16283	3.74997	0.001	0.0005
416	0.0002	0.0373	0.03685	0.03485	0.802596	0.0393	0.03885	0.03685	0.848656	0.0384	0.03795	0.03595	0.827928	0.16601	0.16556	0.15756	3.62861	0.163962	0.163512	0.162512	3.74265	0.17504	0.17459	0.15259	3.51415	0.16271	0.16226	0.16226	3.73685	0.0007	0.00045
417	0	0.0364	0.036	0.034	0.78302	0.0382	0.0378	0.0358	0.824474	0.0376	0.03735	0.03535	0.814111	0.16545	0.16505	0.15705	3.61686	0.163402	0.163002	0.162002	3.73091	0.17448	0.17408	0.15208	3.5024	0.16215	0.16175	0.16175	3.7251	0.0008	0.0004
418	0.0001	0.0359	0.0355	0.0335	0.771505	0.0378	0.0374	0.0354	0.815262	0.0369	0.03665	0.03465	0.79799	0.16466	0.16426	0.15626	3.59867	0.162612	0.162212	0.161212	3.71271	0.17369	0.17329	0.15129	3.48421	0.16136	0.16096	0.16096	3.70691	0.0007	0.0004
419	0	0.0351	0.03465	0.03265	0.75193	0.0369	0.03645	0.03445	0.793384	0.0363	0.036	0.034	0.78302	0.16404	0.16359	0.15559	3.58324	0.162052	0.161602	0.160602	3.69866	0.17313	0.17268	0.15068	3.47016	0.1608	0.16035	0.16035	3.69286	0.0009	0.00045
420	0.0001	0.0345	0.0341	0.0321	0.739263	0.0364	0.036	0.034	0.78302	0.0356	0.03515	0.03315	0.763444	0.1635	0.1631	0.1551	3.57195	0.161512	0.161112	0.160112	3.68738	0.17259	0.17219	0.15019	3.45888	0.16026	0.15986	0.15986	3.68158	0.0007	0.0004
421	0	0.0338	0.0334	0.0314	0.723142	0.0356	0.0352	0.0332	0.764596	0.0349	0.0345	0.0325	0.748475	0.16262	0.16222	0.15422	3.55169	0.160632	0.160232	0.159232	3.66711	0.17171	0.17131	0.14931	3.43861	0.15938	0.15898	0.15898	3.66131	0.0008	0.0004
422	0.0002	0.0334	0.0329	0.0309	0.711627	0.0352	0.0347	0.0327	0.753081	0.0342	0.0336	0.0316	0.727748	0.16206	0.16156	0.15356	3.53649	0.160072	0.159572	0.158572	3.65191	0.17115	0.17065	0.14865	3.42341	0.15882	0.15832	0.15832	3.64611	0.0008	0.0005
423	0	0.0323	0.03205	0.03005	0.692052	0.0341	0.03385	0.03185	0.733505	0.0335	0.03325	0.03125	0.719688	0.16168	0.16143	0.15343	3.53349	0.159692	0.159442	0.158442	3.64892	0.17077	0.17052	0.14852	3.42042	0.15844	0.15819	0.15819	3.64312	0.0005	0.00025
424	0.0003	0.0322	0.0317	0.0297	0.683991	0.0338	0.0333	0.0313	0.720839	0.0333	0.03285	0.03085	0.710476	0.16103	0.16053	0.15253	3.51277	0.159042	0.158542	0.157542	3.62819	0.17012	0.16962	0.14762	3.39969	0.15779	0.15729	0.15729	3.62239	0.0007	0.0005
425	0	0.0312	0.03085	0.02885	0.664416	0.0327	0.03235	0.03035	0.69896	0.0325	0.03215	0.03015	0.694354	0.16033	0.15998	0.15198	3.5001	0.158342	0.157992	0.156992	3.61553	0.16942	0.16907	0.14707	3.38702	0.15709	0.15674	0.15674	3.60972	0.0007	0.00035
426	0.0004	0.0311	0.03045	0.02845	0.655203	0.0329	0.03225	0.03025	0.696658	0.0322	0.0317	0.0297	0.683991	0.1599	0.15925	0.15125	3.48329	0.157912	0.157262	0.156262	3.59871	0.16899	0.16834	0.14634	3.37021	0.15666	0.15601	0.15601	3.59291	0.0009	0.00065
427	0	0.03	0.02965	0.02765	0.63678	0.0317	0.03135	0.02935	0.67593	0.0311	0.0308	0.0288	0.663264	0.159	0.15865	0.15065	3.46947	0.157012	0.156662	0.155662	3.5849	0.16809	0.16774	0.14574	3.35639	0.15576	0.15541	0.15541	3.57909	0.0007	0.00035
428	0.0002	0.0296	0.02915	0.02715	0.625265	0.0314	0.03095	0.02895	0.666718	0.0308	0.03035	0.02835	0.6529	0.15869	0.15824	0.15024	3.46003	0.156702	0.156252	0.155252	3.57545	0.16778	0.16733	0.14533	3.34695	0.15545	0.155	0.155	3.56965	0.0007	0.00045
429	0	0.0287	0.02845	0.02645	0.609144	0.0303	0.03005	0.02805	0.645992	0.0299	0.0296	0.0276	0.635628	0.15802	0.15777	0.14977	3.4492	0.156032	0.155782	0.154782	3.56463	0.16711	0.16686	0.14486	3.33613	0.15478	0.15453	0.15453	3.55883	0.0005	0.00025
430	0	0.0283	0.02805	0.02605	0.599931	0.03	0.02975	0.02775	0.639082	0.0294	0.029	0.027	0.62181	0.15784	0.15759	0.14959	3.44506	0.155852	0.155602	0.154602	3.56048	0.16693	0.16668	0.14468	3.33198	0.1546	0.15435	0.15435	3.55468	0.0005	0.00025
431	0	0.0278	0.0275	0.0255	0.587265	0.0292	0.0289	0.0269	0.619507	0.0286	0.02825	0.02625	0.604538	0.15724	0.15694	0.14894	3.43009	0.155252	0.154952	0.153952	3.54551	0.16633	0.16603	0.14403	3.31701	0.154	0.1537	0.1537	3.53971	0.0006	0.0003
432	0.0001	0.0276	0.02715	0.02515	0.579205	0.029	0.02855	0.02655	0.611447	0.0285	0.0285	0.0265	0.610295	0.15691	0.15646	0.14846	3.41903	0.154922	0.154472	0.153472	3.53446	0.166	0.16555	0.14355	3.30596	0.15367	0.15322	0.15322	3.52866	0.0008	0.00045
433	0	0.0271	0.0267	0.0247	0.568841	0.0283	0.0279	0.0259	0.596477	0.0278	0.0278	0.0258	0.594174	0.15587	0.15547	0.14747	3.39623	0.153882	0.153482	0.152482	3.51166	0.16496	0.16456	0.14256	3.28316	0.15263	0.15223	0.15223	3.50586	0.0008	0.0004
434	0.0002	0.0268	0.0262	0.0242	0.557326	0.0282	0.0276	0.0256	0.589568	0.0279	0.0279	0.0259	0.596477	0.15568	0.15508	0.14708	3.38725	0.153692	0.153092	0.152092	3.50268	0.16477	0.16417	0.14217	3.27418	0.15244	0.15184	0.15184	3.49688	0.001	0.0006
435	0	0.0258	0.02555	0.02355	0.542357	0.0272	0.02695	0.02495	0.574599	0.0267	0.0267	0.0247	0.568841	0.15474	0.15449	0.14649	3.37366	0.152752	0.152502	0.151502	3.48909	0.16383	0.16358	0.14158	3.26059	0.1515	0.15125	0.15125	3.48329	0.0005	0.00025
436	0.0001	0.0256	0.02515	0.02315	0.533145	0.027	0.02655	0.02455	0.565387	0.0266	0.0266	0.0246	0.566538	0.1548	0.15435	0.14635	3.37044	0.152812	0.152362	0.151362	3.48587	0.16389	0.16344	0.14144	3.25736	0.15156	0.15111	0.15111	3.48006	0.0008	0.00045
437	0	0.0248	0.02445	0.02245	0.517023	0.0263	0.02595	0.02395	0.551569	0.0256	0.0256	0.0236	0.543508	0.15389	0.15354	0.14554	3.35179	0.151902	0.151552	0.150552	3.46721	0.16298	0.16263	0.14063	3.23871	0.15065	0.1503	0.1503	3.46141	0.0007	0.00035
438	0.0001	0.0244	0.0239	0.0219	0.504357	0.026	0.0255	0.0235	0.541205	0.0256	0.0256	0.0236	0.543508	0.15373	0.15323	0.14523	3.34465	0.151742	0.151242	0.150242	3.46007	0.16282	0.16232	0.14032	3.23157	0.15049	0.14999	0.14999	3.45427	0.0009	0.0005
439	0	0.0239	0.0236	0.0216	0.497448	0.0253	0.025	0.023	0.52969	0.0246	0.0246	0.0226	0.520478	0.15307	0.15277	0.14477	3.33405	0.151082	0.150782	0.149782	3.44948	0.16216	0.16186	0.13986	3.22098	0.14983	0.14953	0.14953	3.44368	0.0006	0.0003
440	0.0001	0.0236	0.02315	0.02115	0.487085	0.025	0.02455	0.02255	0.519327	0.0248	0.0248	0.0228	0.525084	0.15309	0.15264	0.14464	3.33106	0.151102	0.150652	0.149652	3.44649	0.16218	0.16173	0.13973	3.21798	0.14985	0.1494	0.1494	3.44068	0.0008	0.00045
441	0	0.023	0.0227	0.0207	0.476721	0.0244	0.0241	0.0221	0.508963	0.0238	0.0238	0.0218	0.502054	0.15235	0.15205	0.14405	3.31747	0.150362	0.150062	0.149062	3.4329	0.16144	0.16114	0.13914	3.20439	0.14911	0.14881	0.14881	3.42709	0.0006	0.0003
442	0	0.0227	0.0223	0.0203	0.467509	0.024	0.0236	0.0216	0.497448	0.0238	0.0238	0.0218	0.502054	0.15234	0.15194	0.14394	3.31494	0.150352	0.149952	0.148952	3.43036	0.16143	0.16103	0.13903	3.20186	0.1491	0.1487	0.1487	3.42456	0.0008	0.0004
443	0	0.0223	0.02195	0.01995	0.459449	0.0235	0.02315	0.02115	0.487085	0.023	0.023	0.021	0.48363	0.15171	0.15136	0.14336	3.30158	0.149701	0.149351	0.148351	3.41652	0.1608	0.16045	0.13845	3.1885	0.14847	0.14812	0.14812	3.4112	0.0007	0.00035

## Sheet: Exp 2 T0
Experiment # 2 Initial time = 27 October 2017				Average 600-700 =0,002	absorption coefficients			Average 600-700=0,002	absorption coefficients			Average 600-700 =0,002	absorption coefficients			Average 600-700 =0,000	absorption coefficients			Average 600-700 =0,002	absorption coefficients			Average 600-700 =0,002	absorption coefficients			Average 600-700 =0,000	absorption coefficients
Wavelength(l)	Blank1	Tank 1 +H	Absorbance -Blank	Absorbance- (600-700)	(m-1)	Tank 2 +H	Absorbance -Blank	Absorbance- (600-700)	(m-1)	Tank 3 +H	Absorbance -Blank	Absorbance- (600-700)	(m-1)	Tank 1 -H	Absorbance -Blank	Absorbance- (600-700)	(m-1)	Tank 2 -H	Absorbance -Blank	Absorbance- (600-700)	(m-1)	Tank 3 -H	Absorbance -Blank	Absorbance- (600-700)	(m-1)	Tank 4 -H	Absorbance -Blank	Absorbance- (600-700)	(m-1)	Blank2	Average blank
250	0.0001	0.5051	0.5037	0.5017	11.5542	0.4986	0.4972	0.4952	11.4045	0.5146	0.5132	0.5112	11.7729	0.47431	0.47291	0.47291	10.8911	0.52561	0.52421	0.52221	12.0265	0.547	0.5456	0.5436	12.5191	0.51421	0.51281	0.51281	11.81	0.0027	0.0014
251	0.0002	0.469	0.4677	0.4657	10.7251	0.4609	0.4596	0.4576	10.5385	0.4777	0.4764	0.4744	10.9254	0.43701	0.43571	0.43571	10.0344	0.48761	0.48631	0.48431	11.1537	0.5119	0.5106	0.5086	11.7131	0.47601	0.47471	0.47471	10.9326	0.0024	0.0013
252	0	0.4397	0.43855	0.43655	10.0537	0.4306	0.42945	0.42745	9.84417	0.4471	0.44595	0.44395	10.2242	0.40675	0.4056	0.4056	9.34097	0.46201	0.46086	0.45886	10.5675	0.4806	0.47945	0.47745	10.9957	0.44511	0.44396	0.44396	10.2244	0.0023	0.00115
253	0.0002	0.4157	0.4145	0.4125	9.49987	0.4057	0.4045	0.4025	9.26958	0.4229	0.4217	0.4197	9.66569	0.38565	0.38445	0.38445	8.85388	0.43751	0.43631	0.43431	10.0022	0.4556	0.4544	0.4524	10.4188	0.42111	0.41991	0.41991	9.67053	0.0022	0.0012
254	0	0.3962	0.395	0.393	9.05079	0.3854	0.3842	0.3822	8.80207	0.4025	0.4013	0.3993	9.19588	0.36595	0.36475	0.36475	8.40019	0.41652	0.41532	0.41332	9.51876	0.4373	0.4361	0.4341	9.99732	0.40101	0.39981	0.39981	9.20762	0.0024	0.0012
255	0.0002	0.3801	0.379	0.377	8.68231	0.3686	0.3675	0.3655	8.41746	0.386	0.3849	0.3829	8.81819	0.34945	0.34835	0.34835	8.0225	0.39972	0.39862	0.39662	9.13416	0.4233	0.4222	0.4202	9.67721	0.38331	0.38221	0.38221	8.8023	0.002	0.0011
256	0	0.3665	0.3653	0.3633	8.3668	0.3548	0.3536	0.3516	8.09735	0.3722	0.371	0.369	8.49807	0.33561	0.33441	0.33441	7.70146	0.38562	0.38442	0.38242	8.80713	0.4093	0.4081	0.4061	9.35248	0.3686	0.3674	0.3674	8.46122	0.0024	0.0012
257	0.0004	0.3555	0.3543	0.3523	8.11347	0.3436	0.3424	0.3404	7.83941	0.3609	0.3597	0.3577	8.23783	0.32471	0.32351	0.32351	7.45044	0.37512	0.37392	0.37192	8.56532	0.3979	0.3967	0.3947	9.08994	0.3594	0.3582	0.3582	8.24935	0.002	0.0012
258	0	0.3469	0.3457	0.3437	7.91541	0.3385	0.3373	0.3353	7.72196	0.3515	0.3503	0.3483	8.02135	0.31501	0.31381	0.31381	7.22704	0.36482	0.36362	0.36162	8.32811	0.3879	0.3867	0.3847	8.85964	0.3489	0.3477	0.3477	8.00753	0.0024	0.0012
259	0.0002	0.3392	0.3381	0.3361	7.74038	0.3304	0.3293	0.3273	7.53772	0.3482	0.3471	0.3451	7.94765	0.30691	0.30581	0.30581	7.0428	0.35692	0.35582	0.35382	8.14847	0.3795	0.3784	0.3764	8.66849	0.3413	0.3402	0.3402	7.83481	0.002	0.0011
260	0	0.332	0.33095	0.32895	7.57572	0.323	0.32195	0.31995	7.36845	0.3415	0.34045	0.33845	7.7945	0.30981	0.30876	0.30876	7.11074	0.34932	0.34827	0.34627	7.9746	0.3719	0.37085	0.36885	8.49462	0.3337	0.33265	0.33265	7.66093	0.0021	0.00105
261	0.0002	0.3275	0.32645	0.32445	7.47208	0.3174	0.31635	0.31435	7.23948	0.3351	0.33405	0.33205	7.64711	0.30421	0.30316	0.30316	6.98177	0.34372	0.34267	0.34067	7.84563	0.3661	0.36505	0.36305	8.36104	0.3297	0.32865	0.32865	7.56881	0.0019	0.00105
262	0	0.3225	0.32135	0.31935	7.35463	0.3121	0.31095	0.30895	7.11512	0.3301	0.32895	0.32695	7.52966	0.29901	0.29786	0.29786	6.85972	0.33842	0.33727	0.33527	7.72127	0.3611	0.35995	0.35795	8.24359	0.3243	0.32315	0.32315	7.44214	0.0023	0.00115
263	0.0001	0.3183	0.3173	0.3153	7.26136	0.3079	0.3069	0.3049	7.02185	0.3256	0.3246	0.3226	7.42948	0.29991	0.29891	0.29891	6.8839	0.33595	0.33495	0.33295	7.66784	0.357	0.356	0.354	8.15262	0.3198	0.3188	0.3188	7.34196	0.0019	0.001
264	0	0.3141	0.313	0.311	7.16233	0.3037	0.3026	0.3006	6.92282	0.3222	0.3211	0.3191	7.34887	0.29571	0.29461	0.29461	6.78487	0.33185	0.33075	0.32875	7.57111	0.3537	0.3526	0.3506	8.07432	0.3165	0.3154	0.3154	7.26366	0.0022	0.0011
265	0.0001	0.3112	0.31015	0.30815	7.09669	0.3005	0.29945	0.29745	6.85027	0.3184	0.31735	0.31535	7.26251	0.29264	0.29159	0.29159	6.71532	0.32875	0.3277	0.3257	7.50087	0.3507	0.34965	0.34765	8.00638	0.3161	0.31505	0.31505	7.2556	0.002	0.00105
266	0.0001	0.3082	0.30705	0.30505	7.0253	0.2975	0.29635	0.29435	6.77888	0.3154	0.31425	0.31225	7.19112	0.28924	0.28809	0.28809	6.63471	0.32555	0.3244	0.3224	7.42487	0.3472	0.34605	0.34405	7.92347	0.313	0.31185	0.31185	7.18191	0.0022	0.00115
267	0.0002	0.3055	0.3045	0.3025	6.96657	0.2997	0.2987	0.2967	6.833	0.3127	0.3117	0.3097	7.13239	0.28714	0.28614	0.28614	6.5898	0.32295	0.32195	0.31995	7.36845	0.3476	0.3466	0.3446	7.93614	0.3103	0.3093	0.3093	7.12318	0.0018	0.001
268	0	0.3228	0.32175	0.31975	7.36384	0.2971	0.29605	0.29405	6.77197	0.3104	0.30935	0.30735	7.07827	0.28434	0.28329	0.28329	6.52417	0.32225	0.3212	0.3192	7.35118	0.345	0.34395	0.34195	7.87511	0.30846	0.30741	0.30741	7.07965	0.0021	0.00105
269	0.0002	0.3208	0.31975	0.31775	7.31778	0.295	0.29395	0.29195	6.72361	0.3142	0.31315	0.31115	7.16578	0.28224	0.28119	0.28119	6.47581	0.32005	0.319	0.317	7.30051	0.3432	0.34215	0.34015	7.83365	0.30646	0.30541	0.30541	7.03359	0.0019	0.00105
270	0	0.3186	0.3176	0.3156	7.26827	0.2927	0.2917	0.2897	6.67179	0.312	0.311	0.309	7.11627	0.28034	0.27934	0.27934	6.4332	0.31815	0.31715	0.31515	7.2579	0.3411	0.3401	0.3381	7.78644	0.30496	0.30396	0.30396	7.0002	0.002	0.001
271	0.0003	0.3172	0.31615	0.31415	7.23487	0.2913	0.29025	0.28825	6.6384	0.3103	0.30925	0.30725	7.07597	0.27864	0.27759	0.27759	6.3929	0.31675	0.3157	0.3137	7.22451	0.3424	0.34135	0.33935	7.81523	0.30456	0.30351	0.30351	6.98984	0.0018	0.00105
272	0.0001	0.3157	0.3146	0.3126	7.19918	0.2894	0.2883	0.2863	6.59349	0.3088	0.3077	0.3057	7.04027	0.27724	0.27614	0.27614	6.3595	0.31485	0.31375	0.31175	7.1796	0.3398	0.3387	0.3367	7.7542	0.30256	0.30146	0.30146	6.94262	0.0021	0.0011
273	0.0002	0.3138	0.31275	0.31075	7.15657	0.2877	0.28665	0.28465	6.55549	0.3072	0.30615	0.30415	7.00457	0.28064	0.27959	0.27959	6.43896	0.31615	0.3151	0.3131	7.21069	0.3384	0.33735	0.33535	7.72311	0.30176	0.30071	0.30071	6.92535	0.0019	0.00105
274	0	0.3119	0.31105	0.30905	7.11742	0.2887	0.28785	0.28585	6.58313	0.3056	0.30475	0.30275	6.97233	0.27874	0.27789	0.27789	6.39981	0.31422	0.31337	0.31137	7.17085	0.3362	0.33535	0.33335	7.67705	0.29932	0.29847	0.29847	6.87376	0.0017	0.00085
275	0.0002	0.3133	0.3122	0.3102	7.14391	0.2878	0.2867	0.2847	6.55664	0.3045	0.3034	0.3014	6.94124	0.27774	0.27664	0.27664	6.37102	0.31332	0.31222	0.31022	7.14437	0.3395	0.3384	0.3364	7.74729	0.29942	0.29832	0.29832	6.87031	0.002	0.0011
276	0	0.3114	0.3104	0.3084	7.10245	0.2865	0.2855	0.2835	6.529	0.303	0.302	0.3	6.909	0.27624	0.27524	0.27524	6.33878	0.31302	0.31202	0.31002	7.13976	0.3378	0.3368	0.3348	7.71044	0.29852	0.29752	0.29752	6.85189	0.002	0.001
277	0.0001	0.3102	0.30925	0.30725	7.07597	0.2859	0.28495	0.28295	6.51634	0.3015	0.30055	0.29855	6.87561	0.28014	0.27919	0.27919	6.42975	0.3129	0.31195	0.30995	7.13815	0.3368	0.33585	0.33385	7.68857	0.29822	0.29727	0.29727	6.84613	0.0018	0.00095
278	0	0.309	0.3081	0.3061	7.04948	0.2845	0.2836	0.2816	6.48525	0.3005	0.2996	0.2976	6.85373	0.27884	0.27794	0.27794	6.40096	0.3101	0.3092	0.3072	7.07482	0.3411	0.3402	0.3382	7.78875	0.29752	0.29662	0.29662	6.83116	0.0018	0.0009
279	0.0001	0.3077	0.3067	0.3047	7.01724	0.2833	0.2823	0.2803	6.45531	0.2992	0.2982	0.2962	6.82149	0.27754	0.27654	0.27654	6.36872	0.3098	0.3088	0.3068	7.0656	0.3402	0.3392	0.3372	7.76572	0.29692	0.29592	0.29592	6.81504	0.0019	0.001
280	0	0.3066	0.30565	0.30365	6.99306	0.2829	0.28195	0.27995	6.44725	0.298	0.29705	0.29505	6.795	0.27621	0.27526	0.27526	6.33924	0.3082	0.30725	0.30525	7.02991	0.3389	0.33795	0.33595	7.73693	0.29512	0.29417	0.29417	6.77474	0.0019	0.00095
281	0	0.3056	0.30475	0.30275	6.97233	0.2811	0.28025	0.27825	6.4081	0.2969	0.29605	0.29405	6.77197	0.27501	0.27416	0.27416	6.3139	0.3076	0.30675	0.30475	7.01839	0.3377	0.33685	0.33485	7.7116	0.29472	0.29387	0.29387	6.76783	0.0017	0.00085
282	0.0002	0.3042	0.3031	0.3011	6.93433	0.2808	0.2797	0.2777	6.39543	0.2956	0.2945	0.2925	6.73628	0.27721	0.27611	0.27611	6.35881	0.3065	0.3054	0.3034	6.9873	0.3398	0.3387	0.3367	7.7542	0.29442	0.29332	0.29332	6.75516	0.002	0.0011
283	0.0001	0.3032	0.30225	0.30025	6.91476	0.2793	0.27835	0.27635	6.36434	0.2944	0.29345	0.29145	6.71209	0.27581	0.27486	0.27486	6.33003	0.3057	0.30475	0.30275	6.97233	0.3384	0.33745	0.33545	7.72541	0.29272	0.29177	0.29177	6.71946	0.0018	0.00095
284	0	0.3017	0.30085	0.29885	6.88252	0.2768	0.27595	0.27395	6.30907	0.2931	0.29225	0.29025	6.68446	0.27471	0.27386	0.27386	6.307	0.3051	0.30425	0.30225	6.96082	0.3371	0.33625	0.33425	7.69778	0.29112	0.29027	0.29027	6.68492	0.0017	0.00085
285	0	0.3006	0.29975	0.29775	6.85718	0.2754	0.27455	0.27255	6.27683	0.2919	0.29105	0.28905	6.65682	0.27351	0.27266	0.27266	6.27936	0.3043	0.30345	0.30145	6.94239	0.3341	0.33325	0.33125	7.62869	0.28952	0.28867	0.28867	6.64807	0.0017	0.00085
286	0.0001	0.2994	0.29845	0.29645	6.82724	0.2733	0.27235	0.27035	6.22616	0.2907	0.28975	0.28775	6.62688	0.27231	0.27136	0.27136	6.24942	0.3039	0.30295	0.30095	6.93088	0.3329	0.33195	0.32995	7.59875	0.28782	0.28687	0.28687	6.60662	0.0018	0.00095
287	0.0004	0.2996	0.2985	0.2965	6.8284	0.2729	0.2718	0.2698	6.21349	0.2897	0.2886	0.2866	6.6004	0.27101	0.26991	0.26991	6.21603	0.3035	0.3024	0.3004	6.91821	0.3318	0.3307	0.3287	7.56996	0.28632	0.28522	0.28522	6.56862	0.0018	0.0011
288	0	0.2981	0.2973	0.2953	6.80076	0.2725	0.2717	0.2697	6.21119	0.2923	0.2915	0.2895	6.66718	0.26951	0.26871	0.26871	6.18839	0.3016	0.3008	0.2988	6.88136	0.3304	0.3296	0.3276	7.54463	0.28442	0.28362	0.28362	6.53177	0.0016	0.0008
289	0	0.2967	0.29595	0.29395	6.76967	0.2714	0.27065	0.26865	6.18701	0.2908	0.29005	0.28805	6.63379	0.26821	0.26746	0.26746	6.1596	0.2985	0.29775	0.29575	6.81112	0.3288	0.32805	0.32605	7.50893	0.28232	0.28157	0.28157	6.48456	0.0015	0.00075
290	0.0003	0.2955	0.29445	0.29245	6.73512	0.2712	0.27015	0.26815	6.17549	0.2897	0.28865	0.28665	6.60155	0.26691	0.26586	0.26586	6.12276	0.2971	0.29605	0.29405	6.77197	0.3275	0.32645	0.32445	7.47208	0.28282	0.28177	0.28177	6.48916	0.0018	0.00105
291	0.0001	0.2935	0.2926	0.2906	6.69252	0.2706	0.2697	0.2677	6.16513	0.2877	0.2868	0.2848	6.55894	0.26901	0.26811	0.26811	6.17457	0.2955	0.2946	0.2926	6.73858	0.3258	0.3249	0.3229	7.43639	0.28108	0.28018	0.28018	6.45255	0.0017	0.0009
292	0.0002	0.2919	0.29095	0.28895	6.65452	0.2701	0.26915	0.26715	6.15246	0.2861	0.28515	0.28315	6.52094	0.26741	0.26646	0.26646	6.13657	0.2939	0.29295	0.29095	6.70058	0.3237	0.32275	0.32075	7.38687	0.27988	0.27893	0.27893	6.42376	0.0017	0.00095
293	0.0002	0.2898	0.2888	0.2868	6.605	0.2693	0.2683	0.2663	6.13289	0.284	0.283	0.281	6.47143	0.26531	0.26431	0.26431	6.08706	0.2926	0.2916	0.2896	6.66949	0.3183	0.3173	0.3153	7.26136	0.27738	0.27638	0.27638	6.36503	0.0018	0.001
294	0.0002	0.2896	0.28865	0.28665	6.60155	0.2688	0.26785	0.26585	6.12253	0.2818	0.28085	0.27885	6.42192	0.26271	0.26176	0.26176	6.02833	0.2922	0.29125	0.28925	6.66143	0.3162	0.31525	0.31325	7.21415	0.27448	0.27353	0.27353	6.2994	0.0017	0.00095
295	0.0001	0.2874	0.2865	0.2845	6.55204	0.2672	0.2663	0.2643	6.08683	0.2794	0.2785	0.2765	6.36779	0.26071	0.25981	0.25981	5.98342	0.2915	0.2906	0.2886	6.64646	0.3147	0.3138	0.3118	7.18075	0.27178	0.27088	0.27088	6.23837	0.0017	0.0009
296	0.0001	0.2849	0.28405	0.28205	6.49561	0.266	0.26515	0.26315	6.06034	0.2769	0.27605	0.27405	6.31137	0.25811	0.25726	0.25726	5.9247	0.2915	0.29065	0.28865	6.64761	0.3118	0.31095	0.30895	7.11512	0.26858	0.26773	0.26773	6.16582	0.0016	0.00085
297	0	0.2819	0.28115	0.27915	6.42882	0.2659	0.26515	0.26315	6.06034	0.274	0.27325	0.27125	6.24689	0.25521	0.25446	0.25446	5.86021	0.2905	0.28975	0.28775	6.62688	0.309	0.30825	0.30625	7.05294	0.26585	0.2651	0.2651	6.10525	0.0015	0.00075
298	0.0003	0.279	0.278	0.276	6.35628	0.2655	0.2645	0.2625	6.04538	0.2708	0.2698	0.2678	6.16743	0.25241	0.25141	0.25141	5.78997	0.2888	0.2878	0.2858	6.58197	0.3058	0.3048	0.3028	6.97348	0.26295	0.26195	0.26195	6.03271	0.0017	0.001
299	0.0001	0.2756	0.2747	0.2727	6.28028	0.2643	0.2634	0.2614	6.02004	0.2678	0.2669	0.2649	6.10065	0.26211	0.26121	0.26121	6.01567	0.2872	0.2863	0.2843	6.54743	0.3046	0.3037	0.3017	6.94815	0.25925	0.25835	0.25835	5.9498	0.0017	0.0009
300	0	0.2732	0.2724	0.2704	6.22731	0.2632	0.2624	0.2604	5.99701	0.2709	0.2701	0.2681	6.17434	0.25801	0.25721	0.25721	5.92355	0.2865	0.2857	0.2837	6.53361	0.3007	0.2999	0.2979	6.86064	0.25525	0.25445	0.25445	5.85998	0.0016	0.0008
301	0	0.2694	0.2686	0.2666	6.1398	0.2629	0.2621	0.2601	5.9901	0.267	0.2662	0.2642	6.08453	0.25431	0.25351	0.25351	5.83834	0.2861	0.2853	0.2833	6.5244	0.2965	0.2957	0.2937	6.76391	0.25065	0.24985	0.24985	5.75405	0.0016	0.0008
302	0.0001	0.2653	0.2646	0.2626	6.04768	0.2625	0.2618	0.2598	5.98319	0.2627	0.262	0.26	5.9878	0.25021	0.24951	0.24951	5.74622	0.2859	0.2852	0.2832	6.5221	0.2921	0.2914	0.2894	6.66488	0.24895	0.24825	0.24825	5.7172	0.0013	0.0007
303	0	0.2605	0.25975	0.25775	5.93598	0.262	0.26125	0.25925	5.97053	0.2583	0.25755	0.25555	5.88532	0.25491	0.25416	0.25416	5.8533	0.2846	0.28385	0.28185	6.49101	0.2884	0.28765	0.28565	6.57852	0.24325	0.2425	0.2425	5.58478	0.0015	0.00075
304	0.0004	0.2556	0.25455	0.25255	5.81623	0.2614	0.26035	0.25835	5.9498	0.2532	0.25215	0.25015	5.76095	0.25021	0.24916	0.24916	5.73815	0.2796	0.27855	0.27655	6.36895	0.2835	0.28245	0.28045	6.45876	0.23775	0.2367	0.2367	5.4512	0.0017	0.00105
305	0	0.2499	0.24915	0.24715	5.69186	0.2645	0.26375	0.26175	6.0281	0.2474	0.24665	0.24465	5.63429	0.24401	0.24326	0.24326	5.60228	0.2733	0.27255	0.27055	6.23077	0.2772	0.27645	0.27445	6.32058	0.23165	0.2309	0.2309	5.31763	0.0015	0.00075
306	0.0001	0.2439	0.24315	0.24115	5.55368	0.2581	0.25735	0.25535	5.88071	0.2411	0.24035	0.23835	5.4892	0.23821	0.23746	0.23746	5.4687	0.267	0.26625	0.26425	6.08568	0.2709	0.27015	0.26815	6.17549	0.22775	0.227	0.227	5.22781	0.0014	0.00075
307	0	0.2398	0.23905	0.23705	5.45926	0.2517	0.25095	0.24895	5.73332	0.2347	0.23395	0.23195	5.34181	0.23141	0.23066	0.23066	5.3121	0.2596	0.25885	0.25685	5.91526	0.2672	0.26645	0.26445	6.09028	0.22155	0.2208	0.2208	5.08502	0.0015	0.00075
308	0.0001	0.2332	0.23245	0.23045	5.30726	0.2446	0.24385	0.24185	5.56981	0.228	0.22725	0.22525	5.18751	0.22491	0.22416	0.22416	5.1624	0.2528	0.25205	0.25005	5.75865	0.2603	0.25955	0.25755	5.93138	0.21415	0.2134	0.2134	4.9146	0.0014	0.00075
309	0	0.2262	0.22545	0.22345	5.14605	0.2374	0.23665	0.23465	5.40399	0.2208	0.22005	0.21805	5.02169	0.24181	0.24106	0.24106	5.55161	0.2454	0.24465	0.24265	5.58823	0.2528	0.25205	0.25005	5.75865	0.20645	0.2057	0.2057	4.73727	0.0015	0.00075
310	0.0001	0.2188	0.21795	0.21595	4.97333	0.2299	0.22905	0.22705	5.22896	0.2136	0.21275	0.21075	4.85357	0.23451	0.23366	0.23366	5.38119	0.2377	0.23685	0.23485	5.4086	0.2454	0.24455	0.24255	5.58593	0.20055	0.1997	0.1997	4.59909	0.0016	0.00085
311	0	0.2108	0.2101	0.2081	4.79254	0.2216	0.2209	0.2189	5.04127	0.2053	0.2046	0.2026	4.66588	0.22621	0.22551	0.22551	5.1935	0.2293	0.2286	0.2266	5.2186	0.237	0.2363	0.2343	5.39593	0.19275	0.19205	0.19205	4.42291	0.0014	0.0007
312	0.0003	0.2082	0.2073	0.2053	4.72806	0.2137	0.2128	0.2108	4.85472	0.1974	0.1965	0.1945	4.47934	0.21851	0.21761	0.21761	5.01156	0.2605	0.2596	0.2576	5.93253	0.2289	0.228	0.226	5.20478	0.18455	0.18365	0.18365	4.22946	0.0015	0.0009
313	0.0001	0.1998	0.19895	0.19695	4.53576	0.2162	0.21535	0.21335	4.91345	0.1892	0.18835	0.18635	4.29164	0.21011	0.20926	0.20926	4.81926	0.2517	0.25085	0.24885	5.73102	0.2212	0.22035	0.21835	5.0286	0.17535	0.1745	0.1745	4.01873	0.0016	0.00085
314	0	0.1914	0.1907	0.1887	4.34576	0.2074	0.2067	0.2047	4.71424	0.1927	0.192	0.19	4.3757	0.20171	0.20101	0.20101	4.62926	0.2432	0.2425	0.2405	5.53871	0.2115	0.2108	0.2088	4.80866	0.16635	0.16565	0.16565	3.81492	0.0014	0.0007
315	0	0.1869	0.18605	0.18405	4.23867	0.1989	0.19805	0.19605	4.51503	0.1842	0.18335	0.18135	4.17649	0.19331	0.19246	0.19246	4.43235	0.2342	0.23335	0.23135	5.32799	0.2025	0.20165	0.19965	4.59794	0.15905	0.1582	0.1582	3.64335	0.0017	0.00085
316	0.0002	0.1784	0.17765	0.17565	4.04522	0.19	0.18925	0.18725	4.31237	0.1752	0.17445	0.17245	3.97152	0.18431	0.18356	0.18356	4.22739	0.2251	0.22435	0.22235	5.12072	0.1935	0.19275	0.19075	4.39297	0.14911	0.14836	0.14836	3.41673	0.0013	0.00075
317	0	0.17	0.1694	0.1674	3.85522	0.181	0.1804	0.1784	4.10855	0.1664	0.1658	0.1638	3.77231	0.17541	0.17481	0.17481	4.02587	0.2162	0.2156	0.2136	4.91921	0.1876	0.187	0.185	4.26055	0.13991	0.13931	0.13931	3.20831	0.0012	0.0006
318	0	0.1618	0.16125	0.15925	3.66753	0.1724	0.17185	0.16985	3.91165	0.1577	0.15715	0.15515	3.5731	0.27401	0.27346	0.27346	6.29778	0.2068	0.20625	0.20425	4.70388	0.1785	0.17795	0.17595	4.05213	0.13481	0.13426	0.13426	3.09201	0.0011	0.00055
319	0.0002	0.163	0.16215	0.16015	3.68825	0.1638	0.16295	0.16095	3.70668	0.1494	0.14855	0.14655	3.37505	0.15861	0.15776	0.15776	3.63321	0.1987	0.19785	0.19585	4.51043	0.172	0.17115	0.16915	3.89552	0.12611	0.12526	0.12526	2.88474	0.0015	0.00085
320	0.0002	0.1548	0.1541	0.1521	3.50286	0.1551	0.1544	0.1524	3.50977	0.141	0.1403	0.1383	3.18505	0.15031	0.14961	0.14961	3.44552	0.1899	0.1892	0.1872	4.31122	0.1633	0.1626	0.1606	3.69862	0.11681	0.11611	0.11611	2.67401	0.0012	0.0007
321	0	0.1466	0.14595	0.14395	3.31517	0.1468	0.14615	0.14415	3.31977	0.1325	0.13185	0.12985	2.99045	0.14181	0.14116	0.14116	3.25091	0.1813	0.18065	0.17865	4.11431	0.1549	0.15425	0.15225	3.50632	0.10801	0.10736	0.10736	2.4725	0.0013	0.00065
322	0.0004	0.1403	0.13945	0.13745	3.16547	0.1391	0.13825	0.13625	3.13784	0.1247	0.12385	0.12185	2.80621	0.16511	0.16426	0.16426	3.78291	0.1734	0.17255	0.17055	3.92777	0.149	0.14815	0.14615	3.36583	0.10001	0.09916	0.09916	2.28365	0.0013	0.00085
323	0	0.1324	0.1317	0.1297	2.98699	0.131	0.1303	0.1283	2.95475	0.1165	0.1158	0.1138	2.62081	0.15711	0.15641	0.15641	3.60212	0.1651	0.1644	0.1624	3.74007	0.1405	0.1398	0.1378	3.17353	0.09531	0.09461	0.09461	2.17887	0.0014	0.0007
324	0.0002	0.1251	0.1244	0.1224	2.81887	0.1235	0.1228	0.1208	2.78202	0.1098	0.1091	0.1071	2.46651	0.14998	0.14928	0.14928	3.43792	0.1576	0.1569	0.1549	3.56735	0.133	0.1323	0.1303	3.00081	0.08961	0.08891	0.08891	2.0476	0.0012	0.0007
325	0.0001	0.1283	0.12755	0.12555	2.89142	0.1275	0.12675	0.12475	2.87299	0.1022	0.10145	0.09945	2.29033	0.14288	0.14213	0.14213	3.27325	0.1505	0.14975	0.14775	3.40268	0.1286	0.12785	0.12585	2.89833	0.08201	0.08126	0.08126	1.87142	0.0014	0.00075
326	0.0001	0.1217	0.12105	0.11905	2.74172	0.1206	0.11995	0.11795	2.71639	0.1073	0.10685	0.10485	2.4147	0.13608	0.13543	0.13543	3.11895	0.1491	0.14845	0.14645	3.37274	0.1215	0.12085	0.11885	2.73712	0.0747	0.07405	0.07405	1.70537	0.0012	0.00065
327	0.0002	0.1155	0.11485	0.11285	2.59894	0.1225	0.12185	0.11985	2.76015	0.1014	0.101	0.099	2.27997	0.12998	0.12933	0.12933	2.97847	0.143	0.14235	0.14035	3.23226	0.1154	0.11475	0.11275	2.59663	0.0702	0.06955	0.06955	1.60174	0.0011	0.00065
328	0	0.1089	0.10825	0.10625	2.44694	0.1201	0.11945	0.11745	2.70487	0.0951	0.0941	0.0921	2.12106	0.12328	0.12263	0.12263	2.82417	0.1357	0.13505	0.13305	3.06414	0.1099	0.10925	0.10725	2.46997	0.0648	0.06415	0.06415	1.47737	0.0013	0.00065
329	0	0.1056	0.1049	0.1029	2.36979	0.1135	0.1128	0.1108	2.55172	0.089	0.08855	0.08655	1.99325	0.11758	0.11688	0.11688	2.69175	0.1306	0.1299	0.1279	2.94554	0.1067	0.106	0.104	2.39512	0.058	0.0573	0.0573	1.31962	0.0014	0.0007
330	0	0.1008	0.10045	0.09845	2.2673	0.1087	0.10835	0.10635	2.44924	0.0846	0.0835	0.0815	1.87694	0.11268	0.11233	0.11233	2.58696	0.1247	0.12435	0.12235	2.81772	0.1015	0.10115	0.09915	2.28342	0.0537	0.05335	0.05335	1.22865	0.0007	0.00035
331	0.0001	0.0962	0.09575	0.09375	2.15906	0.1039	0.10345	0.10145	2.33639	0.0785	0.07805	0.07605	1.75143	0.10788	0.10743	0.10743	2.47411	0.1196	0.11915	0.11715	2.69796	0.0974	0.09695	0.09495	2.1867	0.049	0.04855	0.04855	1.11811	0.0008	0.00045
332	0.0008	0.0932	0.0919	0.0899	2.0704	0.1154	0.1141	0.1121	2.58166	0.0747	0.0738	0.0718	1.65355	0.10408	0.10278	0.10278	2.36702	0.1372	0.1359	0.1339	3.08372	0.0933	0.092	0.09	2.0727	0.04494	0.04364	0.04364	1.00503	0.0018	0.0013
333	0	0.0876	0.0871	0.0851	1.95985	0.1102	0.1097	0.1077	2.48033	0.0699	0.06905	0.06705	1.54416	0.09839	0.09789	0.09789	2.25441	0.1335	0.133	0.131	3.01693	0.0879	0.0874	0.0854	1.96676	0.04014	0.03964	0.03964	0.912909	0.001	0.0005
334	0.0003	0.0838	0.0831	0.0811	1.86773	0.1062	0.1055	0.1035	2.38361	0.0663	0.06585	0.06385	1.47047	0.09469	0.09399	0.09399	2.16459	0.1287	0.128	0.126	2.90178	0.0836	0.0829	0.0809	1.86313	0.03704	0.03634	0.03634	0.83691	0.0011	0.0007
335	0	0.0812	0.08075	0.07875	1.81361	0.1023	0.10185	0.09985	2.29955	0.0618	0.0613	0.0593	1.36568	0.09019	0.08974	0.08974	2.06671	0.1246	0.12415	0.12215	2.81311	0.0798	0.07935	0.07735	1.78137	0.03424	0.03379	0.03379	0.778184	0.0009	0.00045
336	0.0002	0.0759	0.07475	0.07275	1.67543	0.0991	0.09795	0.09595	2.20973	0.0594	0.0587	0.0567	1.3058	0.08769	0.08654	0.08654	1.99302	0.121	0.11985	0.11785	2.71409	0.0766	0.07545	0.07345	1.69155	0.03174	0.03059	0.03059	0.704488	0.0021	0.00115
337	0	0.0722	0.0719	0.0699	1.6098	0.0941	0.0938	0.0918	2.11415	0.083	0.08205	0.08005	1.84355	0.08319	0.08289	0.08289	1.90896	0.1151	0.1148	0.1128	2.59778	0.074	0.0737	0.0717	1.65125	0.02874	0.02844	0.02844	0.654973	0.0006	0.0003
338	0	0.0693	0.06885	0.06685	1.53956	0.0978	0.09735	0.09535	2.19591	0.0806	0.08015	0.07815	1.79979	0.07979	0.07934	0.07934	1.8272	0.1129	0.11245	0.11045	2.54366	0.0704	0.06995	0.06795	1.56489	0.02604	0.02559	0.02559	0.589338	0.0009	0.00045
339	0	0.0664	0.066	0.064	1.47392	0.0954	0.095	0.093	2.14179	0.0766	0.07605	0.07405	1.70537	0.07699	0.07659	0.07659	1.76387	0.1096	0.1092	0.1072	2.46882	0.0673	0.0669	0.0649	1.49465	0.02294	0.02254	0.02254	0.519096	0.0008	0.0004
340	0.0003	0.0632	0.0622	0.0602	1.38641	0.092	0.091	0.089	2.04967	0.0745	0.07385	0.07185	1.65471	0.07395	0.07295	0.07295	1.68004	0.1065	0.1055	0.1035	2.38361	0.0643	0.0633	0.0613	1.41174	0.02054	0.01954	0.01954	0.450006	0.0017	0.001
341	0	0.0602	0.05975	0.05775	1.32998	0.0886	0.08815	0.08615	1.98403	0.0704	0.06965	0.06765	1.55798	0.07015	0.0697	0.0697	1.60519	0.103	0.10255	0.10055	2.31567	0.0611	0.06065	0.05865	1.35071	0.01834	0.01789	0.01789	0.412007	0.0009	0.00045
342	0.0006	0.0576	0.0565	0.0545	1.25514	0.0856	0.0845	0.0825	1.89998	0.0687	0.0679	0.0659	1.51768	0.06845	0.06735	0.06735	1.55107	0.1007	0.0996	0.0976	2.24773	0.0585	0.0574	0.0554	1.27586	0.01704	0.01594	0.01594	0.367098	0.0016	0.0011
343	0	0.0544	0.05395	0.05195	1.19641	0.0825	0.08205	0.08005	1.84355	0.0644	0.0638	0.0618	1.42325	0.06505	0.0646	0.0646	1.48774	0.0965	0.09605	0.09405	2.16597	0.0623	0.06185	0.05985	1.37835	0.01401	0.01356	0.01356	0.312287	0.0009	0.00045
344	0.0001	0.0518	0.0509	0.0489	1.12617	0.0799	0.079	0.077	1.77331	0.0634	0.0629	0.0609	1.40253	0.06245	0.06155	0.06155	1.4175	0.0943	0.0934	0.0914	2.10494	0.0645	0.0636	0.0616	1.41865	0.01211	0.01121	0.01121	0.258166	0.0017	0.0009
345	0.0005	0.0525	0.05165	0.04965	1.14344	0.0871	0.08625	0.08425	1.94028	0.0596	0.0588	0.0568	1.3081	0.05965	0.0588	0.0588	1.35416	0.0913	0.09045	0.08845	2.037	0.0616	0.06075	0.05875	1.35301	0.01041	0.00956	0.00956	0.220167	0.0012	0.00085
346	0	0.0493	0.04885	0.04685	1.07896	0.084	0.08355	0.08155	1.8781	0.0574	0.0567	0.0547	1.25974	0.05665	0.0562	0.0562	1.29429	0.0878	0.08735	0.08535	1.96561	0.0605	0.06005	0.05805	1.33689	0.00861	0.00816	0.00816	0.187925	0.0009	0.00045
347	0.0001	0.0471	0.0466	0.0446	1.02714	0.0816	0.0811	0.0791	1.82167	0.0542	0.05365	0.05165	1.1895	0.05435	0.05385	0.05385	1.24017	0.086	0.0855	0.0835	1.92301	0.0575	0.057	0.055	1.26665	0.00531	0.00481	0.00481	0.110774	0.0009	0.0005
348	0	0.0443	0.0436	0.0416	0.958048	0.0788	0.0781	0.0761	1.75258	0.0524	0.0519	0.0499	1.1492	0.05105	0.05035	0.05035	1.15956	0.0827	0.082	0.08	1.8424	0.0553	0.0546	0.0526	1.21138	0.00311	0.00241	0.00241	0.0555023	0.0014	0.0007
349	0.0004	0.0421	0.04115	0.03915	0.901624	0.0762	0.07525	0.07325	1.68695	0.0495	0.04885	0.04685	1.07896	0.04905	0.0481	0.0481	1.10774	0.0806	0.07965	0.07765	1.78828	0.0564	0.05545	0.05345	1.23095	0.02201	0.02106	0.02106	0.485012	0.0015	0.00095
350	0	0.0394	0.03895	0.03695	0.850958	0.0732	0.07275	0.07075	1.62937	0.0469	0.0461	0.0441	1.01562	0.04625	0.0458	0.0458	1.05477	0.0891	0.08865	0.08665	1.99555	0.0532	0.05275	0.05075	1.16877	0.01871	0.01826	0.01826	0.420528	0.0009	0.00045
351	0.0001	0.0373	0.03675	0.03475	0.800292	0.0711	0.07055	0.06855	1.57871	0.0446	0.0439	0.0419	0.964957	0.04435	0.0438	0.0438	1.00871	0.0865	0.08595	0.08395	1.93337	0.0512	0.05065	0.04865	1.12041	0.01591	0.01536	0.01536	0.353741	0.001	0.00055
352	0	0.0344	0.03375	0.03175	0.731203	0.0687	0.06805	0.06605	1.52113	0.0442	0.0438	0.0418	0.962654	0.04235	0.0417	0.0417	0.960351	0.0837	0.08305	0.08105	1.86658	0.0486	0.04795	0.04595	1.05823	0.01301	0.01236	0.01236	0.284651	0.0013	0.00065
353	0.0001	0.0329	0.03215	0.03015	0.694354	0.0669	0.06615	0.06415	1.47737	0.042	0.0415	0.0395	0.909685	0.04015	0.0394	0.0394	0.907382	0.0817	0.08095	0.07895	1.81822	0.0484	0.04765	0.04565	1.05132	0.01102	0.01027	0.01027	0.236518	0.0014	0.00075
354	0.0005	0.0302	0.0294	0.0274	0.631022	0.0642	0.0634	0.0614	1.41404	0.0401	0.0392	0.0372	0.856716	0.03681	0.03601	0.03601	0.82931	0.0793	0.0785	0.0765	1.76179	0.0458	0.045	0.043	0.99029	0.00942	0.00862	0.00862	0.198519	0.0011	0.0008
355	0.0001	0.0288	0.0282	0.0262	0.603386	0.0623	0.0617	0.0597	1.37489	0.0376	0.03695	0.03495	0.804898	0.03501	0.03441	0.03441	0.792462	0.0775	0.0769	0.0749	1.72495	0.044	0.0434	0.0414	0.953442	0.02672	0.02612	0.02612	0.601544	0.0011	0.0006
356	0	0.0259	0.0254	0.0234	0.538902	0.0594	0.0589	0.0569	1.31041	0.0354	0.03465	0.03265	0.75193	0.03291	0.03241	0.03241	0.746402	0.0748	0.0743	0.0723	1.66507	0.0409	0.0404	0.0384	0.884352	0.02392	0.02342	0.02342	0.539363	0.001	0.0005
357	0.0003	0.0243	0.0235	0.0215	0.495145	0.0577	0.0569	0.0549	1.26435	0.0331	0.0326	0.0306	0.704718	0.03121	0.03041	0.03041	0.700342	0.0733	0.0725	0.0705	1.62362	0.0376	0.0368	0.0348	0.801444	0.02202	0.02122	0.02122	0.488697	0.0013	0.0008
358	0.0003	0.0247	0.024	0.022	0.50666	0.0553	0.0546	0.0526	1.21138	0.0314	0.0307	0.0287	0.660961	0.02881	0.02811	0.02811	0.647373	0.0711	0.0704	0.0684	1.57525	0.0352	0.0345	0.0325	0.748475	0.02012	0.01942	0.01942	0.447243	0.0011	0.0007
359	0	0.0221	0.02155	0.01955	0.450236	0.0642	0.06365	0.06165	1.4198	0.0289	0.0286	0.0266	0.612598	0.02631	0.02576	0.02576	0.593253	0.0683	0.06775	0.06575	1.51422	0.0428	0.04225	0.04025	0.926957	0.01772	0.01717	0.01717	0.395425	0.0011	0.00055
360	0.0001	0.0198	0.0193	0.0173	0.398419	0.0622	0.0617	0.0597	1.37489	0.0269	0.02635	0.02435	0.56078	0.02371	0.02321	0.02321	0.534526	0.0787	0.0782	0.0762	1.75489	0.0407	0.0402	0.0382	0.879746	0.0149	0.0144	0.0144	0.331632	0.0009	0.0005
361	0.0002	0.0182	0.01755	0.01555	0.358116	0.0604	0.05975	0.05775	1.32998	0.0252	0.025	0.023	0.52969	0.02271	0.02206	0.02206	0.508042	0.0775	0.07685	0.07485	1.7238	0.0388	0.03815	0.03615	0.832535	0.0131	0.01245	0.01245	0.286723	0.0011	0.00065
362	0.0007	0.0163	0.0155	0.0135	0.310905	0.0583	0.0575	0.0555	1.27816	0.0233	0.0226	0.0206	0.474418	0.02061	0.01981	0.01981	0.456224	0.075	0.0742	0.0722	1.66277	0.0366	0.0358	0.0338	0.778414	0.0109	0.0101	0.0101	0.232603	0.0009	0.0008
363	0	0.0215	0.0208	0.0188	0.432964	0.0567	0.056	0.054	1.24362	0.0214	0.02085	0.01885	0.434116	0.01891	0.01821	0.01821	0.419376	0.0733	0.0726	0.0706	1.62592	0.0348	0.0341	0.0321	0.739263	0.0188	0.0181	0.0181	0.416843	0.0014	0.0007
364	0	0.0193	0.0189	0.0169	0.389207	0.054	0.0536	0.0516	1.18835	0.0192	0.0186	0.0166	0.382298	0.01691	0.01651	0.01651	0.380225	0.0711	0.0707	0.0687	1.58216	0.0323	0.0319	0.0299	0.688597	0.0169	0.0165	0.0165	0.379995	0.0008	0.0004
365	0	0.0178	0.0173	0.0153	0.352359	0.0525	0.052	0.05	1.1515	0.0176	0.0171	0.0151	0.347753	0.01521	0.01471	0.01471	0.338771	0.0695	0.069	0.067	1.54301	0.031	0.0305	0.0285	0.656355	0.0149	0.0144	0.0144	0.331632	0.001	0.0005
366	0.0003	0.0167	0.0158	0.0138	0.317814	0.0514	0.0505	0.0485	1.11696	0.0162	0.01585	0.01385	0.318966	0.01371	0.01281	0.01281	0.295014	0.068	0.0671	0.0651	1.49925	0.0283	0.0274	0.0254	0.584962	0.0134	0.0125	0.0125	0.287875	0.0015	0.0009
367	0.0001	0.0143	0.01365	0.01165	0.2683	0.0492	0.04855	0.04655	1.07205	0.0141	0.0135	0.0115	0.264845	0.01161	0.01096	0.01096	0.252409	0.0658	0.06515	0.06315	1.45434	0.0263	0.02565	0.02365	0.54466	0.0116	0.01095	0.01095	0.252179	0.0012	0.00065
368	0.0002	0.0132	0.01245	0.01045	0.240664	0.0475	0.04675	0.04475	1.03059	0.0124	0.0123	0.0103	0.237209	0.01011	0.00936	0.00936	0.215561	0.0639	0.06315	0.06115	1.40828	0.0344	0.03365	0.03165	0.7289	0.01	0.00925	0.00925	0.213027	0.0013	0.00075
369	0.0001	0.0109	0.0104	0.0084	0.193452	0.0454	0.0449	0.0429	0.987987	0.0109	0.0109	0.0089	0.204967	0.00831	0.00781	0.00781	0.179864	0.0617	0.0612	0.0592	1.36338	0.0324	0.0319	0.0299	0.688597	0.04724	0.04674	0.04674	1.07642	0.0009	0.0005
370	0.0003	0.0096	0.0089	0.0069	0.158907	0.0442	0.0435	0.0415	0.955745	0.0096	0.0093	0.0073	0.168119	0.00701	0.00631	0.00631	0.145319	0.0606	0.0599	0.0579	1.33344	0.0307	0.03	0.028	0.64484	0.04614	0.04544	0.04544	1.04648	0.0011	0.0007
371	0	0.0078	0.0075	0.0055	0.126665	0.0421	0.0418	0.0398	0.916594	0.0068	0.0053	0.0033	0.075999	0.00511	0.00481	0.00481	0.110774	0.0586	0.0583	0.0563	1.29659	0.0271	0.0268	0.0248	0.571144	0.04344	0.04314	0.04314	0.993514	0.0006	0.0003
372	0.0003	0.0068	0.00625	0.00425	0.0978775	0.0412	0.04065	0.03865	0.890109	0.0095	0.00915	0.00715	0.164665	0.00371	0.00316	0.00316	0.0727748	0.0573	0.05675	0.05475	1.26089	0.0261	0.02555	0.02355	0.542357	0.04274	0.04219	0.04219	0.971636	0.0008	0.00055
373	0	0.0074	0.0072	0.0052	0.119756	0.0383	0.0381	0.0361	0.831383	0.0098	0.00925	0.00725	0.166968	0.00131	0.00111	0.00111	0.0255633	0.0548	0.0546	0.0526	1.21138	0.0235	0.0233	0.0213	0.490539	0.03974	0.03954	0.03954	0.910606	0.0004	0.0002
374	0.0004	0.0067	0.006	0.004	0.09212	0.0493	0.0486	0.0466	1.0732	0.0095	0.0091	0.0071	0.163513	0.00041	-0.00029	-0.00029	-0.0066787	0.06	0.0593	0.0573	1.31962	0.0281	0.0274	0.0254	0.584962	0.03924	0.03854	0.03854	0.887576	0.001	0.0007
375	0	0.0048	0.00425	0.00225	0.0518175	0.0466	0.04605	0.04405	1.01447	0.0483	0.04765	0.04565	1.05132	0.07359	0.07304	0.07304	1.68211	0.0582	0.05765	0.05565	1.28162	0.0268	0.02625	0.02425	0.558477	0.03704	0.03649	0.03649	0.840365	0.0011	0.00055
376	0.0003	0.0211	0.0205	0.0185	0.426055	0.0456	0.045	0.043	0.99029	0.0484	0.04795	0.04595	1.05823	0.07289	0.07229	0.07229	1.66484	0.0569	0.0563	0.0543	1.25053	0.026	0.0254	0.0234	0.538902	0.0361	0.0355	0.0355	0.817565	0.0009	0.0006
377	0	0.019	0.0185	0.0165	0.379995	0.0437	0.0432	0.0412	0.948836	0.0444	0.0439	0.0419	0.964957	0.07089	0.07039	0.07039	1.62108	0.0547	0.0542	0.0522	1.20217	0.0235	0.023	0.021	0.48363	0.0331	0.0326	0.0326	0.750778	0.001	0.0005
378	0	0.0178	0.01745	0.01545	0.355814	0.0438	0.04345	0.04145	0.954593	0.0439	0.0435	0.0415	0.955745	0.06949	0.06914	0.06914	1.59229	0.0536	0.05325	0.05125	1.18029	0.0235	0.02315	0.02115	0.487084	0.0733	0.07295	0.07295	1.68004	0.0007	0.00035
379	0	0.0154	0.0148	0.0128	0.294784	0.0411	0.0405	0.0385	0.886655	0.042	0.0414	0.0394	0.907382	0.06789	0.06729	0.06729	1.54969	0.0516	0.051	0.049	1.12847	0.0313	0.0307	0.0287	0.660961	0.0698	0.0692	0.0692	1.59368	0.0012	0.0006
380	0.0001	0.015	0.0149	0.0129	0.297087	0.0394	0.0393	0.0373	0.859019	0.0427	0.0422	0.0402	0.925806	0.06719	0.06709	0.06709	1.54508	0.0518	0.0517	0.0497	1.14459	0.0286	0.0285	0.0265	0.610295	0.0698	0.0697	0.0697	1.60519	0.0001	0.0001
381	0	0.0124	0.0124	0.0104	0.239512	0.0382	0.0382	0.0362	0.833686	0.0388	0.03825	0.03625	0.834838	0.06438	0.06438	0.06438	1.48267	0.0486	0.0486	0.0466	1.0732	0.0259	0.0259	0.0239	0.550417	0.066	0.066	0.066	1.51998	0	0
382	0	0.0143	0.014	0.012	0.27636	0.039	0.0387	0.0367	0.845201	0.0398	0.0394	0.0374	0.861322	0.06528	0.06498	0.06498	1.49649	0.0498	0.0495	0.0475	1.09393	0.0365	0.0362	0.0342	0.787626	0.0693	0.069	0.069	1.58907	0.0006	0.0003
383	0	0.0449	0.0434	0.0414	0.953442	0.0366	0.0351	0.0331	0.762293	0.0397	0.0392	0.0372	0.856716	0.06298	0.06148	0.06148	1.41588	0.04682	0.04532	0.04332	0.99766	0.035	0.0335	0.0315	0.725445	0.0658	0.0643	0.0643	1.48083	0.003	0.0015
384	0	0.0428	0.04245	0.04045	0.931563	0.0347	0.03435	0.03235	0.74502	0.0354	0.0351	0.0331	0.762293	0.06128	0.06093	0.06093	1.40322	0.04492	0.04457	0.04257	0.980387	0.0323	0.03195	0.02995	0.689749	0.0632	0.06285	0.06285	1.44744	0.0007	0.00035
385	0.0002	0.0418	0.04125	0.03925	0.903927	0.0457	0.04515	0.04315	0.993744	0.0349	0.03435	0.03235	0.74502	0.06038	0.05983	0.05983	1.37788	0.04392	0.04337	0.04137	0.952751	0.0285	0.02795	0.02595	0.597629	0.0626	0.06205	0.06205	1.42901	0.0009	0.00055
386	0	0.0404	0.04	0.038	0.87514	0.0441	0.0437	0.0417	0.960351	0.0329	0.03255	0.03055	0.703566	0.05908	0.05868	0.05868	1.3514	0.04252	0.04212	0.04012	0.923964	0.027	0.0266	0.0246	0.566538	0.0605	0.0601	0.0601	1.3841	0.0008	0.0004
387	0.0003	0.0396	0.03895	0.03695	0.850959	0.0433	0.04265	0.04065	0.936169	0.0327	0.0322	0.0302	0.695506	0.05818	0.05753	0.05753	1.32492	0.04152	0.04087	0.03887	0.895176	0.026	0.02535	0.02335	0.537751	0.06	0.05935	0.05935	1.36683	0.001	0.00065
388	0	0.0384	0.03795	0.03595	0.827929	0.042	0.04155	0.03955	0.910836	0.031	0.03075	0.02875	0.662112	0.05688	0.05643	0.05643	1.29958	0.04032	0.03987	0.03787	0.872146	0.0246	0.02415	0.02215	0.510115	0.0581	0.05765	0.05765	1.32768	0.0009	0.00045
389	0	0.0375	0.037	0.035	0.80605	0.0412	0.0407	0.0387	0.891261	0.0305	0.03005	0.02805	0.645992	0.05598	0.05548	0.05548	1.2777	0.03932	0.03882	0.03682	0.847965	0.0309	0.0304	0.0284	0.654052	0.0576	0.0571	0.0571	1.31501	0.001	0.0005
390	0	0.0364	0.036	0.034	0.78302	0.04	0.0396	0.0376	0.865928	0.029	0.0286	0.0266	0.612598	0.05498	0.05458	0.05458	1.25698	0.03822	0.03782	0.03582	0.824935	0.0296	0.0292	0.0272	0.626416	0.0561	0.0557	0.0557	1.28277	0.0008	0.0004
391	0.0002	0.0355	0.0349	0.0329	0.757687	0.0391	0.0385	0.0365	0.840595	0.0285	0.028	0.026	0.59878	0.05408	0.05348	0.05348	1.23164	0.037	0.0364	0.0344	0.792232	0.0286	0.028	0.026	0.59878	0.0555	0.0549	0.0549	1.26435	0.001	0.0006
392	0.0001	0.0344	0.0339	0.0319	0.734657	0.0379	0.0374	0.0354	0.815262	0.0359	0.0355	0.0335	0.771505	0.05298	0.05248	0.05248	1.20861	0.0358	0.0353	0.0333	0.766899	0.0276	0.0271	0.0251	0.578053	0.05381	0.05331	0.05331	1.22773	0.0009	0.0005
393	0.0001	0.0335	0.03295	0.03095	0.712778	0.0371	0.03655	0.03455	0.795686	0.0355	0.03505	0.03305	0.761142	0.05198	0.05143	0.05143	1.18443	0.0349	0.03435	0.03235	0.74502	0.0266	0.02605	0.02405	0.553872	0.05311	0.05256	0.05256	1.21046	0.001	0.00055
394	0.0001	0.0324	0.032	0.03	0.6909	0.036	0.0356	0.0336	0.773808	0.0339	0.0336	0.0316	0.727748	0.05088	0.05048	0.05048	1.16255	0.0378	0.0374	0.0354	0.815262	0.0254	0.025	0.023	0.52969	0.05171	0.05131	0.05131	1.18167	0.0007	0.0004
395	0.0001	0.0426	0.0421	0.0401	0.923503	0.0351	0.0346	0.0326	0.750778	0.0334	0.033	0.031	0.71393	0.05008	0.04958	0.04958	1.14183	0.0369	0.0364	0.0344	0.792232	0.0245	0.024	0.022	0.50666	0.05101	0.05051	0.05051	1.16325	0.0009	0.0005
396	0	0.0416	0.0413	0.0393	0.905079	0.034	0.0337	0.0317	0.730051	0.0319	0.03145	0.02945	0.678234	0.04898	0.04868	0.04868	1.1211	0.0357	0.0354	0.0334	0.769202	0.0295	0.0292	0.0272	0.626416	0.04961	0.04931	0.04931	1.13561	0.0006	0.0003
397	0.0001	0.041	0.04045	0.03845	0.885503	0.0333	0.03275	0.03075	0.708172	0.0319	0.03145	0.02945	0.678234	0.04838	0.04783	0.04783	1.10152	0.0351	0.03455	0.03255	0.749627	0.0288	0.02825	0.02625	0.604538	0.04931	0.04876	0.04876	1.12294	0.001	0.00055
398	0.0001	0.0402	0.03985	0.03785	0.871685	0.0324	0.03205	0.03005	0.692051	0.0304	0.03	0.028	0.64484	0.04748	0.04713	0.04713	1.0854	0.0341	0.03375	0.03175	0.731203	0.0279	0.02755	0.02555	0.588416	0.04811	0.04776	0.04776	1.09991	0.0006	0.00035
399	0	0.0392	0.0387	0.0367	0.845201	0.0315	0.031	0.029	0.66787	0.03	0.0295	0.0275	0.633325	0.04658	0.04608	0.04608	1.06122	0.0332	0.0327	0.0307	0.707021	0.027	0.0265	0.0245	0.564235	0.04695	0.04645	0.04645	1.06974	0.001	0.0005
400	0	0.0383	0.03805	0.03605	0.830232	0.0308	0.03055	0.02855	0.657506	0.0286	0.0282	0.0262	0.603386	0.04578	0.04553	0.04553	1.04856	0.0324	0.03215	0.03015	0.694354	0.026	0.02575	0.02375	0.546962	0.04575	0.0455	0.0455	1.04787	0.0005	0.00025
401	0	0.0375	0.03705	0.03505	0.807202	0.0296	0.02915	0.02715	0.625265	0.0283	0.02785	0.02585	0.595325	0.04478	0.04433	0.04433	1.02092	0.0314	0.03095	0.02895	0.666718	0.0252	0.02475	0.02275	0.523933	0.04495	0.0445	0.0445	1.02483	0.0009	0.00045
402	0.0001	0.0369	0.0365	0.0345	0.794535	0.0291	0.0287	0.0267	0.614901	0.027	0.02655	0.02455	0.565387	0.04418	0.04378	0.04378	1.00825	0.0307	0.0303	0.0283	0.651749	0.0245	0.0241	0.0221	0.508963	0.04405	0.04365	0.04365	1.00526	0.0007	0.0004
403	0	0.0357	0.0352	0.0332	0.764596	0.0279	0.0274	0.0254	0.584962	0.0265	0.026	0.024	0.55272	0.04308	0.04258	0.04258	0.980617	0.0296	0.0291	0.0271	0.624113	0.0263	0.0258	0.0238	0.548114	0.04315	0.04265	0.04265	0.98223	0.001	0.0005
404	0.0002	0.0352	0.0348	0.0328	0.755384	0.0272	0.0268	0.0248	0.571144	0.0253	0.02485	0.02285	0.526236	0.04238	0.04198	0.04198	0.966799	0.0291	0.0287	0.0267	0.614901	0.0256	0.0252	0.0232	0.534296	0.04225	0.04185	0.04185	0.963806	0.0006	0.0004
405	0	0.0343	0.03385	0.03185	0.733505	0.0263	0.02585	0.02385	0.549266	0.0249	0.0245	0.0225	0.518175	0.04105	0.0406	0.0406	0.935018	0.0281	0.02765	0.02565	0.59072	0.0247	0.02425	0.02225	0.512417	0.04155	0.0411	0.0411	0.946533	0.0009	0.00045
406	0	0.0334	0.0331	0.0311	0.716233	0.0256	0.0253	0.0233	0.536599	0.0237	0.0233	0.0213	0.490539	0.04035	0.04005	0.04005	0.922352	0.0273	0.027	0.025	0.57575	0.0239	0.0236	0.0216	0.497448	0.04055	0.04025	0.04025	0.926958	0.0006	0.0003
407	0	0.0325	0.0321	0.0301	0.693203	0.0247	0.0243	0.0223	0.513569	0.0232	0.02275	0.02075	0.477872	0.03935	0.03895	0.03895	0.897019	0.0264	0.026	0.024	0.55272	0.0229	0.0225	0.0205	0.472115	0.03965	0.03925	0.03925	0.903927	0.0008	0.0004
408	0.0002	0.032	0.03155	0.02955	0.680536	0.0241	0.02365	0.02165	0.4986	0.0221	0.0217	0.0197	0.453691	0.03895	0.0385	0.0385	0.886655	0.0393	0.03885	0.03685	0.848656	0.0223	0.02185	0.01985	0.457146	0.03885	0.0384	0.0384	0.884352	0.0007	0.00045
409	0	0.0311	0.03065	0.02865	0.65981	0.0231	0.02265	0.02065	0.47557	0.0216	0.0212	0.0192	0.442176	0.03795	0.0375	0.0375	0.863625	0.0385	0.03805	0.03605	0.830232	0.0213	0.02085	0.01885	0.434115	0.03805	0.0376	0.0376	0.865928	0.0009	0.00045
410	0.0001	0.0305	0.0301	0.0281	0.647143	0.0225	0.0221	0.0201	0.462903	0.0207	0.0202	0.0182	0.419146	0.03735	0.03695	0.03695	0.850959	0.03752	0.03712	0.03512	0.808814	0.0183	0.0179	0.0159	0.366177	0.03715	0.03675	0.03675	0.846353	0.0007	0.0004
411	0	0.0296	0.0291	0.0271	0.624113	0.0216	0.0211	0.0191	0.439873	0.0201	0.01985	0.01785	0.411085	0.03635	0.03585	0.03585	0.825626	0.03662	0.03612	0.03412	0.785784	0.0174	0.0169	0.0149	0.343147	0.03655	0.03605	0.03605	0.830232	0.001	0.0005
412	0.0002	0.029	0.0286	0.0266	0.612598	0.0211	0.0207	0.0187	0.430661	0.0192	0.0187	0.0167	0.384601	0.03585	0.03545	0.03545	0.816414	0.03602	0.03562	0.03362	0.774269	0.0208	0.0204	0.0184	0.423752	0.03575	0.03535	0.03535	0.814111	0.0006	0.0004
413	0	0.029	0.02855	0.02655	0.611447	0.0201	0.01965	0.01765	0.406479	0.0186	0.01825	0.01625	0.374238	0.03495	0.0345	0.0345	0.794535	0.03502	0.03457	0.03257	0.750087	0.0198	0.01935	0.01735	0.39957	0.03485	0.0344	0.0344	0.792232	0.0009	0.00045
414	0.0002	0.0287	0.02825	0.02625	0.604537	0.0195	0.01905	0.01705	0.392662	0.0177	0.01705	0.01505	0.346602	0.03435	0.0339	0.0339	0.780717	0.03452	0.03407	0.03207	0.738572	0.0194	0.01895	0.01695	0.390358	0.03415	0.0337	0.0337	0.776111	0.0007	0.00045
415	0	0.0278	0.0273	0.0253	0.582659	0.0187	0.0182	0.0162	0.373086	0.0172	0.01685	0.01485	0.341996	0.03345	0.03295	0.03295	0.758839	0.03362	0.03312	0.03112	0.716694	0.0184	0.0179	0.0159	0.366177	0.03335	0.03285	0.03285	0.756536	0.001	0.0005
416	0.0002	0.0273	0.02685	0.02485	0.572295	0.0183	0.01785	0.01585	0.365026	0.0164	0.01595	0.01395	0.321269	0.03295	0.0325	0.0325	0.748475	0.03312	0.03267	0.03067	0.70633	0.0176	0.01715	0.01515	0.348905	0.03265	0.0322	0.0322	0.741566	0.0007	0.00045
417	0	0.0264	0.026	0.024	0.55272	0.0172	0.0168	0.0148	0.340844	0.0156	0.01535	0.01335	0.307451	0.03205	0.03165	0.03165	0.7289	0.03212	0.03172	0.02972	0.684452	0.0166	0.0162	0.0142	0.327026	0.03175	0.03135	0.03135	0.721991	0.0008	0.0004
418	0.0001	0.0259	0.0255	0.0235	0.541205	0.0168	0.0164	0.0144	0.331632	0.0149	0.01465	0.01265	0.29133	0.03155	0.03115	0.03115	0.717385	0.03162	0.03122	0.02922	0.672937	0.0161	0.0157	0.0137	0.315511	0.03125	0.03085	0.03085	0.710476	0.0007	0.0004
419	0	0.0251	0.02465	0.02265	0.521629	0.0359	0.03545	0.03345	0.770354	0.0143	0.014	0.012	0.27636	0.03075	0.0303	0.0303	0.697809	0.03072	0.03027	0.02827	0.651058	0.0152	0.01475	0.01275	0.293632	0.0301	0.02965	0.02965	0.68284	0.0009	0.00045
420	0.0001	0.0245	0.0241	0.0221	0.508963	0.0354	0.035	0.033	0.75999	0.0136	0.01315	0.01115	0.256785	0.02991	0.02951	0.02951	0.679615	0.03022	0.02982	0.02782	0.640695	0.0177	0.0173	0.0153	0.352359	0.0296	0.0292	0.0292	0.672476	0.0007	0.0004
421	0	0.0238	0.0234	0.0214	0.492842	0.0346	0.0342	0.0322	0.741566	0.0129	0.0125	0.0105	0.241815	0.02921	0.02881	0.02881	0.663494	0.02942	0.02902	0.02702	0.622271	0.0169	0.0165	0.0145	0.333935	0.0288	0.0284	0.0284	0.654052	0.0008	0.0004
422	0.0002	0.0234	0.0229	0.0209	0.481327	0.0342	0.0337	0.0317	0.730051	0.0122	0.0116	0.0096	0.221088	0.02881	0.02831	0.02831	0.651979	0.02892	0.02842	0.02642	0.608453	0.0163	0.0158	0.0138	0.317814	0.0283	0.0278	0.0278	0.640234	0.0008	0.0005
423	0	0.0223	0.02205	0.02005	0.461751	0.0331	0.03285	0.03085	0.710475	0.0225	0.02225	0.02025	0.466358	0.02771	0.02746	0.02746	0.632404	0.02792	0.02767	0.02567	0.59118	0.0155	0.01525	0.01325	0.305148	0.0271	0.02685	0.02685	0.618356	0.0005	0.00025
424	0.0003	0.0222	0.0217	0.0197	0.453691	0.03292	0.03242	0.03042	0.700573	0.0223	0.02185	0.01985	0.457146	0.02761	0.02711	0.02711	0.624343	0.02762	0.02712	0.02512	0.578514	0.0152	0.0147	0.0127	0.292481	0.027	0.0265	0.0265	0.610295	0.0007	0.0005
425	0	0.0212	0.02085	0.01885	0.434115	0.03182	0.03147	0.02947	0.678694	0.0215	0.02115	0.01915	0.441025	0.02661	0.02626	0.02626	0.604768	0.02662	0.02627	0.02427	0.558938	0.0142	0.01385	0.01185	0.272906	0.0258	0.02545	0.02545	0.586113	0.0007	0.00035
426	0.0004	0.0211	0.02045	0.01845	0.424904	0.03202	0.03137	0.02937	0.676391	0.0212	0.0207	0.0187	0.430661	0.02651	0.02586	0.02586	0.595556	0.02662	0.02597	0.02397	0.552029	0.014	0.01335	0.01135	0.26139	0.0259	0.02525	0.02525	0.581507	0.0009	0.00065
427	0	0.02	0.01965	0.01765	0.406479	0.03082	0.03047	0.02847	0.655664	0.0201	0.0198	0.0178	0.409934	0.02541	0.02506	0.02506	0.577132	0.02542	0.02507	0.02307	0.531302	0.0128	0.01245	0.01045	0.240664	0.0246	0.02425	0.02425	0.558477	0.0007	0.00035
428	0.0002	0.0196	0.01915	0.01715	0.394964	0.03052	0.03007	0.02807	0.646452	0.0198	0.01935	0.01735	0.399571	0.02491	0.02446	0.02446	0.563314	0.02512	0.02467	0.02267	0.52209	0.0126	0.01215	0.01015	0.233755	0.0243	0.02385	0.02385	0.549266	0.0007	0.00045
429	0	0.0187	0.01845	0.01645	0.378843	0.02942	0.02917	0.02717	0.625725	0.0189	0.0186	0.0166	0.382298	0.02391	0.02366	0.02366	0.54489	0.02402	0.02377	0.02177	0.501363	0.0117	0.01145	0.00945	0.217634	0.0231	0.02285	0.02285	0.526236	0.0005	0.00025
430	0	0.0183	0.01805	0.01605	0.369631	0.02912	0.02887	0.02687	0.618816	0.0184	0.018	0.016	0.36848	0.02371	0.02346	0.02346	0.540284	0.02352	0.02327	0.02127	0.489848	0.0124	0.01215	0.01015	0.233754	0.023	0.02275	0.02275	0.523933	0.0005	0.00025
431	0	0.0178	0.0175	0.0155	0.356965	0.02832	0.02802	0.02602	0.599241	0.0176	0.01725	0.01525	0.351208	0.02281	0.02251	0.02251	0.518405	0.02282	0.02252	0.02052	0.472576	0.0116	0.0113	0.0093	0.214179	0.0221	0.0218	0.0218	0.502054	0.0006	0.0003
432	0.0001	0.0176	0.01715	0.01515	0.348905	0.02812	0.02767	0.02567	0.59118	0.0175	0.0175	0.0155	0.356965	0.02271	0.02226	0.02226	0.512648	0.02449	0.02404	0.02204	0.507581	0.0113	0.01085	0.00885	0.203815	0.022	0.02155	0.02155	0.496297	0.0008	0.00045
433	0	0.0171	0.0167	0.0147	0.338541	0.02742	0.02702	0.02502	0.576211	0.0168	0.0168	0.0148	0.340844	0.02211	0.02171	0.02171	0.499981	0.02389	0.02349	0.02149	0.494915	0.0106	0.0102	0.0082	0.188846	0.0212	0.0208	0.0208	0.479024	0.0008	0.0004
434	0.0002	0.0168	0.0162	0.0142	0.327026	0.02732	0.02672	0.02472	0.569302	0.0169	0.0169	0.0149	0.343147	0.02161	0.02101	0.02101	0.48386	0.02359	0.02299	0.02099	0.4834	0.0105	0.0099	0.0079	0.181937	0.0211	0.0205	0.0205	0.472115	0.001	0.0006
435	0	0.0158	0.01555	0.01355	0.312057	0.02632	0.02607	0.02407	0.554332	0.0157	0.0157	0.0137	0.315511	0.02111	0.02086	0.02086	0.480406	0.02299	0.02274	0.02074	0.477642	0.0136	0.01335	0.01135	0.26139	0.01982	0.01957	0.01957	0.450697	0.0005	0.00025
436	0.0001	0.0167	0.01625	0.01425	0.328178	0.02612	0.02567	0.02367	0.54512	0.0156	0.0156	0.0136	0.313208	0.02081	0.02036	0.02036	0.468891	0.02212	0.02167	0.01967	0.453	0.0132	0.01275	0.01075	0.247573	0.01982	0.01937	0.01937	0.446091	0.0008	0.00045
437	0	0.0159	0.01555	0.01355	0.312056	0.02542	0.02507	0.02307	0.531302	0.0146	0.0146	0.0126	0.290178	0.02001	0.01966	0.01966	0.45277	0.02152	0.02117	0.01917	0.441485	0.0125	0.01215	0.01015	0.233754	0.01882	0.01847	0.01847	0.425364	0.0007	0.00035
438	0.0001	0.0155	0.015	0.013	0.29939	0.02512	0.02462	0.02262	0.520939	0.0146	0.0146	0.0126	0.290178	0.01971	0.01921	0.01921	0.442406	0.02102	0.02052	0.01852	0.426516	0.012	0.0115	0.0095	0.218785	0.01892	0.01842	0.01842	0.424213	0.0009	0.0005
439	0	0.015	0.0147	0.0127	0.292481	0.02442	0.02412	0.02212	0.509424	0.0136	0.0136	0.0116	0.267148	0.01885	0.01855	0.01855	0.427207	0.02062	0.02032	0.01832	0.42191	0.0115	0.0112	0.0092	0.211876	0.01772	0.01742	0.01742	0.401183	0.0006	0.0003
440	0.0001	0.0147	0.01425	0.01225	0.282117	0.02412	0.02367	0.02167	0.49906	0.0138	0.0138	0.0118	0.271754	0.01855	0.0181	0.0181	0.416843	0.02022	0.01977	0.01777	0.409243	0.0161	0.01565	0.01365	0.31436	0.01772	0.01727	0.01727	0.397728	0.0008	0.00045
441	0	0.0141	0.0138	0.0118	0.271754	0.02352	0.02322	0.02122	0.488697	0.0128	0.0128	0.0108	0.248724	0.01805	0.01775	0.01775	0.408782	0.01962	0.01932	0.01732	0.39888	0.0166	0.0163	0.0143	0.329329	0.01692	0.01662	0.01662	0.382759	0.0006	0.0003
442	0	0.0138	0.0134	0.0114	0.262542	0.02312	0.02272	0.02072	0.477182	0.0128	0.0128	0.0108	0.248724	0.01775	0.01735	0.01735	0.399571	0.01912	0.01872	0.01672	0.385062	0.0162	0.0158	0.0138	0.317814	0.01682	0.01642	0.01642	0.378153	0.0008	0.0004
443	0	0.0134	0.01305	0.01105	0.254482	0.02262	0.02227	0.02027	0.466818	0.01247	#REF!	#REF!	#REF!	0.01735	0.017	0.017	0.39151	0.01882	0.01847	0.01647	0.379304	0.0155	0.01515	0.01315	0.302845	0.01592	0.01557	0.01557	0.358577	0.0007	0.00035

## Sheet: Exp 2 Tfinal
Experiment # 2 final time = 30 October 2017				Average 600-700= 0,000	absorption coefficients			Average 600-700= 0,000	absorption coefficients			Average 600-700= 0,001	absorption coefficients			Average 600-700= 0,002	absorption coefficients			Average 600-700= 0,002	absorption coefficients			Average 600-700= 0,003	absorption coefficients			Average 600-700= 0,004	absorption coefficients
Wavelength(l)	Blank1	Tank 1 +H	Absorbance -Blank	Absorbance- (600-700)	(m-1)	Tank 2 +H	Absorbance -Blank	Absorbance- (600-700)	(m-1)	Tank 3 +H	Absorbance -Blank	Absorbance- (600-700)	(m-1)	Tank 1 -H	Absorbance -Blank	Absorbance- (600-700)	(m-1)	Tank 2 -H	Absorbance -Blank	Absorbance- (600-700)	(m-1)	Tank 3 -H	Absorbance -Blank	Absorbance- (600-700)	(m-1)	Tank 4 -H	Absorbance -Blank	Absorbance- (600-700)	(m-1)	Blank2	Average blank
250	0	0.291	0.291	0.291	6.70173	0.31221	0.31221	0.31221	7.1902	0.3403	0.3403	0.3393	7.81408	0.52823	0.52823	0.52623	12.1191	0.54352	0.54352	0.54152	12.4712	0.5438	0.5438	0.5408	12.4546	0.54758	0.54758	0.54358	12.5186	0	0
251	0.0001	0.28	0.2799	0.2799	6.4461	0.30121	0.30111	0.30111	6.93456	0.32145	0.32135	0.32035	7.37766	0.50158	0.50148	0.49948	11.503	0.51571	0.51561	0.51361	11.8284	0.51588	0.51578	0.51278	11.8093	0.51989	0.51979	0.51579	11.8786	0.0001	0.0001
252	0	0.269	0.269	0.269	6.19507	0.29021	0.29021	0.29021	6.68354	0.3063	0.3063	0.3053	7.03106	0.47915	0.47915	0.47715	10.9888	0.49268	0.49268	0.49068	11.3004	0.49287	0.49287	0.48987	11.2817	0.49719	0.49719	0.49319	11.3582	0	0
253	0	0.253	0.253	0.253	5.82659	0.27421	0.27421	0.27421	6.31506	0.29385	0.29385	0.29285	6.74434	0.46127	0.46127	0.45927	10.577	0.47382	0.47382	0.47182	10.866	0.47427	0.47427	0.47127	10.8533	0.47886	0.47886	0.47486	10.936	0	0
254	0	0.2411	0.2411	0.2411	5.55253	0.26231	0.26231	0.26231	6.041	0.2837	0.2837	0.2827	6.51058	0.44584	0.44584	0.44384	10.2216	0.45811	0.45811	0.45611	10.5042	0.45853	0.45853	0.45553	10.4909	0.4631	0.4631	0.4591	10.5731	0	0
255	0.0005	0.243	0.2425	0.2425	5.58478	0.2621	0.2616	0.2616	6.02465	0.2753	0.2748	0.2738	6.30561	0.43357	0.43307	0.43107	9.92754	0.44572	0.44522	0.44322	10.2074	0.44634	0.44584	0.44284	10.1986	0.45101	0.45051	0.44651	10.2831	0.0005	0.0005
256	0	0.236	0.236	0.236	5.43508	0.2551	0.2551	0.2551	5.87495	0.2684	0.2684	0.2674	6.15822	0.42271	0.42271	0.42071	9.68895	0.43443	0.43443	0.43243	9.95886	0.43496	0.43496	0.43196	9.94804	0.43944	0.43944	0.43544	10.0282	0	0
257	0.0001	0.225	0.2249	0.2249	5.17945	0.2441	0.244	0.244	5.61932	0.2628	0.2627	0.2617	6.02695	0.41429	0.41419	0.41219	9.49274	0.42598	0.42588	0.42388	9.76196	0.42669	0.42659	0.42359	9.75528	0.43123	0.43113	0.42713	9.8368	0.0001	0.0001
258	0	0.221	0.221	0.221	5.08963	0.2401	0.2401	0.2401	5.5295	0.25775	0.25775	0.25675	5.91295	0.40635	0.40635	0.40435	9.31218	0.41776	0.41776	0.41576	9.57495	0.41817	0.41817	0.41517	9.56137	0.42232	0.42232	0.41832	9.63391	0	0
259	0.0002	0.216	0.2158	0.2158	4.96987	0.2351	0.2349	0.2349	5.40975	0.2537	0.2535	0.2525	5.81508	0.40021	0.40001	0.39801	9.16617	0.41144	0.41124	0.40924	9.4248	0.41205	0.41185	0.40885	9.41582	0.41648	0.41628	0.41228	9.49481	0.0002	0.0002
260	0	0.2147	0.2147	0.2147	4.94454	0.2338	0.2338	0.2338	5.38441	0.25	0.25	0.249	5.73447	0.39455	0.39455	0.39255	9.04043	0.40553	0.40553	0.40353	9.2933	0.40607	0.40607	0.40307	9.2827	0.41015	0.41015	0.40615	9.35363	0	0
261	0.0001	0.211	0.2109	0.2109	4.85703	0.2301	0.23	0.23	5.2969	0.2472	0.2471	0.2461	5.66768	0.39008	0.38998	0.38798	8.93518	0.40117	0.40107	0.39907	9.19058	0.40179	0.40169	0.39869	9.18183	0.40573	0.40563	0.40163	9.24954	0.0001	0.0001
262	0	0.1939	0.1939	0.1939	4.46552	0.213	0.213	0.213	4.90539	0.24455	0.24455	0.24355	5.60896	0.38571	0.38571	0.38371	8.83684	0.39646	0.39646	0.39446	9.08441	0.39678	0.39678	0.39378	9.06875	0.40111	0.40111	0.39711	9.14544	0	0
263	0.0001	0.1933	0.1932	0.1932	4.4494	0.2124	0.2123	0.2123	4.88927	0.24245	0.24235	0.24135	5.55829	0.38221	0.38211	0.38011	8.75393	0.39304	0.39294	0.39094	9.00335	0.39357	0.39347	0.39047	8.99252	0.3978	0.3977	0.3937	9.06691	0.0001	0.0001
264	0	0.1924	0.1924	0.1924	4.43097	0.2115	0.2115	0.2115	4.87085	0.24035	0.24035	0.23935	5.51223	0.3788	0.3788	0.3768	8.6777	0.38928	0.38928	0.38728	8.91906	0.38964	0.38964	0.38664	8.90432	0.39384	0.39384	0.38984	8.97802	0	0
265	0.0002	0.1908	0.1906	0.1906	4.38952	0.2089	0.2087	0.2087	4.80636	0.23875	0.23855	0.23755	5.47078	0.37591	0.37571	0.37371	8.60654	0.38667	0.38647	0.38447	8.85434	0.38721	0.38701	0.38401	8.84375	0.39147	0.39127	0.38727	8.91883	0.0002	0.0002
266	0	0.1903	0.1903	0.1903	4.38261	0.2084	0.2084	0.2084	4.79945	0.23725	0.23725	0.23625	5.44084	0.37317	0.37317	0.37117	8.54805	0.3836	0.3836	0.3816	8.78825	0.38405	0.38405	0.38105	8.77558	0.38843	0.38843	0.38443	8.85342	0	0
267	0.0002	0.19	0.1898	0.1898	4.37109	0.2081	0.2079	0.2079	4.78794	0.23585	0.23565	0.23465	5.40399	0.37098	0.37078	0.36878	8.493	0.38139	0.38119	0.37919	8.73275	0.3822	0.382	0.379	8.72837	0.38627	0.38607	0.38207	8.79907	0.0002	0.0002
268	0	0.1807	0.1807	0.1807	4.16152	0.1988	0.1988	0.1988	4.57836	0.23455	0.23455	0.23355	5.37866	0.36888	0.36888	0.36688	8.44925	0.37907	0.37907	0.37707	8.68392	0.37918	0.37918	0.37618	8.66343	0.3836	0.3836	0.3796	8.74219	0	0
269	0.0002	0.1735	0.1733	0.1733	3.9911	0.1916	0.1914	0.1914	4.40794	0.2335	0.2333	0.2323	5.34987	0.36715	0.36695	0.36495	8.4048	0.37729	0.37709	0.37509	8.63832	0.37771	0.37751	0.37451	8.62497	0.38206	0.38186	0.37786	8.70212	0.0002	0.0002
270	0	0.1627	0.1627	0.1627	3.74698	0.1808	0.1808	0.1808	4.16382	0.23235	0.23235	0.23135	5.32799	0.36503	0.36503	0.36303	8.36058	0.37523	0.37523	0.37323	8.59549	0.37549	0.37549	0.37249	8.57844	0.37969	0.37969	0.37569	8.65214	0	0
271	0	0.1536	0.1536	0.1536	3.53741	0.1717	0.1717	0.1717	3.95425	0.23165	0.23165	0.23065	5.31187	0.36317	0.36317	0.36117	8.31775	0.37333	0.37333	0.37133	8.55173	0.37396	0.37396	0.37096	8.54321	0.37814	0.37814	0.37414	8.61644	0	0
272	0.0001	0.1524	0.1523	0.1523	3.50747	0.1705	0.1704	0.1704	3.92431	0.2307	0.2306	0.2296	5.28769	0.36178	0.36168	0.35968	8.28343	0.3719	0.3718	0.3698	8.51649	0.37189	0.37179	0.36879	8.49323	0.37653	0.37643	0.37243	8.57706	0.0001	0.0001
273	0.0002	0.1516	0.1514	0.1514	3.48674	0.1697	0.1695	0.1695	3.90359	0.22985	0.22965	0.22865	5.26581	0.36047	0.36027	0.35827	8.25096	0.37056	0.37036	0.36836	8.48333	0.37077	0.37057	0.36757	8.46514	0.3751	0.3749	0.3709	8.54183	0.0002	0.0002
274	0	0.1518	0.1518	0.1518	3.49595	0.1696	0.1696	0.1696	3.90589	0.22885	0.22885	0.22785	5.24739	0.35896	0.35896	0.35696	8.22079	0.36871	0.36871	0.36671	8.44533	0.36881	0.36881	0.36581	8.4246	0.37314	0.37314	0.36914	8.50129	0	0
275	0.0002	0.15173	0.15153	0.15153	3.48974	0.1682	0.168	0.168	3.86904	0.2284	0.2282	0.2272	5.23242	0.35697	0.35677	0.35477	8.17035	0.36766	0.36746	0.36546	8.41654	0.36735	0.36715	0.36415	8.38637	0.37201	0.37181	0.36781	8.47066	0.0002	0.0002
276	0	0.15169	0.15169	0.15169	3.49342	0.1678	0.1678	0.1678	3.86443	0.2276	0.2276	0.2266	5.2186	0.3555	0.3555	0.3535	8.1411	0.36585	0.36585	0.36385	8.37947	0.36584	0.36584	0.36284	8.35621	0.36988	0.36988	0.36588	8.42622	0	0
277	0	0.15165	0.15165	0.15165	3.4925	0.1665	0.1665	0.1665	3.8345	0.2269	0.2269	0.2259	5.20248	0.35389	0.35389	0.35189	8.10403	0.36427	0.36427	0.36227	8.34308	0.36431	0.36431	0.36131	8.32097	0.36873	0.36873	0.36473	8.39973	0	0
278	0	0.15155	0.15155	0.15155	3.4902	0.1652	0.1652	0.1652	3.80456	0.22615	0.22615	0.22515	5.1852	0.35236	0.35236	0.35036	8.06879	0.36265	0.36265	0.36065	8.30577	0.36278	0.36278	0.35978	8.28573	0.36725	0.36725	0.36325	8.36565	0	0
279	0	0.15143	0.15143	0.15143	3.48743	0.165	0.165	0.165	3.79995	0.2256	0.2256	0.2246	5.17254	0.35113	0.35113	0.34913	8.04046	0.36105	0.36105	0.35905	8.26892	0.36154	0.36154	0.35854	8.25718	0.3659	0.3659	0.3619	8.33456	0	0
280	0	0.15129	0.15129	0.15129	3.48421	0.1643	0.1643	0.1643	3.78383	0.2248	0.2248	0.2238	5.15411	0.34973	0.34973	0.34773	8.00822	0.35975	0.35975	0.35775	8.23898	0.36024	0.36024	0.35724	8.22724	0.36441	0.36441	0.36041	8.30024	0	0
281	0	0.15112	0.15112	0.15112	3.48029	0.1641	0.1641	0.1641	3.77922	0.2242	0.2242	0.2232	5.1403	0.34835	0.34835	0.34635	7.97644	0.35858	0.35858	0.35658	8.21204	0.35874	0.35874	0.35574	8.19269	0.36303	0.36303	0.35903	8.26846	0	0
282	0.0003	0.15103	0.15073	0.15073	3.47131	0.1638	0.1635	0.1635	3.76541	0.22385	0.22355	0.22255	5.12533	0.34725	0.34695	0.34495	7.9442	0.35698	0.35668	0.35468	8.16828	0.35751	0.35721	0.35421	8.15746	0.36174	0.36144	0.35744	8.23184	0.0003	0.0003
283	0	0.15088	0.15088	0.15088	3.47477	0.1635	0.1635	0.1635	3.76541	0.2232	0.2232	0.2222	5.11727	0.34564	0.34564	0.34364	7.91403	0.3554	0.3554	0.3534	8.1388	0.35594	0.35594	0.35294	8.12821	0.36014	0.36014	0.35614	8.2019	0	0
284	0	0.15044	0.15044	0.15044	3.46463	0.1631	0.1631	0.1631	3.75619	0.2225	0.2225	0.2215	5.10115	0.34444	0.34444	0.34244	7.88639	0.35411	0.35411	0.35211	8.10909	0.35494	0.35494	0.35194	8.10518	0.35882	0.35882	0.35482	8.1715	0	0
285	0.0001	0.15039	0.15029	0.15029	3.46118	0.163	0.1629	0.1629	3.75159	0.22185	0.22175	0.22075	5.08387	0.34294	0.34284	0.34084	7.84955	0.35281	0.35271	0.35071	8.07685	0.35349	0.35339	0.35039	8.06948	0.35754	0.35744	0.35344	8.13972	0.0001	0.0001
286	0	0.15017	0.15017	0.15017	3.45842	0.1628	0.1628	0.1628	3.74928	0.2213	0.2213	0.2203	5.07351	0.34146	0.34146	0.33946	7.81776	0.35124	0.35124	0.34924	8.043	0.35175	0.35175	0.34875	8.03171	0.35587	0.35587	0.35187	8.10357	0	0
287	0.0001	0.15008	0.14998	0.14998	3.45404	0.1626	0.1625	0.1625	3.74238	0.22065	0.22055	0.21955	5.05624	0.3401	0.34	0.338	7.78414	0.35007	0.34997	0.34797	8.01375	0.35045	0.35035	0.34735	7.99947	0.35446	0.35436	0.35036	8.06879	0.0001	0.0001
288	0.0002	0.1492	0.149	0.149	3.43147	0.1622	0.162	0.162	3.73086	0.21985	0.21965	0.21865	5.03551	0.33895	0.33875	0.33675	7.75535	0.34854	0.34834	0.34634	7.97621	0.34908	0.34888	0.34588	7.96562	0.35305	0.35285	0.34885	8.03402	0.0002	0.0002
289	0	0.1487	0.1487	0.1487	3.42456	0.1621	0.1621	0.1621	3.73316	0.2192	0.2192	0.2182	5.02515	0.33692	0.33692	0.33492	7.71321	0.34645	0.34645	0.34445	7.93268	0.34705	0.34705	0.34405	7.92347	0.35117	0.35117	0.34717	7.99533	0	0
290	0	0.1469	0.1469	0.1469	3.38311	0.162	0.162	0.162	3.73086	0.21855	0.21855	0.21755	5.01018	0.33531	0.33531	0.33331	7.67613	0.34501	0.34501	0.34301	7.89952	0.3457	0.3457	0.3427	7.89238	0.34964	0.34964	0.34564	7.96009	0	0
291	0	0.1458	0.1458	0.1458	3.35777	0.162	0.162	0.162	3.73086	0.21765	0.21765	0.21665	4.98945	0.33371	0.33371	0.33171	7.63928	0.34355	0.34355	0.34155	7.8659	0.34387	0.34387	0.34087	7.85024	0.34812	0.34812	0.34412	7.92508	0	0
292	0	0.1452	0.1452	0.1452	3.34396	0.1618	0.1618	0.1618	3.72625	0.21675	0.21675	0.21575	4.96872	0.33198	0.33198	0.32998	7.59944	0.34134	0.34134	0.33934	7.815	0.34205	0.34205	0.33905	7.80832	0.34605	0.34605	0.34205	7.87741	0	0
293	0	0.1448	0.1448	0.1448	3.33474	0.1573	0.1573	0.1573	3.62262	0.21565	0.21565	0.21465	4.94339	0.32982	0.32982	0.32782	7.54969	0.33934	0.33934	0.33734	7.76894	0.34016	0.34016	0.33716	7.76479	0.34415	0.34415	0.34015	7.83365	0	0
294	0	0.1433	0.1433	0.1433	3.3002	0.1555	0.1555	0.1555	3.58117	0.2145	0.2145	0.2135	4.9169	0.3277	0.3277	0.3257	7.50087	0.33726	0.33726	0.33526	7.72104	0.33795	0.33795	0.33495	7.7139	0.34167	0.34167	0.33767	7.77654	0	0
295	0	0.1422	0.1422	0.1422	3.27487	0.1543	0.1543	0.1543	3.55353	0.2133	0.2133	0.2123	4.88927	0.32549	0.32549	0.32349	7.44997	0.33501	0.33501	0.33301	7.66922	0.3357	0.3357	0.3327	7.66208	0.33964	0.33964	0.33564	7.72979	0	0
296	0	0.1322	0.1322	0.1322	3.04457	0.1501	0.1501	0.1501	3.4568	0.2119	0.2119	0.2109	4.85703	0.32318	0.32318	0.32118	7.39678	0.33265	0.33265	0.33065	7.61487	0.33349	0.33349	0.33049	7.61118	0.33717	0.33717	0.33317	7.67291	0	0
297	0	0.1222	0.1222	0.1222	2.81427	0.1459	0.1459	0.1459	3.36008	0.2104	0.2104	0.2094	4.82248	0.3208	0.3208	0.3188	7.34196	0.3302	0.3302	0.3282	7.55845	0.33089	0.33089	0.32789	7.55131	0.33467	0.33467	0.33067	7.61533	0	0
298	0.0003	0.1209	0.1206	0.1206	2.77742	0.1409	0.1406	0.1406	3.23802	0.2089	0.2086	0.2076	4.78103	0.31796	0.31766	0.31566	7.26965	0.32762	0.32732	0.32532	7.49212	0.32855	0.32825	0.32525	7.49051	0.33192	0.33162	0.32762	7.54509	0.0003	0.0003
299	0.0001	0.1176	0.1175	0.1175	2.70602	0.1334	0.1333	0.1333	3.0699	0.2073	0.2072	0.2062	4.74879	0.31541	0.31531	0.31331	7.21553	0.32458	0.32448	0.32248	7.42671	0.32529	0.32519	0.32219	7.42004	0.32907	0.32897	0.32497	7.48406	0.0001	0.0001
300	0.0001	0.1143	0.1142	0.1142	2.63003	0.1219	0.1218	0.1218	2.80505	0.20545	0.20535	0.20435	4.70618	0.31213	0.31203	0.31003	7.13999	0.32139	0.32129	0.31929	7.35325	0.32242	0.32232	0.31932	7.35394	0.32598	0.32588	0.32188	7.4129	0.0001	0.0001
301	0	0.1111	0.1111	0.1111	2.55863	0.1104	0.1104	0.1104	2.54251	0.20335	0.20335	0.20235	4.66012	0.30921	0.30921	0.30721	7.07505	0.31796	0.31796	0.31596	7.27656	0.31894	0.31894	0.31594	7.2761	0.32269	0.32269	0.31869	7.33943	0	0
302	0	0.1106	0.1106	0.1106	2.54712	0.1038	0.1038	0.1038	2.39051	0.2011	0.2011	0.2001	4.6083	0.30536	0.30536	0.30336	6.98638	0.31481	0.31481	0.31281	7.20401	0.31537	0.31537	0.31237	7.19388	0.31892	0.31892	0.31492	7.25261	0	0
303	0.0001	0.1076	0.1075	0.1075	2.47573	0.1016	0.1015	0.1015	2.33754	0.19875	0.19865	0.19765	4.55188	0.30168	0.30158	0.29958	6.89933	0.31037	0.31027	0.30827	7.09946	0.3112	0.3111	0.3081	7.09554	0.31516	0.31506	0.31106	7.16371	0.0001	0.0001
304	0.0002	0.1033	0.1031	0.1031	2.37439	0.0977	0.0975	0.0975	2.24543	0.1962	0.196	0.195	4.49085	0.29766	0.29746	0.29546	6.80444	0.30629	0.30609	0.30409	7.00319	0.30717	0.30697	0.30397	7.00043	0.31081	0.31061	0.30661	7.06123	0.0002	0.0002
305	0	0.1029	0.1029	0.1029	2.36979	0.0953	0.0953	0.0953	2.19476	0.19325	0.19325	0.19225	4.42752	0.29313	0.29313	0.29113	6.70472	0.30186	0.30186	0.29986	6.90578	0.30243	0.30243	0.29943	6.89587	0.30659	0.30659	0.30259	6.96865	0	0
306	0.0001	0.1011	0.101	0.101	2.32603	0.0911	0.091	0.091	2.09573	0.19005	0.18995	0.18895	4.35152	0.288	0.2879	0.2859	6.58428	0.29695	0.29685	0.29485	6.7904	0.29737	0.29727	0.29427	6.77704	0.30154	0.30144	0.29744	6.85004	0.0001	0.0001
307	0	0.1005	0.1005	0.1005	2.31452	0.0882	0.0882	0.0882	2.03125	0.18685	0.18685	0.18585	4.28013	0.28334	0.28334	0.28134	6.47926	0.29175	0.29175	0.28975	6.67294	0.29229	0.29229	0.28929	6.66235	0.29631	0.29631	0.29231	6.7319	0	0
308	0.0001	0.0976	0.0975	0.0975	2.24543	0.0877	0.0876	0.0876	2.01743	0.1833	0.1832	0.1822	4.19607	0.27805	0.27795	0.27595	6.35513	0.28647	0.28637	0.28437	6.54904	0.28718	0.28708	0.28408	6.54236	0.291	0.2909	0.2869	6.60731	0.0001	0.0001
309	0	0.0955	0.0955	0.0955	2.19937	0.0865	0.0865	0.0865	1.99209	0.1797	0.1797	0.1787	4.11546	0.27251	0.27251	0.27051	6.22985	0.28077	0.28077	0.27877	6.42007	0.28124	0.28124	0.27824	6.40787	0.28526	0.28526	0.28126	6.47742	0	0
310	0	0.0943	0.0943	0.0943	2.17173	0.0865	0.0865	0.0865	1.99209	0.17595	0.17595	0.17495	4.0291	0.26663	0.26663	0.26463	6.09443	0.27496	0.27496	0.27296	6.28627	0.27528	0.27528	0.27228	6.27061	0.27947	0.27947	0.27547	6.34407	0	0
311	0.0001	0.0931	0.093	0.093	2.14179	0.0869	0.0868	0.0868	1.999	0.1718	0.1717	0.1707	3.93122	0.26082	0.26072	0.25872	5.95832	0.26869	0.26859	0.26659	6.13957	0.26916	0.26906	0.26606	6.12736	0.27283	0.27273	0.26873	6.18885	0.0001	0.0001
312	0	0.0915	0.0915	0.0915	2.10725	0.0863	0.0863	0.0863	1.98749	0.16785	0.16785	0.16685	3.84256	0.25459	0.25459	0.25259	5.81715	0.26254	0.26254	0.26054	6.00024	0.26278	0.26278	0.25978	5.98273	0.26653	0.26653	0.26253	6.04607	0	0
313	0	0.0887	0.0887	0.0887	2.04276	0.0859	0.0859	0.0859	1.97828	0.1636	0.1636	0.1626	3.74468	0.24774	0.24774	0.24574	5.65939	0.25558	0.25558	0.25358	5.83995	0.25615	0.25615	0.25315	5.83004	0.25998	0.25998	0.25598	5.89522	0	0
314	0.0004	0.0711	0.0707	0.0707	1.62822	0.0857	0.0853	0.0853	1.96446	0.1592	0.1588	0.1578	3.63413	0.24171	0.24131	0.23931	5.51131	0.24948	0.24908	0.24708	5.69025	0.24988	0.24948	0.24648	5.67643	0.25359	0.25319	0.24919	5.73885	0.0004	0.0004
315	0	0.0684	0.0684	0.0684	1.57525	0.0856	0.0856	0.0856	1.97137	0.15495	0.15495	0.15395	3.54547	0.23494	0.23494	0.23294	5.36461	0.24248	0.24248	0.24048	5.53825	0.24291	0.24291	0.23991	5.52513	0.24652	0.24652	0.24252	5.58524	0	0
316	0	0.0683	0.0683	0.0683	1.57295	0.0855	0.0855	0.0855	1.96906	0.1505	0.1505	0.1495	3.44299	0.22842	0.22842	0.22642	5.21445	0.23597	0.23597	0.23397	5.38833	0.23657	0.23657	0.23357	5.37912	0.23976	0.23976	0.23576	5.42955	0	0
317	0.0001	0.0682	0.0681	0.0681	1.56834	0.0854	0.0853	0.0853	1.96446	0.146	0.1459	0.1449	3.33705	0.22182	0.22172	0.21972	5.06015	0.22922	0.22912	0.22712	5.23057	0.22971	0.22961	0.22661	5.21883	0.2331	0.233	0.229	5.27387	0.0001	0.0001
318	0.0001	0.0681	0.068	0.068	1.56604	0.0853	0.0852	0.0852	1.96216	0.1417	0.1416	0.1406	3.23802	0.21553	0.21543	0.21343	4.91529	0.22266	0.22256	0.22056	5.0795	0.22306	0.22296	0.21996	5.06568	0.22622	0.22612	0.22212	5.11542	0.0001	0.0001
319	0.0001	0.0679	0.0678	0.0678	1.56143	0.0851	0.085	0.085	1.95755	0.1374	0.1373	0.1363	3.13899	0.20899	0.20889	0.20689	4.76468	0.21568	0.21558	0.21358	4.91875	0.21641	0.21631	0.21331	4.91253	0.21969	0.21959	0.21559	4.96504	0.0001	0.0001
320	0	0.0677	0.0677	0.0677	1.55913	0.0849	0.0849	0.0849	1.95525	0.13305	0.13305	0.13205	3.04111	0.20265	0.20265	0.20065	4.62097	0.20939	0.20939	0.20739	4.77619	0.20961	0.20961	0.20661	4.75823	0.21303	0.21303	0.20903	4.81396	0	0
321	0	0.0676	0.0676	0.0676	1.55683	0.0848	0.0848	0.0848	1.95294	0.1289	0.1289	0.1279	2.94554	0.19629	0.19629	0.19429	4.4745	0.20278	0.20278	0.20078	4.62396	0.20312	0.20312	0.20012	4.60876	0.20666	0.20666	0.20266	4.66726	0	0
322	0.0003	0.0675	0.0672	0.0672	1.54762	0.0847	0.0844	0.0844	1.94373	0.12505	0.12475	0.12375	2.84996	0.19028	0.18998	0.18798	4.32918	0.19681	0.19651	0.19451	4.47957	0.19727	0.19697	0.19397	4.46713	0.20082	0.20052	0.19652	4.52586	0.0003	0.0003
323	0	0.0674	0.0674	0.0674	1.55222	0.0846	0.0846	0.0846	1.94834	0.121	0.121	0.12	2.7636	0.18474	0.18474	0.18274	4.2085	0.19091	0.19091	0.18891	4.3506	0.19122	0.19122	0.18822	4.33471	0.19468	0.19468	0.19068	4.39136	0	0
324	0.0002	0.0677	0.0675	0.0675	1.55452	0.0849	0.0847	0.0847	1.95064	0.11725	0.11705	0.11605	2.67263	0.17929	0.17909	0.17709	4.07838	0.18488	0.18468	0.18268	4.20712	0.18547	0.18527	0.18227	4.19768	0.18889	0.18869	0.18469	4.25341	0.0002	0.0002
325	0	0.0672	0.0672	0.0672	1.54762	0.0843	0.0843	0.0843	1.94143	0.11375	0.11375	0.11275	2.59663	0.17346	0.17346	0.17146	3.94872	0.17947	0.17947	0.17747	4.08713	0.17988	0.17988	0.17688	4.07355	0.18334	0.18334	0.17934	4.1302	0	0
326	0.0003	0.0668	0.0665	0.0665	1.5315	0.0839	0.0836	0.0836	1.92531	0.1103	0.1103	0.1093	2.51718	0.16875	0.16845	0.16645	3.83334	0.17439	0.17409	0.17209	3.96323	0.17484	0.17454	0.17154	3.95057	0.17829	0.17799	0.17399	4.00699	0.0003	0.0003
327	0	0.0667	0.0667	0.0667	1.5361	0.0838	0.0838	0.0838	1.92991	0.10725	0.10705	0.10605	2.44233	0.16336	0.16336	0.16136	3.71612	0.16939	0.16939	0.16739	3.85499	0.16946	0.16946	0.16646	3.83357	0.17286	0.17286	0.16886	3.88885	0	0
328	0.0009	0.0669	0.066	0.066	1.51998	0.084	0.0831	0.0831	1.91379	0.10405	0.10405	0.10305	2.37324	0.15839	0.15749	0.15549	3.58093	0.16385	0.16295	0.16095	3.70668	0.16409	0.16319	0.16019	3.68918	0.16694	0.16604	0.16204	3.73178	0.0009	0.0009
329	0.0013	0.0669	0.0656	0.0656	1.51077	0.084	0.0827	0.0827	1.90458	0.10075	0.10005	0.09905	2.28112	0.15415	0.15285	0.15085	3.47408	0.16022	0.15892	0.15692	3.61387	0.15956	0.15826	0.15526	3.57564	0.16383	0.16253	0.15853	3.65095	0.0013	0.0013
330	0	0.0652	0.0652	0.0652	1.50156	0.0823	0.0823	0.0823	1.89537	0.09835	0.09835	0.09735	2.24197	0.15016	0.15016	0.14816	3.41212	0.15549	0.15549	0.15349	3.53487	0.15599	0.15599	0.15299	3.52336	0.15987	0.15987	0.15587	3.58969	0	0
331	0.0007	0.0669	0.0662	0.0662	1.52459	0.084	0.0833	0.0833	1.9184	0.09595	0.09595	0.09495	2.1867	0.14678	0.14608	0.14408	3.31816	0.15298	0.15228	0.15028	3.46095	0.15257	0.15187	0.14887	3.42848	0.15562	0.15492	0.15092	3.47569	0.0007	0.0007
332	0	0.0669	0.0669	0.0669	1.54071	0.084	0.084	0.084	1.93452	0.0937	0.0935	0.0925	2.13028	0.14319	0.14319	0.14119	3.25161	0.14794	0.14794	0.14594	3.361	0.14815	0.14815	0.14515	3.3428	0.15163	0.15163	0.14763	3.39992	0	0
333	0	0.0651	0.0651	0.0651	1.49925	0.0822	0.0822	0.0822	1.89307	0.0911	0.0909	0.0899	2.0704	0.13912	0.13912	0.13712	3.15787	0.14421	0.14421	0.14221	3.2751	0.14398	0.14398	0.14098	3.24677	0.14809	0.14809	0.14409	3.31839	0	0
334	0	0.065	0.065	0.065	1.49695	0.0821	0.0821	0.0821	1.89076	0.0891	0.0891	0.0881	2.02894	0.13588	0.13588	0.13388	3.08326	0.14089	0.14089	0.13889	3.19864	0.1415	0.1415	0.1385	3.18965	0.14488	0.14488	0.14088	3.24447	0	0
335	0	0.0648	0.0648	0.0648	1.49234	0.0819	0.0819	0.0819	1.88616	0.08715	0.08715	0.08615	1.98403	0.13294	0.13294	0.13094	3.01555	0.1386	0.1386	0.1366	3.1459	0.13839	0.13839	0.13539	3.11803	0.14198	0.14198	0.13798	3.17768	0	0
336	0	0.0647	0.0647	0.0647	1.49004	0.0818	0.0818	0.0818	1.88385	0.08555	0.08555	0.08455	1.94719	0.13041	0.13041	0.12841	2.95728	0.13528	0.13528	0.13328	3.06944	0.13536	0.13536	0.13236	3.04825	0.13886	0.13886	0.13486	3.10583	0	0
337	0	0.0646	0.0646	0.0646	1.48774	0.0817	0.0817	0.0817	1.88155	0.08305	0.08305	0.08205	1.88961	0.12703	0.12703	0.12503	2.87944	0.1322	0.1322	0.1302	2.99851	0.132	0.132	0.129	2.97087	0.1358	0.1358	0.1318	3.03535	0	0
338	0	0.0645	0.0645	0.0645	1.48544	0.0816	0.0816	0.0816	1.87925	0.0814	0.0814	0.0804	1.85161	0.12466	0.12466	0.12266	2.82486	0.12923	0.12923	0.12723	2.93011	0.12946	0.12946	0.12646	2.91237	0.13322	0.13322	0.12922	2.97594	0	0
339	0.0002	0.0645	0.0643	0.0643	1.48083	0.0816	0.0814	0.0814	1.87464	0.0802	0.0799	0.0789	1.81707	0.12204	0.12184	0.11984	2.75992	0.12762	0.12742	0.12542	2.88842	0.12786	0.12766	0.12466	2.87092	0.13153	0.13133	0.12733	2.93241	0.0002	0.0002
340	0	0.0644	0.0644	0.0644	1.48313	0.0815	0.0815	0.0815	1.87695	0.0785	0.0785	0.0775	1.78483	0.12147	0.12147	0.11947	2.75139	0.12488	0.12488	0.12288	2.82993	0.12519	0.12519	0.12219	2.81404	0.12813	0.12813	0.12413	2.85871	0	0
341	0.0007	0.0643	0.0636	0.0636	1.46471	0.0814	0.0807	0.0807	1.85852	0.0768	0.0768	0.0758	1.74567	0.11766	0.11696	0.11496	2.64753	0.12255	0.12185	0.11985	2.76015	0.12391	0.12321	0.12021	2.76844	0.1269	0.1262	0.1222	2.81427	0.0007	0.0007
342	0	0.0642	0.0642	0.0642	1.47853	0.0813	0.0813	0.0813	1.87234	0.0753	0.0753	0.0743	1.71113	0.1146	0.1146	0.1126	2.59318	0.11945	0.11945	0.11745	2.70487	0.11972	0.11972	0.11672	2.68806	0.12315	0.12315	0.11915	2.74402	0	0
343	0	0.0641	0.0641	0.0641	1.47622	0.0812	0.0812	0.0812	1.87004	0.07375	0.07355	0.07255	1.67083	0.11224	0.11224	0.11024	2.53883	0.11714	0.11714	0.11514	2.65167	0.11809	0.11809	0.11509	2.65052	0.12087	0.12087	0.11687	2.69152	0	0
344	0.0002	0.064	0.0638	0.0638	1.46931	0.0811	0.0809	0.0809	1.86313	0.07245	0.07245	0.07145	1.64549	0.11102	0.11082	0.10882	2.50612	0.11474	0.11454	0.11254	2.5918	0.11584	0.11564	0.11264	2.5941	0.11882	0.11862	0.11462	2.6397	0.0002	0.0002
345	0.0002	0.0653	0.0651	0.0651	1.49925	0.0824	0.0822	0.0822	1.89307	0.07105	0.07065	0.06965	1.60404	0.10832	0.10812	0.10612	2.44394	0.11319	0.11299	0.11099	2.5561	0.1137	0.1135	0.1105	2.54481	0.11724	0.11704	0.11304	2.60331	0.0002	0.0002
346	0	0.0652	0.0652	0.0652	1.50156	0.0823	0.0823	0.0823	1.89537	0.0695	0.0694	0.0684	1.57525	0.10626	0.10626	0.10426	2.40111	0.11078	0.11078	0.10878	2.5052	0.11102	0.11102	0.10802	2.4877	0.11475	0.11475	0.11075	2.55057	0	0
347	0	0.0651	0.0651	0.0651	1.49925	0.0822	0.0822	0.0822	1.89307	0.0683	0.0683	0.0673	1.54992	0.10396	0.10396	0.10196	2.34814	0.10878	0.10878	0.10678	2.45914	0.1089	0.1089	0.1059	2.43888	0.11228	0.11228	0.10828	2.49369	0	0
348	0	0.0648	0.0648	0.0648	1.49234	0.0819	0.0819	0.0819	1.88616	0.0669	0.0665	0.0655	1.50847	0.10186	0.10186	0.09986	2.29978	0.1057	0.1057	0.1037	2.38821	0.10618	0.10618	0.10318	2.37624	0.11	0.11	0.106	2.44118	0	0
349	0	0.0647	0.0647	0.0647	1.49004	0.0818	0.0818	0.0818	1.88385	0.0656	0.0656	0.0646	1.48774	0.10013	0.10013	0.09813	2.25993	0.10473	0.10473	0.10273	2.36587	0.10457	0.10457	0.10157	2.33916	0.10891	0.10891	0.10491	2.41608	0	0
350	0	0.0644	0.0644	0.0644	1.48313	0.0815	0.0815	0.0815	1.87695	0.0641	0.0641	0.0631	1.45319	0.09832	0.09832	0.09632	2.21825	0.1026	0.1026	0.1006	2.31682	0.10299	0.10299	0.09999	2.30277	0.10634	0.10634	0.10234	2.35689	0	0
351	0.0003	0.0642	0.0639	0.0639	1.47162	0.0813	0.081	0.081	1.86543	0.06305	0.06305	0.06205	1.42901	0.09685	0.09655	0.09455	2.17749	0.10093	0.10063	0.09863	2.27145	0.10158	0.10128	0.09828	2.26339	0.10525	0.10495	0.10095	2.32488	0.0003	0.0003
352	0	0.0641	0.0641	0.0641	1.47622	0.0812	0.0812	0.0812	1.87004	0.06185	0.06185	0.06085	1.40138	0.09487	0.09487	0.09287	2.1388	0.09897	0.09897	0.09697	2.23322	0.09904	0.09904	0.09604	2.2118	0.10252	0.10252	0.09852	2.26892	0	0
353	0	0.0639	0.0639	0.0639	1.47162	0.081	0.081	0.081	1.86543	0.06095	0.06095	0.05995	1.38065	0.09292	0.09292	0.09092	2.09389	0.09699	0.09699	0.09499	2.18762	0.0973	0.0973	0.0943	2.17173	0.10069	0.10069	0.09669	2.22677	0	0
354	0	0.0633	0.0633	0.0633	1.4578	0.0804	0.0804	0.0804	1.85161	0.0596	0.0591	0.0581	1.33804	0.09124	0.09124	0.08924	2.0552	0.0947	0.0947	0.0927	2.13488	0.09517	0.09517	0.09217	2.12268	0.09847	0.09847	0.09447	2.17564	0	0
355	0.0002	0.0633	0.0631	0.0631	1.45319	0.0804	0.0802	0.0802	1.84701	0.05865	0.05835	0.05735	1.32077	0.08938	0.08918	0.08718	2.00776	0.09354	0.09334	0.09134	2.10356	0.093799	0.093599	0.090599	2.08649	0.09708	0.09688	0.09288	2.13903	0.0002	0.0002
356	0	0.0631	0.0631	0.0631	1.45319	0.0802	0.0802	0.0802	1.84701	0.0572	0.0568	0.0558	1.28507	0.08787	0.08787	0.08587	1.97759	0.09223	0.09223	0.09023	2.078	0.0918	0.0918	0.0888	2.04506	0.09521	0.09521	0.09121	2.10057	0	0
357	0.0004	0.0628	0.0624	0.0624	1.43707	0.0799	0.0795	0.0795	1.83089	0.05635	0.05635	0.05535	1.27471	0.08602	0.08562	0.08362	1.92577	0.09004	0.08964	0.08764	2.01835	0.090579	0.090179	0.087179	2.00773	0.09361	0.09321	0.08921	2.05451	0.0004	0.0004
358	0.0001	0.0627	0.0626	0.0626	1.44168	0.0798	0.0797	0.0797	1.83549	0.05515	0.05515	0.05415	1.24707	0.084029	0.083929	0.081929	1.88682	0.08865	0.08855	0.08655	1.99325	0.08869	0.08859	0.08559	1.97114	0.09195	0.09185	0.08785	2.02319	0.0001	0.0001
359	0	0.0626	0.0626	0.0626	1.44168	0.0797	0.0797	0.0797	1.83549	0.0541	0.0538	0.0528	1.21598	0.082239	0.082239	0.080239	1.8479	0.08634	0.08634	0.08434	1.94235	0.08686	0.08686	0.08386	1.9313	0.09036	0.09036	0.08636	1.98887	0	0
360	0.0004	0.0626	0.0622	0.0622	1.43247	0.0797	0.0793	0.0793	1.82628	0.0531	0.0529	0.0519	1.19526	0.08107	0.08067	0.07867	1.81177	0.08479	0.08439	0.08239	1.89744	0.08572	0.08532	0.08232	1.89583	0.08826	0.08786	0.08386	1.9313	0.0004	0.0004
361	0	0.0625	0.0625	0.0625	1.43938	0.0796	0.0796	0.0796	1.83319	0.0522	0.0521	0.0511	1.17683	0.07918	0.07918	0.07718	1.77746	0.08293	0.08293	0.08093	1.86382	0.083669	0.083669	0.080669	1.85781	0.08663	0.08663	0.08263	1.90297	0	0
362	0	0.0625	0.0625	0.0625	1.43938	0.0796	0.0796	0.0796	1.83319	0.05115	0.05115	0.05015	1.15495	0.07774	0.07774	0.07574	1.74429	0.08197	0.08197	0.07997	1.84171	0.08189	0.08189	0.07889	1.81684	0.085209	0.085209	0.081209	1.87024	0	0
363	0	0.0625	0.0625	0.0625	1.43938	0.0796	0.0796	0.0796	1.83319	0.05035	0.04985	0.04885	1.12502	0.07638	0.07638	0.07438	1.71297	0.08015	0.08015	0.07815	1.79979	0.08054	0.08054	0.07754	1.78575	0.08356	0.08356	0.07956	1.83227	0	0
364	0	0.0622	0.0622	0.0622	1.43247	0.0793	0.0793	0.0793	1.82628	0.049	0.049	0.048	1.10544	0.07444	0.07444	0.07244	1.66829	0.078229	0.078229	0.076229	1.75555	0.07858	0.07858	0.07558	1.74061	0.08159	0.08159	0.07759	1.7869	0	0
365	0	0.0621	0.0621	0.0621	1.43016	0.0792	0.0792	0.0792	1.82398	0.04825	0.04825	0.04725	1.08817	0.07374	0.07374	0.07174	1.65217	0.07711	0.07711	0.07511	1.72978	0.07746	0.07746	0.07446	1.71481	0.08047	0.08047	0.07647	1.7611	0	0
366	0.0005	0.0618	0.0613	0.0613	1.41174	0.0789	0.0784	0.0784	1.80555	0.0477	0.0477	0.0467	1.0755	0.07303	0.07253	0.07053	1.62431	0.07572	0.07522	0.07322	1.68626	0.07585	0.07535	0.07235	1.66622	0.07949	0.07899	0.07499	1.72702	0.0005	0.0005
367	0.0003	0.0618	0.0615	0.0615	1.41634	0.0789	0.0786	0.0786	1.81016	0.0466	0.0458	0.0448	1.03174	0.07119	0.07089	0.06889	1.58654	0.07473	0.07443	0.07243	1.66806	0.07475	0.07445	0.07145	1.64549	0.07776	0.07746	0.07346	1.69178	0.0003	0.0003
368	0.0004	0.0618	0.0614	0.0614	1.41404	0.0789	0.0785	0.0785	1.80785	0.04575	0.04575	0.04475	1.03059	0.06972	0.06932	0.06732	1.55038	0.07284	0.07244	0.07044	1.62223	0.07301	0.07261	0.06961	1.60312	0.0763	0.0759	0.0719	1.65586	0.0004	0.0004
369	0	0.0616	0.0616	0.0616	1.41865	0.0787	0.0787	0.0787	1.81246	0.0447	0.0439	0.0429	0.987987	0.06733	0.06733	0.06533	1.50455	0.071179	0.071179	0.069179	1.59319	0.07124	0.07124	0.06824	1.57157	0.07434	0.07434	0.07034	1.61993	0	0
370	0	0.0619	0.0619	0.0619	1.42556	0.079	0.079	0.079	1.81937	0.0441	0.0441	0.0431	0.992593	0.06635	0.06635	0.06435	1.48198	0.0706	0.0706	0.0686	1.57986	0.070459	0.070459	0.067459	1.55358	0.07362	0.07362	0.06962	1.60335	0	0
371	0.0003	0.0623	0.062	0.062	1.42786	0.0794	0.0791	0.0791	1.82167	0.04305	0.04305	0.04205	0.968411	0.06491	0.06461	0.06261	1.44191	0.06912	0.06882	0.06682	1.53886	0.06924	0.06894	0.06594	1.5186	0.072929	0.072629	0.068629	1.58053	0.0003	0.0003
372	0.0002	0.0623	0.0621	0.0621	1.43016	0.0794	0.0792	0.0792	1.82398	0.0426	0.0425	0.0415	0.955745	0.064269	0.064069	0.062069	1.42945	0.06838	0.06818	0.06618	1.52413	0.06862	0.06842	0.06542	1.50662	0.0714	0.0712	0.0672	1.54762	0.0002	0.0002
373	0.0001	0.0621	0.062	0.062	1.42786	0.0792	0.0791	0.0791	1.82167	0.04115	0.04115	0.04015	0.924655	0.06268	0.06258	0.06058	1.39516	0.066629	0.066529	0.064529	1.4861	0.06632	0.06622	0.06322	1.45596	0.06948	0.06938	0.06538	1.5057	0.0001	0.0001
374	0	0.0618	0.0618	0.0618	1.42325	0.0789	0.0789	0.0789	1.81707	0.04115	0.04115	0.04015	0.924655	0.0615	0.0615	0.0595	1.37028	0.06548	0.06548	0.06348	1.46194	0.06543	0.06543	0.06243	1.43776	0.06884	0.06884	0.06484	1.49327	0	0
375	0.0005	0.0612	0.0607	0.0607	1.39792	0.0783	0.0778	0.0778	1.79173	0.0398	0.0398	0.0388	0.893564	0.05977	0.05927	0.05727	1.31893	0.06381	0.06331	0.06131	1.41197	0.06365	0.06315	0.06015	1.38525	0.06701	0.06651	0.06251	1.43961	0.0005	0.0005
376	0	0.0611	0.0611	0.0611	1.40713	0.0782	0.0782	0.0782	1.80095	0.0393	0.0392	0.0382	0.879746	0.05946	0.05946	0.05746	1.3233	0.0622	0.0622	0.0602	1.38641	0.06306	0.06306	0.06006	1.38318	0.0667	0.0667	0.0627	1.44398	0	0
377	0	0.061	0.061	0.061	1.40483	0.0781	0.0781	0.0781	1.79864	0.03835	0.03835	0.03735	0.860171	0.05801	0.05801	0.05601	1.28991	0.06219	0.06219	0.06019	1.38618	0.06186	0.06186	0.05886	1.35555	0.065	0.065	0.061	1.40483	0	0
378	0	0.0609	0.0609	0.0609	1.40253	0.078	0.078	0.078	1.79634	0.0384	0.0384	0.0374	0.861322	0.05795	0.05795	0.05595	1.28853	0.05957	0.05957	0.05757	1.32584	0.0601	0.0601	0.0571	1.31501	0.06314	0.06314	0.05914	1.36199	0	0
379	0.0008	0.0598	0.059	0.059	1.35877	0.0769	0.0761	0.0761	1.75258	0.03705	0.03705	0.03605	0.830232	0.05507	0.05427	0.05227	1.20378	0.0596	0.0588	0.0568	1.3081	0.05945	0.05865	0.05565	1.28162	0.06294	0.06214	0.05814	1.33896	0.0008	0.0008
380	0	0.0598	0.0598	0.0598	1.37719	0.0769	0.0769	0.0769	1.77101	0.0362	0.0361	0.0351	0.808353	0.05596	0.05596	0.05396	1.2427	0.05779	0.05779	0.05579	1.28484	0.05884	0.05884	0.05584	1.286	0.06191	0.06191	0.05791	1.33367	0	0
381	0.0008	0.0593	0.0585	0.0585	1.34726	0.0764	0.0756	0.0756	1.74107	0.0356	0.0356	0.0346	0.796838	0.05216	0.05136	0.04936	1.13676	0.05734	0.05654	0.05454	1.25606	0.0572	0.0564	0.0534	1.2298	0.05881	0.05801	0.05401	1.24385	0.0008	0.0008
382	0	0.0592	0.0592	0.0592	1.36338	0.0763	0.0763	0.0763	1.75719	0.036	0.036	0.035	0.80605	0.05379	0.05379	0.05179	1.19272	0.05597	0.05597	0.05397	1.24293	0.05623	0.05623	0.05323	1.22589	0.06103	0.06103	0.05703	1.3134	0	0
383	0	0.0591	0.0591	0.0591	1.36107	0.0762	0.0762	0.0762	1.75489	0.0348	0.0348	0.0338	0.778414	0.05123	0.05123	0.04923	1.13377	0.05674	0.05674	0.05474	1.26066	0.05418	0.05418	0.05118	1.17868	0.05843	0.05843	0.05443	1.25352	0	0
384	0.0001	0.0588	0.0587	0.0587	1.35186	0.0759	0.0758	0.0758	1.74567	0.03385	0.03365	0.03265	0.75193	0.05036	0.05026	0.04826	1.11143	0.05386	0.05376	0.05176	1.19203	0.05427	0.05417	0.05117	1.17845	0.05728	0.05718	0.05318	1.22474	0.0001	0.0001
385	0	0.0573	0.0573	0.0573	1.31962	0.0744	0.0744	0.0744	1.71343	0.03335	0.03335	0.03235	0.74502	0.04984	0.04984	0.04784	1.10176	0.05272	0.05272	0.05072	1.16808	0.05324	0.05324	0.05024	1.15703	0.05651	0.05651	0.05251	1.20931	0	0
386	0	0.0598	0.0598	0.0598	1.37719	0.0769	0.0769	0.0769	1.77101	0.03255	0.03245	0.03145	0.724294	0.04852	0.04852	0.04652	1.07136	0.05205	0.05205	0.05005	1.15265	0.05245	0.05245	0.04945	1.13883	0.0557	0.0557	0.0517	1.19065	0	0
387	0	0.0571	0.0571	0.0571	1.31501	0.0742	0.0742	0.0742	1.70883	0.03215	0.03215	0.03115	0.717384	0.04819	0.04819	0.04619	1.06376	0.05096	0.05096	0.04896	1.12755	0.05143	0.05143	0.04843	1.11534	0.05459	0.05459	0.05059	1.16509	0	0
388	0.0001	0.0579	0.0578	0.0578	1.33113	0.075	0.0749	0.0749	1.72495	0.0315	0.0314	0.0304	0.700112	0.04697	0.04687	0.04487	1.03336	0.05035	0.05025	0.04825	1.1112	0.05066	0.05056	0.04756	1.09531	0.05379	0.05369	0.04969	1.14436	0.0001	0.0001
389	0	0.0577	0.0577	0.0577	1.32883	0.0748	0.0748	0.0748	1.72264	0.0311	0.0311	0.0301	0.693203	0.04634	0.04634	0.04434	1.02115	0.04917	0.04917	0.04717	1.08633	0.04967	0.04967	0.04667	1.07481	0.05282	0.05282	0.04882	1.12432	0	0
390	0	0.0575	0.0575	0.0575	1.32423	0.0746	0.0746	0.0746	1.71804	0.0305	0.0304	0.0294	0.677082	0.04526	0.04526	0.04326	0.996278	0.04858	0.04858	0.04658	1.07274	0.04888	0.04888	0.04588	1.05662	0.05193	0.05193	0.04793	1.10383	0	0
391	0	0.0574	0.0574	0.0574	1.32192	0.0745	0.0745	0.0745	1.71574	0.03005	0.03005	0.02905	0.669022	0.04476	0.04476	0.04276	0.984763	0.04755	0.04755	0.04555	1.04902	0.04802	0.04802	0.04502	1.03681	0.05111	0.05111	0.04711	1.08494	0	0
392	0.0001	0.0573	0.0572	0.0572	1.31732	0.0744	0.0743	0.0743	1.71113	0.02945	0.02925	0.02825	0.650598	0.0437	0.0436	0.0416	0.958048	0.04707	0.04697	0.04497	1.03566	0.04736	0.04726	0.04426	1.01931	0.05044	0.05034	0.04634	1.06721	0.0001	0.0001
393	0	0.0572	0.0572	0.0572	1.31732	0.0743	0.0743	0.0743	1.71113	0.02905	0.02905	0.02805	0.645992	0.04319	0.04319	0.04119	0.948606	0.04598	0.04598	0.04398	1.01286	0.04645	0.04645	0.04345	1.00065	0.04952	0.04952	0.04552	1.04833	0	0
394	0	0.0571	0.0571	0.0571	1.31501	0.0742	0.0742	0.0742	1.70883	0.0285	0.0283	0.0273	0.628719	0.04217	0.04217	0.04017	0.925115	0.04557	0.04557	0.04357	1.00342	0.04579	0.04579	0.04279	0.985454	0.04892	0.04892	0.04492	1.03451	0	0
395	0	0.0568	0.0568	0.0568	1.3081	0.0739	0.0739	0.0739	1.70192	0.02805	0.02805	0.02705	0.622961	0.04174	0.04174	0.03974	0.915212	0.04445	0.04445	0.04245	0.977624	0.0449	0.0449	0.0419	0.964957	0.04803	0.04803	0.04403	1.01401	0	0
396	0.0002	0.0555	0.0553	0.0553	1.27356	0.0726	0.0724	0.0724	1.66737	0.0275	0.0274	0.0264	0.607992	0.04064	0.04044	0.03844	0.885273	0.04383	0.04363	0.04163	0.958739	0.04429	0.04409	0.04109	0.946303	0.04755	0.04735	0.04335	0.998351	0.0002	0.0002
397	0	0.0552	0.0552	0.0552	1.27126	0.0723	0.0723	0.0723	1.66507	0.02715	0.02715	0.02615	0.602235	0.04023	0.04023	0.03823	0.880437	0.043	0.043	0.041	0.94423	0.04339	0.04339	0.04039	0.930182	0.04654	0.04654	0.04254	0.979696	0	0
398	0.0001	0.0551	0.055	0.055	1.26665	0.0722	0.0721	0.0721	1.66046	0.0267	0.0266	0.0256	0.589568	0.03939	0.03929	0.03729	0.858789	0.04246	0.04236	0.04036	0.929491	0.04292	0.04282	0.03982	0.917055	0.04611	0.04601	0.04201	0.96749	0.0001	0.0001
399	0	0.0548	0.0548	0.0548	1.26204	0.0719	0.0719	0.0719	1.65586	0.02625	0.02625	0.02525	0.581507	0.03879	0.03879	0.03679	0.847274	0.04151	0.04151	0.03951	0.909915	0.04183	0.04183	0.03883	0.894255	0.045	0.045	0.041	0.94423	0	0
400	0.0001	0.0545	0.0544	0.0544	1.25283	0.0716	0.0715	0.0715	1.64664	0.0259	0.0257	0.0247	0.568841	0.03807	0.03797	0.03597	0.828389	0.04111	0.04101	0.03901	0.8984	0.04164	0.04154	0.03854	0.887576	0.04483	0.04473	0.04073	0.938012	0.0001	0.0001
401	0	0.0544	0.0544	0.0544	1.25283	0.0715	0.0715	0.0715	1.64664	0.0253	0.0253	0.0243	0.559629	0.0377	0.0377	0.0357	0.822171	0.0403	0.0403	0.0383	0.882049	0.04063	0.04063	0.03763	0.866619	0.04369	0.04369	0.03969	0.914061	0	0
402	0.0001	0.0543	0.0542	0.0542	1.24823	0.0714	0.0713	0.0713	1.64204	0.02505	0.02505	0.02405	0.553871	0.03688	0.03678	0.03478	0.800983	0.03996	0.03986	0.03786	0.871916	0.04032	0.04022	0.03722	0.857177	0.04333	0.04323	0.03923	0.903467	0.0001	0.0001
403	0	0.0542	0.0542	0.0542	1.24823	0.0713	0.0713	0.0713	1.64204	0.02445	0.02445	0.02345	0.540053	0.03645	0.03645	0.03445	0.793384	0.03904	0.03904	0.03704	0.853031	0.03925	0.03925	0.03625	0.834838	0.04241	0.04241	0.03841	0.884582	0	0
404	0.0002	0.0542	0.054	0.054	1.24362	0.0713	0.0711	0.0711	1.63743	0.0241	0.024	0.023	0.52969	0.03574	0.03554	0.03354	0.772426	0.03855	0.03835	0.03635	0.837141	0.03907	0.03887	0.03587	0.826086	0.04218	0.04198	0.03798	0.874679	0.0002	0.0002
405	0	0.0539	0.0539	0.0539	1.24132	0.071	0.071	0.071	1.63513	0.02365	0.02365	0.02265	0.52163	0.03493	0.03493	0.03293	0.758378	0.03765	0.03765	0.03565	0.82102	0.03786	0.03786	0.03486	0.802826	0.04108	0.04108	0.03708	0.853952	0	0
406	0.0002	0.0535	0.0533	0.0533	1.2275	0.0706	0.0704	0.0704	1.62131	0.0233	0.0233	0.0223	0.513569	0.03448	0.03428	0.03228	0.743408	0.03735	0.03715	0.03515	0.809505	0.03793	0.03773	0.03473	0.799832	0.04099	0.04079	0.03679	0.847274	0.0002	0.0002
407	0	0.0532	0.0532	0.0532	1.2252	0.0703	0.0703	0.0703	1.61901	0.02285	0.02285	0.02185	0.503205	0.03388	0.03388	0.03188	0.734196	0.0365	0.0365	0.0345	0.794535	0.03691	0.03691	0.03391	0.780947	0.03985	0.03985	0.03585	0.825625	0	0
408	0.0001	0.0525	0.0524	0.0524	1.20677	0.0696	0.0695	0.0695	1.60058	0.02255	0.02255	0.02155	0.496297	0.03336	0.03326	0.03126	0.719918	0.03608	0.03598	0.03398	0.782559	0.03649	0.03639	0.03339	0.768972	0.03982	0.03972	0.03572	0.822632	0.0001	0.0001
409	0	0.0511	0.0511	0.0511	1.17683	0.0682	0.0682	0.0682	1.57065	0.02205	0.02205	0.02105	0.484782	0.03267	0.03267	0.03067	0.70633	0.03527	0.03527	0.03327	0.766208	0.03555	0.03555	0.03255	0.749626	0.03872	0.03872	0.03472	0.799602	0	0
410	0.0001	0.051	0.0509	0.0509	1.17223	0.0681	0.068	0.068	1.56604	0.02175	0.02175	0.02075	0.477872	0.03208	0.03198	0.02998	0.690439	0.03489	0.03479	0.03279	0.755154	0.03527	0.03517	0.03217	0.740875	0.03842	0.03832	0.03432	0.79039	0.0001	0.0001
411	0	0.0502	0.0502	0.0502	1.15611	0.0673	0.0673	0.0673	1.54992	0.0213	0.0213	0.0203	0.467509	0.03156	0.03156	0.02956	0.680767	0.03409	0.03409	0.03209	0.739033	0.0344	0.0344	0.0314	0.723142	0.03752	0.03752	0.03352	0.771966	0	0
412	0.0002	0.0498	0.0496	0.0496	1.14229	0.0669	0.0667	0.0667	1.5361	0.02105	0.02095	0.01995	0.459448	0.03114	0.03094	0.02894	0.666488	0.03394	0.03374	0.03174	0.730972	0.03418	0.03398	0.03098	0.713469	0.03746	0.03726	0.03326	0.765978	0.0002	0.0002
413	0	0.0498	0.0498	0.0498	1.14689	0.0669	0.0669	0.0669	1.54071	0.02055	0.02055	0.01955	0.450236	0.0304	0.0304	0.0284	0.654052	0.03304	0.03304	0.03104	0.714851	0.03325	0.03325	0.03025	0.696658	0.03631	0.03631	0.03231	0.744099	0	0
414	0	0.0488	0.0488	0.0488	1.12386	0.0659	0.0659	0.0659	1.51768	0.02025	0.02025	0.01925	0.443328	0.03003	0.03003	0.02803	0.645531	0.03257	0.03257	0.03057	0.704027	0.03311	0.03311	0.03011	0.693433	0.03623	0.03623	0.03223	0.742257	0	0
415	0	0.0473	0.0473	0.0473	1.08932	0.0644	0.0644	0.0644	1.48313	0.01985	0.01985	0.01885	0.434115	0.02934	0.02934	0.02734	0.62964	0.03187	0.03187	0.02987	0.687906	0.03207	0.03207	0.02907	0.669482	0.03531	0.03531	0.03131	0.721069	0	0
416	0.0001	0.0475	0.0474	0.0474	1.09162	0.0646	0.0645	0.0645	1.48544	0.01965	0.01965	0.01865	0.42951	0.02906	0.02896	0.02696	0.620889	0.03164	0.03154	0.02954	0.680306	0.03212	0.03202	0.02902	0.668331	0.03521	0.03511	0.03111	0.716463	0.0001	0.0001
417	0	0.0466	0.0466	0.0466	1.0732	0.0637	0.0637	0.0637	1.46701	0.0191	0.0191	0.0181	0.416843	0.02833	0.02833	0.02633	0.60638	0.03083	0.03083	0.02883	0.663955	0.03102	0.03102	0.02802	0.645301	0.03424	0.03424	0.03024	0.696427	0	0
418	0	0.0461	0.0461	0.0461	1.06168	0.0632	0.0632	0.0632	1.4555	0.0189	0.0188	0.0178	0.409934	0.02782	0.02782	0.02582	0.594635	0.03044	0.03044	0.02844	0.654973	0.03082	0.03082	0.02782	0.640695	0.03413	0.03413	0.03013	0.693894	0	0
419	0	0.046	0.046	0.046	1.05938	0.0631	0.0631	0.0631	1.45319	0.01845	0.01845	0.01745	0.401874	0.02733	0.02733	0.02533	0.58335	0.02986	0.02986	0.02786	0.641616	0.02997	0.02997	0.02697	0.621119	0.0332	0.0332	0.0292	0.672476	0	0
420	0	0.0458	0.0458	0.0458	1.05477	0.0629	0.0629	0.0629	1.44859	0.0182	0.0182	0.0172	0.396116	0.02694	0.02694	0.02494	0.574368	0.02949	0.02949	0.02749	0.633095	0.02992	0.02992	0.02692	0.619968	0.0331	0.0331	0.0291	0.670173	0	0
421	0	0.0455	0.0455	0.0455	1.04787	0.0626	0.0626	0.0626	1.44168	0.0178	0.0178	0.0168	0.386904	0.02634	0.02634	0.02434	0.56055	0.0289	0.0289	0.0269	0.619507	0.02915	0.02915	0.02615	0.602235	0.03237	0.03237	0.02837	0.653361	0	0
422	0	0.0443	0.0443	0.0443	1.02023	0.0614	0.0614	0.0614	1.41404	0.0176	0.0176	0.0166	0.382298	0.02612	0.02612	0.02412	0.555484	0.02867	0.02867	0.02667	0.61421	0.02895	0.02895	0.02595	0.597629	0.03218	0.03218	0.02818	0.648985	0	0
423	0	0.0439	0.0439	0.0439	1.01102	0.061	0.061	0.061	1.40483	0.01705	0.01685	0.01585	0.365026	0.02541	0.02541	0.02341	0.539132	0.02787	0.02787	0.02587	0.595786	0.02802	0.02802	0.02502	0.576211	0.03125	0.03125	0.02725	0.627568	0	0
424	0.0001	0.0432	0.0431	0.0431	0.992593	0.0603	0.0602	0.0602	1.38641	0.0169	0.0169	0.0159	0.366177	0.02527	0.02517	0.02317	0.533605	0.02772	0.02762	0.02562	0.590029	0.02799	0.02789	0.02489	0.573217	0.03149	0.03139	0.02739	0.630792	0.0001	0.0001
425	0	0.0422	0.0422	0.0422	0.971866	0.0593	0.0593	0.0593	1.36568	0.01635	0.01635	0.01535	0.353511	0.02448	0.02448	0.02248	0.517714	0.02702	0.02702	0.02502	0.576211	0.02718	0.02718	0.02418	0.556865	0.03033	0.03033	0.02633	0.60638	0	0
426	0	0.0429	0.0429	0.0429	0.987987	0.06	0.06	0.06	1.3818	0.01645	0.01645	0.01545	0.355814	0.02437	0.02437	0.02237	0.515181	0.02676	0.02676	0.02476	0.570223	0.02701	0.02701	0.02401	0.55295	0.03025	0.03025	0.02625	0.604538	0	0
427	0	0.0418	0.0418	0.0418	0.962654	0.0589	0.0589	0.0589	1.35647	0.01585	0.01575	0.01475	0.339693	0.02349	0.02349	0.02149	0.494915	0.02615	0.02615	0.02415	0.556175	0.02623	0.02623	0.02323	0.534987	0.0296	0.0296	0.0256	0.589568	0	0
428	0	0.0408	0.0408	0.0408	0.939624	0.0579	0.0579	0.0579	1.33344	0.0157	0.0157	0.0147	0.338541	0.02332	0.02332	0.02132	0.491	0.02563	0.02563	0.02363	0.544199	0.02594	0.02594	0.02294	0.528308	0.02939	0.02939	0.02539	0.584732	0	0
429	0	0.0422	0.0422	0.0422	0.971866	0.0593	0.0593	0.0593	1.36568	0.01515	0.01505	0.01405	0.323572	0.02249	0.02249	0.02049	0.471885	0.02514	0.02514	0.02314	0.532914	0.02528	0.02528	0.02228	0.513108	0.02866	0.02866	0.02466	0.56792	0	0
430	0.0001	0.0374	0.0373	0.0373	0.859019	0.0545	0.0544	0.0544	1.25283	0.015	0.015	0.014	0.32242	0.02262	0.02252	0.02052	0.472576	0.02482	0.02472	0.02272	0.523242	0.02526	0.02516	0.02216	0.510345	0.02858	0.02848	0.02448	0.563774	0.0001	0.0001
431	0	0.0362	0.0362	0.0362	0.833686	0.0533	0.0533	0.0533	1.2275	0.0146	0.0145	0.0135	0.310905	0.02185	0.02185	0.01985	0.457146	0.02445	0.02445	0.02245	0.517023	0.0246	0.0246	0.0216	0.497448	0.02792	0.02792	0.02392	0.550878	0	0
432	0	0.035	0.035	0.035	0.80605	0.0521	0.0521	0.0521	1.19986	0.0145	#REF!	#REF!	#REF!	0.02182	0.02182	0.01982	0.456455	0.02416	0.02416	0.02216	0.510345	0.02441	0.02441	0.02141	0.493072	0.02791	0.02791	0.02391	0.550647	0	0
433	0	0.0348	0.0348	0.0348	0.801444	0.0519	0.0519	0.0519	1.19526	0.01415	#REF!	#REF!	#REF!	0.02126	0.02126	0.01926	0.443558	0.0238	0.0238	0.0218	0.502054	0.02391	0.02391	0.02091	0.481557	0.02727	0.02727	0.02327	0.535908	0	0
434	0	0.0343	0.0343	0.0343	0.789929	0.0514	0.0514	0.0514	1.18374	0.0141	#REF!	#REF!	#REF!	0.02103	0.02103	0.01903	0.438261	0.02327	0.02327	0.02127	0.489848	0.02336	0.02336	0.02036	0.468891	0.02684	0.02684	0.02284	0.526005	0	0
435	0.0002	0.0334	0.0332	0.0332	0.764596	0.0505	0.0503	0.0503	1.15841	0.0136	#REF!	#REF!	#REF!	0.02046	0.02026	0.01826	0.420528	0.02322	0.02302	0.02102	0.484091	0.02324	0.02304	0.02004	0.461521	0.02655	0.02635	0.02235	0.514721	0.0002	0.0002
436	0	0.0329	0.0329	0.0329	0.757687	0.05	0.05	0.05	1.1515	0.0135	#REF!	#REF!	#REF!	0.02035	0.02035	0.01835	0.4226	0.02247	0.02247	0.02047	0.471424	0.02279	0.02279	0.01979	0.455764	0.02614	0.02614	0.02214	0.509884	0	0
437	0	0.0325	0.0325	0.0325	0.748475	0.0496	0.0496	0.0496	1.14229	0.01315	#REF!	#REF!	#REF!	0.01965	0.01965	0.01765	0.406479	0.02217	0.02217	0.02017	0.464515	0.02233	0.02233	0.01933	0.44517	0.02573	0.02573	0.02173	0.500442	0	0
438	0	0.0322	0.0322	0.0322	0.741566	0.0493	0.0493	0.0493	1.13538	0.013	#REF!	#REF!	#REF!	0.01958	0.01958	0.01758	0.404867	0.02163	0.02163	0.01963	0.452079	0.02208	0.02208	0.01908	0.439412	0.02537	0.02537	0.02137	0.492151	0	0
439	0.0001	0.0329	0.0328	0.0328	0.755384	0.05	0.0499	0.0499	1.1492	0.01265	#REF!	#REF!	#REF!	0.019	0.0189	0.0169	0.389207	0.02161	0.02151	0.01951	0.449315	0.02184	0.02174	0.01874	0.431582	0.02518	0.02508	0.02108	0.485472	0.0001	0.0001
440	0	0.0311	0.0311	0.0311	0.716233	0.0482	0.0482	0.0482	1.11005	0.0125	#REF!	#REF!	#REF!	0.01907	0.01907	0.01707	0.393122	0.02106	0.02106	0.01906	0.438952	0.02132	0.02132	0.01832	0.42191	0.02469	0.02469	0.02069	0.476491	0	0
441	0.0001	0.0311	0.031	0.031	0.71393	0.0482	0.0481	0.0481	1.10774	0.0122	#REF!	#REF!	#REF!	0.01853	0.01843	0.01643	0.378383	0.02101	0.02091	0.01891	0.435497	0.02107	0.02097	0.01797	0.413849	0.02446	0.02436	0.02036	0.468891	0.0001	0.0001
442	0	0.031	0.031	0.031	0.71393	0.0481	0.0481	0.0481	1.10774	0.012	#REF!	#REF!	#REF!	0.01851	0.01851	0.01651	0.380225	0.02044	0.02044	0.01844	0.424673	0.02064	0.02064	0.01764	0.406249	0.02404	0.02404	0.02004	0.461521	0	0
443	0.0001	0.0304	0.0303	0.0303	0.697809	0.0475	0.0474	0.0474	1.09162	0.01175	#REF!	#REF!	#REF!	0.01784	0.01774	0.01574	0.362492	0.02039	0.02029	0.01829	0.421219	0.02042	0.02032	0.01732	0.39888	0.02387	0.02377	0.01977	0.455303	0.0001	0.0001

## Sheet: Exp 3 T0
Experiment # 1 Initial time =3 November 2017				Average 600-700 =0,006	absorption coefficients			Average 600-700 =0,003	absorption coefficients			Average 600-700 =0,005	absorption coefficients			Average 600-700 =0,005	absorption coefficients			Average 600-700 =0,005	absorption coefficients			Average 600-700 =0,008	absorption coefficients			Average 600-700 =0,005	absorption coefficients
Wavelength(l)	Blank1	Tank 1 +H	Absorbance -Blank	Absorbance- (600-700)	(m-1)	Tank 2 +H	Absorbance -Blank	Absorbance- (600-700)	(m-1)	Tank 3 +H	Absorbance -Blank	Absorbance- (600-700)	(m-1)	Tank 1 -H	Absorbance -Blank	Absorbance- (600-700)	(m-1)	Tank 2 -H	Absorbance -Blank	Absorbance- (600-700)	(m-1)	Tank 3 -H	Absorbance -Blank	Absorbance- (600-700)	(m-1)	Tank 4 -H	Absorbance -Blank	Absorbance- (600-700)	(m-1)	Blank2	Average blank
250	0.0001	0.5384	0.53835	0.53235	12.26	0.5381	0.53805	0.53505	12.3222	0.5417	0.54165	0.53665	12.359	0.5405	0.54045	0.53545	12.3314	0.5388	0.53875	0.53375	12.2923	0.5463	0.54625	0.53825	12.3959	0.5397	0.53965	0.53465	12.313	0	5e-05
251	0	0.511	0.511	0.505	11.6302	0.5101	0.5101	0.5071	11.6785	0.5133	0.5133	0.5083	11.7061	0.5125	0.5125	0.5075	11.6877	0.5112	0.5112	0.5062	11.6578	0.5187	0.5187	0.5107	11.7614	0.5117	0.5117	0.5067	11.6693	0	0
252	0	0.4885	0.4885	0.4825	11.112	0.4871	0.4871	0.4841	11.1488	0.4904	0.4904	0.4854	11.1788	0.49	0.49	0.485	11.1696	0.4886	0.4886	0.4836	11.1373	0.4958	0.4958	0.4878	11.234	0.489	0.489	0.484	11.1465	0	0
253	0	0.4702	0.4702	0.4642	10.6905	0.4685	0.4685	0.4655	10.7205	0.4718	0.4718	0.4668	10.7504	0.4715	0.4715	0.4665	10.7435	0.47	0.47	0.465	10.7089	0.477	0.477	0.469	10.8011	0.4702	0.4702	0.4652	10.7136	0	0
254	0.0003	0.4549	0.45475	0.44875	10.3347	0.4528	0.45265	0.44965	10.3554	0.4564	0.45625	0.45125	10.3923	0.4561	0.45595	0.45095	10.3854	0.4544	0.45425	0.44925	10.3462	0.4616	0.46145	0.45345	10.443	0.4543	0.45415	0.44915	10.3439	0	0.00015
255	0	0.4421	0.4421	0.4361	10.0434	0.4399	0.4399	0.4369	10.0618	0.4433	0.4433	0.4383	10.094	0.4432	0.4432	0.4382	10.0917	0.4413	0.4413	0.4363	10.048	0.4484	0.4484	0.4404	10.1424	0.4415	0.4415	0.4365	10.0526	0	0
256	0.0003	0.4313	0.43115	0.42515	9.7912	0.4292	0.42905	0.42605	9.81193	0.4328	0.43265	0.42765	9.84878	0.4323	0.43215	0.42715	9.83726	0.4307	0.43055	0.42555	9.80042	0.4378	0.43765	0.42965	9.89484	0.4307	0.43055	0.42555	9.80042	0	0.00015
257	0	0.4226	0.4226	0.4166	9.5943	0.4201	0.4201	0.4171	9.60581	0.4234	0.4234	0.4184	9.63575	0.4234	0.4234	0.4184	9.63575	0.4216	0.4216	0.4166	9.5943	0.4286	0.4286	0.4206	9.68642	0.4218	0.4218	0.4168	9.5989	0	0
258	0.0002	0.4146	0.4145	0.4085	9.40776	0.4121	0.412	0.409	9.41927	0.4157	0.4156	0.4106	9.45612	0.4152	0.4151	0.4101	9.4446	0.4136	0.4135	0.4085	9.40776	0.4207	0.4206	0.4126	9.50218	0.4138	0.4137	0.4087	9.41236	0	0.0001
259	0	0.4084	0.4084	0.4024	9.26727	0.4055	0.4055	0.4025	9.26958	0.4088	0.4088	0.4038	9.29951	0.4089	0.4089	0.4039	9.30182	0.4073	0.4073	0.4023	9.26497	0.4141	0.4141	0.4061	9.35248	0.4074	0.4074	0.4024	9.26727	0	0
260	0.0001	0.4027	0.40265	0.39665	9.13485	0.3998	0.39975	0.39675	9.13715	0.4032	0.40315	0.39815	9.16939	0.4031	0.40305	0.39805	9.16709	0.4012	0.40115	0.39615	9.12333	0.4084	0.40835	0.40035	9.22006	0.4016	0.40155	0.39655	9.13255	0	5e-05
261	0	0.3979	0.3979	0.3919	9.02546	0.3949	0.3949	0.3919	9.02546	0.3982	0.3982	0.3932	9.0554	0.3981	0.3981	0.3931	9.05309	0.3965	0.3965	0.3915	9.01625	0.4037	0.4037	0.3957	9.11297	0.3967	0.3967	0.3917	9.02085	0	0
262	0.0003	0.3934	0.39325	0.38725	8.91837	0.3903	0.39015	0.38715	8.91606	0.3939	0.39375	0.38875	8.95291	0.3938	0.39365	0.38865	8.95061	0.3922	0.39205	0.38705	8.91376	0.3993	0.39915	0.39115	9.00818	0.3922	0.39205	0.38705	8.91376	0	0.00015
263	0	0.3899	0.3899	0.3839	8.84122	0.3866	0.3866	0.3836	8.83431	0.39	0.39	0.385	8.86655	0.39	0.39	0.385	8.86655	0.3886	0.3886	0.3836	8.83431	0.3955	0.3955	0.3875	8.92413	0.3886	0.3886	0.3836	8.83431	0	0
264	0.0002	0.386	0.3859	0.3799	8.7491	0.3829	0.3828	0.3798	8.74679	0.3867	0.3866	0.3816	8.78825	0.3864	0.3863	0.3813	8.78134	0.3848	0.3847	0.3797	8.74449	0.3918	0.3917	0.3837	8.83661	0.3847	0.3846	0.3796	8.74219	0	0.0001
265	0	0.383	0.383	0.377	8.68231	0.38	0.38	0.377	8.68231	0.3834	0.3834	0.3784	8.71455	0.3834	0.3834	0.3784	8.71455	0.3818	0.3818	0.3768	8.6777	0.3888	0.3888	0.3808	8.76982	0.382	0.382	0.377	8.68231	0	0
266	0.0001	0.3801	0.38005	0.37405	8.61437	0.3769	0.37685	0.37385	8.60977	0.3808	0.38075	0.37575	8.65352	0.3806	0.38055	0.37555	8.64892	0.3786	0.37855	0.37355	8.60286	0.3861	0.38605	0.37805	8.70649	0.3788	0.37875	0.37375	8.60746	0	5e-05
267	0	0.3777	0.3777	0.3717	8.56025	0.3747	0.3747	0.3717	8.56025	0.378	0.378	0.373	8.59019	0.3781	0.3781	0.3731	8.59249	0.3765	0.3765	0.3715	8.55565	0.3834	0.3834	0.3754	8.64546	0.3767	0.3767	0.3717	8.56025	0	0
268	0.0002	0.3753	0.3752	0.3692	8.50268	0.3723	0.3722	0.3692	8.50268	0.3757	0.3756	0.3706	8.53492	0.3756	0.3755	0.3705	8.53261	0.3741	0.374	0.369	8.49807	0.381	0.3809	0.3729	8.58789	0.3743	0.3742	0.3692	8.50268	0	0.0001
269	0	0.3732	0.3732	0.3672	8.45662	0.3702	0.3702	0.3672	8.45662	0.3734	0.3734	0.3684	8.48425	0.3737	0.3737	0.3687	8.49116	0.372	0.372	0.367	8.45201	0.379	0.379	0.371	8.54413	0.3722	0.3722	0.3672	8.45662	0	0
270	0.0001	0.3708	0.37075	0.36475	8.40019	0.3678	0.36775	0.36475	8.40019	0.3713	0.37125	0.36625	8.43474	0.3713	0.37125	0.36625	8.43474	0.3697	0.36965	0.36465	8.39789	0.3767	0.37665	0.36865	8.49001	0.3699	0.36985	0.36485	8.4025	0	5e-05
271	0	0.3691	0.3691	0.3631	8.36219	0.3661	0.3661	0.3631	8.36219	0.3695	0.3695	0.3645	8.39443	0.3698	0.3698	0.3648	8.40134	0.3681	0.3681	0.3631	8.36219	0.3751	0.3751	0.3671	8.45431	0.3685	0.3685	0.3635	8.3714	0	0
272	0.0003	0.3671	0.36695	0.36095	8.31268	0.3643	0.36415	0.36115	8.31728	0.3679	0.36775	0.36275	8.35413	0.3678	0.36765	0.36265	8.35183	0.3663	0.36615	0.36115	8.31728	0.3733	0.37315	0.36515	8.4094	0.3663	0.36615	0.36115	8.31728	0	0.00015
273	0.0001	0.3655	0.36545	0.35945	8.27813	0.3626	0.36255	0.35955	8.28044	0.366	0.36595	0.36095	8.31268	0.3662	0.36615	0.36115	8.31728	0.3646	0.36455	0.35955	8.28044	0.3715	0.37145	0.36345	8.37025	0.3649	0.36485	0.35985	8.28735	0	5e-05
274	0.0001	0.3635	0.36345	0.35745	8.23207	0.3606	0.36055	0.35755	8.23438	0.3643	0.36425	0.35925	8.27353	0.3641	0.36405	0.35905	8.26892	0.3627	0.36265	0.35765	8.23668	0.3696	0.36955	0.36155	8.3265	0.3628	0.36275	0.35775	8.23898	0	5e-05
275	0	0.3619	0.3619	0.3559	8.19638	0.3591	0.3591	0.3561	8.20098	0.3626	0.3626	0.3576	8.23553	0.3625	0.3625	0.3575	8.23323	0.361	0.361	0.356	8.19868	0.368	0.368	0.36	8.2908	0.3614	0.3614	0.3564	8.20789	0	0
276	0.0002	0.36	0.3599	0.3539	8.15032	0.3573	0.3572	0.3542	8.15723	0.3609	0.3608	0.3558	8.19407	0.3608	0.3607	0.3557	8.19177	0.3594	0.3593	0.3543	8.15953	0.3663	0.3662	0.3582	8.24935	0.3594	0.3593	0.3543	8.15953	0	0.0001
277	0.0001	0.3585	0.35845	0.35245	8.11692	0.3559	0.35585	0.35285	8.12614	0.359	0.35895	0.35395	8.15147	0.3594	0.35935	0.35435	8.16068	0.358	0.35795	0.35295	8.12844	0.3646	0.36455	0.35655	8.21135	0.358	0.35795	0.35295	8.12844	0	5e-05
278	0	0.3569	0.3569	0.3509	8.08123	0.3541	0.3541	0.3511	8.08583	0.3573	0.3573	0.3523	8.11347	0.3577	0.3577	0.3527	8.12268	0.3561	0.3561	0.3511	8.08583	0.3628	0.3628	0.3548	8.17104	0.3563	0.3563	0.3513	8.09044	0	0
279	0	0.355	0.355	0.349	8.03747	0.3524	0.3524	0.3494	8.04668	0.3559	0.3559	0.3509	8.08123	0.3561	0.3561	0.3511	8.08583	0.3547	0.3547	0.3497	8.05359	0.3615	0.3615	0.3535	8.1411	0.3546	0.3546	0.3496	8.05129	0	0
280	0.0001	0.3539	0.35385	0.34785	8.01099	0.3512	0.35115	0.34815	8.01789	0.3548	0.35475	0.34975	8.05474	0.3547	0.35465	0.34965	8.05244	0.3532	0.35315	0.34815	8.01789	0.3602	0.36015	0.35215	8.11001	0.3533	0.35325	0.34825	8.0202	0	5e-05
281	0.0001	0.352	0.35195	0.34595	7.96723	0.3495	0.34945	0.34645	7.97874	0.3531	0.35305	0.34805	8.01559	0.3532	0.35315	0.34815	8.01789	0.3518	0.35175	0.34675	7.98565	0.3584	0.35835	0.35035	8.06856	0.3515	0.35145	0.34645	7.97874	0	5e-05
282	0	0.3506	0.3506	0.3446	7.93614	0.3481	0.3481	0.3451	7.94765	0.3516	0.3516	0.3466	7.9822	0.3518	0.3518	0.3468	7.9868	0.3503	0.3503	0.3453	7.95226	0.3571	0.3571	0.3491	8.03977	0.3503	0.3503	0.3453	7.95226	0	0
283	0	0.3488	0.3488	0.3428	7.89468	0.3465	0.3465	0.3435	7.9108	0.3497	0.3497	0.3447	7.93844	0.3498	0.3498	0.3448	7.94074	0.3486	0.3486	0.3436	7.91311	0.3553	0.3553	0.3473	7.99832	0.3485	0.3485	0.3435	7.9108	0	0
284	0	0.3473	0.3473	0.3413	7.86014	0.345	0.345	0.342	7.87626	0.3482	0.3482	0.3432	7.9039	0.3483	0.3483	0.3433	7.9062	0.347	0.347	0.342	7.87626	0.3538	0.3538	0.3458	7.96377	0.3469	0.3469	0.3419	7.87396	0	0
285	0.0001	0.3457	0.34565	0.33965	7.82214	0.3434	0.34335	0.34035	7.83826	0.347	0.34695	0.34195	7.87511	0.3469	0.34685	0.34185	7.87281	0.3457	0.34565	0.34065	7.84517	0.3525	0.35245	0.34445	7.93268	0.3456	0.34555	0.34055	7.84287	0	5e-05
286	0	0.3442	0.3442	0.3382	7.78875	0.3419	0.3419	0.3389	7.80487	0.3453	0.3453	0.3403	7.83711	0.3454	0.3454	0.3404	7.83941	0.3442	0.3442	0.3392	7.81178	0.351	0.351	0.343	7.89929	0.3439	0.3439	0.3389	7.80487	0	0
287	0	0.3425	0.3425	0.3365	7.7496	0.3403	0.3403	0.3373	7.76802	0.3436	0.3436	0.3386	7.79796	0.3436	0.3436	0.3386	7.79796	0.3426	0.3426	0.3376	7.77493	0.3493	0.3493	0.3413	7.86014	0.3426	0.3426	0.3376	7.77493	0	0
288	0.0001	0.3408	0.34075	0.33475	7.70929	0.3386	0.33855	0.33555	7.72772	0.3419	0.34185	0.33685	7.75766	0.342	0.34195	0.33695	7.75996	0.3408	0.34075	0.33575	7.73232	0.3476	0.34755	0.33955	7.81984	0.3407	0.34065	0.33565	7.73002	0	5e-05
289	0.0001	0.3391	0.33905	0.33305	7.67014	0.3369	0.33685	0.33385	7.68857	0.3402	0.34015	0.33515	7.7185	0.3404	0.34035	0.33535	7.72311	0.339	0.33895	0.33395	7.69087	0.3459	0.34585	0.33785	7.78069	0.3389	0.33885	0.33385	7.68857	0	5e-05
290	0.0001	0.3376	0.3375	0.3315	7.63445	0.3353	0.3352	0.3322	7.65057	0.3386	0.3385	0.3335	7.68051	0.3388	0.3387	0.3337	7.68511	0.3378	0.3377	0.3327	7.66208	0.3444	0.3443	0.3363	7.74499	0.3373	0.3372	0.3322	7.65057	0.0001	0.0001
291	0.0001	0.3356	0.33555	0.32955	7.58954	0.3334	0.33335	0.33035	7.60796	0.3366	0.33655	0.33155	7.6356	0.3367	0.33665	0.33165	7.6379	0.3356	0.33555	0.33055	7.61257	0.3423	0.34225	0.33425	7.69778	0.3355	0.33545	0.33045	7.61026	0	5e-05
292	0	0.3336	0.3336	0.3276	7.54463	0.3313	0.3313	0.3283	7.56075	0.3348	0.3348	0.3298	7.59529	0.3349	0.3349	0.3299	7.5976	0.3336	0.3336	0.3286	7.56766	0.3404	0.3404	0.3324	7.65517	0.3337	0.3337	0.3287	7.56996	0	0
293	0.0001	0.3314	0.3313	0.3253	7.49166	0.3293	0.3292	0.3262	7.51239	0.3326	0.3325	0.3275	7.54233	0.3328	0.3327	0.3277	7.54693	0.3315	0.3314	0.3264	7.51699	0.3383	0.3382	0.3302	7.60451	0.3313	0.3312	0.3262	7.51239	0.0001	0.0001
294	0	0.3293	0.3293	0.3233	7.4456	0.3272	0.3272	0.3242	7.46633	0.3303	0.3303	0.3253	7.49166	0.3305	0.3305	0.3255	7.49627	0.3293	0.3293	0.3243	7.46863	0.3362	0.3362	0.3282	7.55845	0.3291	0.3291	0.3241	7.46402	0	0
295	0	0.327	0.327	0.321	7.39263	0.3247	0.3247	0.3217	7.40875	0.328	0.328	0.323	7.43869	0.3283	0.3283	0.3233	7.4456	0.3269	0.3269	0.3219	7.41336	0.3339	0.3339	0.3259	7.50548	0.327	0.327	0.322	7.41566	0	0
296	0.0001	0.3246	0.3245	0.3185	7.33506	0.3227	0.3226	0.3196	7.36039	0.3257	0.3256	0.3206	7.38342	0.3259	0.3258	0.3208	7.38802	0.3244	0.3243	0.3193	7.35348	0.3316	0.3315	0.3235	7.45021	0.3245	0.3244	0.3194	7.35578	0.0001	0.0001
297	0.0001	0.3222	0.32215	0.31615	7.28093	0.3199	0.31985	0.31685	7.29706	0.3231	0.32305	0.31805	7.32469	0.3232	0.32315	0.31815	7.32699	0.3222	0.32215	0.31715	7.30396	0.3289	0.32885	0.32085	7.38918	0.322	0.32195	0.31695	7.29936	0	5e-05
298	0	0.3196	0.3196	0.3136	7.22221	0.3172	0.3172	0.3142	7.23603	0.3205	0.3205	0.3155	7.26597	0.3202	0.3202	0.3152	7.25906	0.3195	0.3195	0.3145	7.24294	0.3262	0.3262	0.3182	7.32815	0.3194	0.3194	0.3144	7.24063	0	0
299	0	0.3165	0.3165	0.3105	7.15082	0.3143	0.3143	0.3113	7.16924	0.3174	0.3174	0.3124	7.19457	0.3177	0.3177	0.3127	7.20148	0.3165	0.3165	0.3115	7.17385	0.3234	0.3234	0.3154	7.26366	0.3163	0.3163	0.3113	7.16924	0	0
300	0	0.3131	0.3131	0.3071	7.07251	0.3112	0.3112	0.3082	7.09785	0.3142	0.3142	0.3092	7.12088	0.3144	0.3144	0.3094	7.12548	0.3134	0.3134	0.3084	7.10245	0.32	0.32	0.312	7.18536	0.3133	0.3133	0.3083	7.10015	0	0
301	0.0001	0.3103	0.3102	0.3042	7.00573	0.308	0.3079	0.3049	7.02185	0.3114	0.3113	0.3063	7.05409	0.3113	0.3112	0.3062	7.05179	0.3104	0.3103	0.3053	7.03106	0.3171	0.317	0.309	7.11627	0.3103	0.3102	0.3052	7.02876	0.0001	0.0001
302	0	0.3067	0.3067	0.3007	6.92512	0.3043	0.3043	0.3013	6.93894	0.3075	0.3075	0.3025	6.96657	0.3077	0.3077	0.3027	6.97118	0.3067	0.3067	0.3017	6.94815	0.3133	0.3133	0.3053	7.03106	0.3064	0.3064	0.3014	6.94124	0	0
303	0	0.3029	0.3029	0.2969	6.83761	0.3007	0.3007	0.2977	6.85603	0.3038	0.3038	0.2988	6.88136	0.3038	0.3038	0.2988	6.88136	0.3029	0.3029	0.2979	6.86064	0.3095	0.3095	0.3015	6.94355	0.3027	0.3027	0.2977	6.85603	0	0
304	0.0001	0.2988	0.29875	0.29275	6.74203	0.2966	0.29655	0.29355	6.76046	0.2999	0.29985	0.29485	6.7904	0.2999	0.29985	0.29485	6.7904	0.2989	0.29885	0.29385	6.76737	0.3055	0.30545	0.29745	6.85027	0.2987	0.29865	0.29365	6.76276	0	5e-05
305	0.0002	0.2945	0.2944	0.2884	6.64185	0.292	0.2919	0.2889	6.65337	0.2954	0.2953	0.2903	6.68561	0.2956	0.2955	0.2905	6.69022	0.2946	0.2945	0.2895	6.66718	0.3012	0.3011	0.2931	6.75009	0.2944	0.2943	0.2893	6.66258	0	0.0001
306	0	0.2899	0.2899	0.2839	6.53822	0.2877	0.2877	0.2847	6.55664	0.2905	0.2905	0.2855	6.57506	0.2908	0.2908	0.2858	6.58197	0.2899	0.2899	0.2849	6.56125	0.2966	0.2966	0.2886	6.64646	0.2897	0.2897	0.2847	6.55664	0	0
307	0	0.2849	0.2849	0.2789	6.42307	0.2826	0.2826	0.2796	6.43919	0.2856	0.2856	0.2806	6.46222	0.2856	0.2856	0.2806	6.46222	0.2847	0.2847	0.2797	6.44149	0.2914	0.2914	0.2834	6.5267	0.2844	0.2844	0.2794	6.43458	0	0
308	0.0001	0.2801	0.28	0.274	6.31022	0.2777	0.2776	0.2746	6.32404	0.2805	0.2804	0.2754	6.34246	0.2807	0.2806	0.2756	6.34707	0.2798	0.2797	0.2747	6.32634	0.2864	0.2863	0.2783	6.40925	0.2797	0.2796	0.2746	6.32404	0.0001	0.0001
309	0	0.2746	0.2746	0.2686	6.18586	0.2719	0.2719	0.2689	6.19277	0.2751	0.2751	0.2701	6.2204	0.275	0.275	0.27	6.2181	0.2742	0.2742	0.2692	6.19968	0.2808	0.2808	0.2728	6.28258	0.274	0.274	0.269	6.19507	0	0
310	0	0.2691	0.26905	0.26305	6.05804	0.2663	0.26625	0.26325	6.06265	0.2695	0.26945	0.26445	6.09028	0.2695	0.26945	0.26445	6.09028	0.2689	0.26885	0.26385	6.07647	0.2753	0.27525	0.26725	6.15477	0.2684	0.26835	0.26335	6.06495	0.0001	5e-05
311	0.0002	0.263	0.26285	0.25685	5.91526	0.2603	0.26015	0.25715	5.92216	0.2636	0.26345	0.25845	5.9521	0.2636	0.26345	0.25845	5.9521	0.2626	0.26245	0.25745	5.92907	0.2692	0.26905	0.26105	6.01198	0.2623	0.26215	0.25715	5.92216	0.0001	0.00015
312	0	0.2571	0.25705	0.25105	5.78168	0.2545	0.25445	0.25145	5.79089	0.2575	0.25745	0.25245	5.81392	0.2577	0.25765	0.25265	5.81853	0.2567	0.25665	0.25165	5.7955	0.2633	0.26325	0.25525	5.87841	0.2563	0.25625	0.25125	5.78629	0.0001	5e-05
313	0.0001	0.2509	0.2508	0.2448	5.63774	0.248	0.2479	0.2449	5.64005	0.2512	0.2511	0.2461	5.66768	0.2515	0.2514	0.2464	5.67459	0.2502	0.2501	0.2451	5.64465	0.2569	0.2568	0.2488	5.72986	0.2499	0.2498	0.2448	5.63774	0.0001	0.0001
314	0	0.2449	0.2447	0.2387	5.49726	0.2417	0.2415	0.2385	5.49266	0.2448	0.2446	0.2396	5.51799	0.2451	0.2449	0.2399	5.5249	0.244	0.2438	0.2388	5.49956	0.2506	0.2504	0.2424	5.58247	0.244	0.2438	0.2388	5.49956	0.0004	0.0002
315	0.0003	0.2383	0.23815	0.23215	5.34641	0.2351	0.23495	0.23195	5.34181	0.2388	0.23865	0.23365	5.38096	0.2382	0.23805	0.23305	5.36714	0.2374	0.23725	0.23225	5.34872	0.2439	0.24375	0.23575	5.42932	0.2372	0.23705	0.23205	5.34411	0	0.00015
316	0	0.2318	0.23175	0.22575	5.19902	0.229	0.22895	0.22595	5.20363	0.2318	0.23175	0.22675	5.22205	0.2318	0.23175	0.22675	5.22205	0.231	0.23095	0.22595	5.20363	0.2376	0.23755	0.22955	5.28654	0.2307	0.23065	0.22565	5.19672	0.0001	5e-05
317	0	0.2257	0.22565	0.21965	5.05854	0.2221	0.22205	0.21905	5.04472	0.2254	0.22535	0.22035	5.07466	0.2251	0.22505	0.22005	5.06775	0.2243	0.22425	0.21925	5.04933	0.2309	0.23085	0.22285	5.13224	0.2242	0.22415	0.21915	5.04702	0.0001	5e-05
318	0.0001	0.2192	0.219	0.213	4.90539	0.2157	0.2155	0.2125	4.89388	0.2187	0.2185	0.2135	4.9169	0.2189	0.2187	0.2137	4.92151	0.2181	0.2179	0.2129	4.90309	0.2245	0.2243	0.2163	4.98139	0.2177	0.2175	0.2125	4.89388	0.0003	0.0002
319	0	0.2128	0.2128	0.2068	4.7626	0.209	0.209	0.206	4.74418	0.2122	0.2122	0.2072	4.77182	0.2122	0.2122	0.2072	4.77182	0.2116	0.2116	0.2066	4.758	0.218	0.218	0.21	4.8363	0.2114	0.2114	0.2064	4.75339	0	0
320	0.0002	0.2068	0.20645	0.20045	4.61636	0.203	0.20265	0.19965	4.59794	0.2063	0.20595	0.20095	4.62788	0.2062	0.20585	0.20085	4.62558	0.2055	0.20515	0.20015	4.60945	0.2121	0.21175	0.20375	4.69236	0.2053	0.20495	0.19995	4.60485	0.0005	0.00035
321	0	0.2005	0.2005	0.1945	4.47934	0.1965	0.1965	0.1935	4.45631	0.1998	0.1998	0.1948	4.48624	0.2	0.2	0.195	4.49085	0.199	0.199	0.194	4.46782	0.2057	0.2057	0.1977	4.55303	0.1987	0.1987	0.1937	4.46091	0	0
322	0	0.1944	0.19435	0.18835	4.3377	0.1906	0.19055	0.18755	4.31928	0.1937	0.19365	0.18865	4.34461	0.194	0.19395	0.18895	4.35152	0.1929	0.19285	0.18785	4.32619	0.1997	0.19965	0.19165	4.4137	0.193	0.19295	0.18795	4.32849	0.0001	5e-05
323	0.0002	0.1891	0.18895	0.18295	4.21334	0.1851	0.18495	0.18195	4.19031	0.1882	0.18805	0.18305	4.21564	0.1882	0.18805	0.18305	4.21564	0.1871	0.18695	0.18195	4.19031	0.1939	0.19375	0.18575	4.27782	0.1872	0.18705	0.18205	4.19261	0.0001	0.00015
324	0	0.1836	0.18345	0.17745	4.08667	0.1797	0.17955	0.17655	4.06595	0.1827	0.18255	0.17755	4.08898	0.1827	0.18255	0.17755	4.08898	0.1816	0.18145	0.17645	4.06364	0.1881	0.18795	0.17995	4.14425	0.1815	0.18135	0.17635	4.06134	0.0003	0.00015
325	0.0002	0.1781	0.178	0.172	3.96116	0.174	0.1739	0.1709	3.93583	0.1771	0.177	0.172	3.96116	0.1771	0.177	0.172	3.96116	0.1761	0.176	0.171	3.93813	0.1827	0.1826	0.1746	4.02104	0.1761	0.176	0.171	3.93813	0	0.0001
326	0	0.1731	0.173	0.167	3.84601	0.1691	0.169	0.166	3.82298	0.1719	0.17125	0.16625	3.82874	0.1719	0.1718	0.1668	3.8414	0.1713	0.1712	0.1662	3.82759	0.1779	0.1778	0.1698	3.91049	0.171	0.1709	0.1659	3.82068	0.0002	0.0001
327	0.0001	0.1682	0.1681	0.1621	3.73316	0.1638	0.1637	0.1607	3.70092	0.1671	0.1668	0.1618	3.72625	0.167	0.1669	0.1619	3.72856	0.1662	0.1661	0.1611	3.71013	0.1729	0.1728	0.1648	3.79534	0.1661	0.166	0.161	3.70783	0.0001	0.0001
328	0	0.1628	0.1626	0.1566	3.6065	0.159	0.1588	0.1558	3.58807	0.1619	0.1615	0.1565	3.60419	0.1617	0.1615	0.1565	3.6042	0.1604	0.1602	0.1552	3.57426	0.1675	0.1673	0.1593	3.66868	0.161	0.1608	0.1558	3.58807	0.0004	0.0002
329	0.0001	0.1593	0.15925	0.15325	3.52935	0.1539	0.15385	0.15085	3.47408	0.1585	0.1585	0.1535	3.53511	0.1572	0.15715	0.15215	3.50401	0.1562	0.15615	0.15115	3.48098	0.1627	0.16265	0.15465	3.56159	0.1563	0.15625	0.15125	3.48329	0	5e-05
330	0.0005	0.1557	0.1552	0.1492	3.43608	0.1514	0.1509	0.1479	3.40614	0.1539	0.1536	0.1486	3.42226	0.1539	0.1534	0.1484	3.41765	0.1525	0.152	0.147	3.38541	0.1591	0.1586	0.1506	3.46832	0.1524	0.1519	0.1469	3.38311	0.0005	0.0005
331	0	0.152	0.152	0.146	3.36238	0.1469	0.1469	0.1439	3.31402	0.1502	0.1498	0.1448	3.33474	0.1496	0.1496	0.1446	3.33014	0.1485	0.1485	0.1435	3.3048	0.1551	0.1551	0.1471	3.38771	0.1487	0.1487	0.1437	3.30941	0	0
332	0	0.148	0.14795	0.14195	3.26911	0.1439	0.14385	0.14085	3.24378	0.1463	0.1459	0.1409	3.24493	0.146	0.14595	0.14095	3.24608	0.1458	0.14575	0.14075	3.24147	0.1516	0.15155	0.14355	3.30596	0.1443	0.14425	0.13925	3.20693	0.0001	5e-05
333	0.0001	0.1444	0.14485	0.13885	3.19772	0.1394	0.13985	0.13685	3.15166	0.1429	0.1429	0.1379	3.17584	0.1422	0.14265	0.13765	3.17008	0.1413	0.14175	0.13675	3.14935	0.1476	0.14805	0.14005	3.22535	0.1407	0.14115	0.13615	3.13553	-0.001	-0.00045
334	0	0.1416	0.14135	0.13535	3.11711	0.1373	0.13705	0.13405	3.08717	0.1405	0.1402	0.1352	3.11366	0.1405	0.14025	0.13525	3.11481	0.139	0.13875	0.13375	3.08026	0.1457	0.14545	0.13745	3.16547	0.1385	0.13825	0.13325	3.06875	0.0005	0.00025
335	0	0.1381	0.1381	0.1321	3.04226	0.1331	0.1331	0.1301	2.9962	0.1361	0.1361	0.1311	3.01923	0.1356	0.1356	0.1306	3.00772	0.1355	0.1355	0.1305	3.00542	0.1409	0.1409	0.1329	3.06069	0.1354	0.1354	0.1304	3.00311	0	0
336	0.0008	0.1358	0.1352	0.1292	2.97548	0.1309	0.1303	0.1273	2.93172	0.1343	0.1343	0.1293	2.97778	0.1341	0.1335	0.1285	2.95936	0.1327	0.1321	0.1271	2.92711	0.1392	0.1386	0.1306	3.00772	0.1328	0.1322	0.1272	2.92942	0.0004	0.0006
337	0	0.1329	0.1329	0.1269	2.92251	0.1278	0.1278	0.1248	2.87414	0.1309	0.13085	0.12585	2.89833	0.1309	0.1309	0.1259	2.89948	0.1297	0.1297	0.1247	2.87184	0.1359	0.1359	0.1279	2.94554	0.1298	0.1298	0.1248	2.87414	0	0
338	0.0007	0.1306	0.12995	0.12395	2.85457	0.1256	0.12495	0.12195	2.80851	0.1288	0.1283	0.1233	2.8396	0.1287	0.12805	0.12305	2.83384	0.1275	0.12685	0.12185	2.80621	0.1345	0.13385	0.12585	2.89833	0.1284	0.12775	0.12275	2.82693	0.0006	0.00065
339	0.0001	0.1283	0.128	0.122	2.80966	0.1227	0.1224	0.1194	2.74978	0.1256	0.12535	0.12035	2.77166	0.1258	0.1255	0.1205	2.77511	0.1249	0.1246	0.1196	2.75439	0.1309	0.1306	0.1226	2.82348	0.1255	0.1252	0.1202	2.76821	0.0005	0.0003
340	0.0007	0.1254	0.125	0.119	2.74057	0.1203	0.1199	0.1169	2.69221	0.1239	0.1238	0.1188	2.73596	0.1234	0.123	0.118	2.71754	0.122	0.1216	0.1166	2.6853	0.1286	0.1282	0.1202	2.76821	0.1224	0.122	0.117	2.69451	0.0001	0.0004
341	0	0.1225	0.1225	0.1165	2.683	0.1172	0.1172	0.1142	2.63003	0.1199	0.1199	0.1149	2.64615	0.1204	0.1204	0.1154	2.65766	0.1192	0.1192	0.1142	2.63003	0.1256	0.1256	0.1176	2.70833	0.1197	0.1197	0.1147	2.64154	0	0
342	0.0004	0.1211	0.1208	0.1148	2.64384	0.1159	0.1156	0.1126	2.59318	0.1189	0.1187	0.1137	2.61851	0.1188	0.1185	0.1135	2.61391	0.1172	0.1169	0.1119	2.57706	0.1244	0.1241	0.1161	2.67378	0.1177	0.1174	0.1124	2.58857	0.0002	0.0003
343	0.0005	0.1186	0.1182	0.1122	2.58397	0.1134	0.113	0.11	2.5333	0.1165	0.11645	0.11145	2.56669	0.1165	0.1161	0.1111	2.55863	0.1156	0.1152	0.1102	2.53791	0.1213	0.1209	0.1129	2.60009	0.1156	0.1152	0.1102	2.53791	0.0003	0.0004
344	0.0004	0.116	0.1156	0.1096	2.52409	0.1114	0.111	0.108	2.48724	0.1145	0.1143	0.1093	2.51718	0.114	0.1136	0.1086	2.50106	0.1131	0.1127	0.1077	2.48033	0.1194	0.119	0.111	2.55633	0.1129	0.1125	0.1075	2.47573	0.0004	0.0004
345	0	0.1138	0.1138	0.1078	2.48263	0.1087	0.1087	0.1057	2.43427	0.1119	0.11185	0.10685	2.46076	0.1115	0.1115	0.1065	2.45269	0.1112	0.1112	0.1062	2.44579	0.117	0.117	0.109	2.51027	0.1112	0.1112	0.1062	2.44579	0	0
346	0.0004	0.1114	0.1111	0.1051	2.42045	0.1067	0.1064	0.1034	2.3813	0.11	0.1096	0.1046	2.40894	0.1094	0.1091	0.1041	2.39742	0.1087	0.1084	0.1034	2.3813	0.1151	0.1148	0.1068	2.4596	0.1089	0.1086	0.1036	2.38591	0.0002	0.0003
347	0	0.1097	0.1097	0.1037	2.38821	0.1037	0.1037	0.1007	2.31912	0.1074	0.1074	0.1024	2.35827	0.1073	0.1073	0.1023	2.35597	0.1065	0.1065	0.1015	2.33754	0.1126	0.1126	0.1046	2.40894	0.1064	0.1064	0.1014	2.33524	0	0
348	0	0.1079	0.1079	0.1019	2.34676	0.1024	0.1024	0.0994	2.28918	0.1058	0.10545	0.10045	2.31336	0.1056	0.1056	0.1006	2.31682	0.1042	0.1042	0.0992	2.28458	0.111	0.111	0.103	2.37209	0.1045	0.1045	0.0995	2.29148	0	0
349	0	0.1061	0.10605	0.10005	2.30415	0.1002	0.10015	0.09715	2.23736	0.1034	0.1033	0.0983	2.26385	0.1033	0.10325	0.09825	2.2627	0.1029	0.10285	0.09785	2.25349	0.1087	0.10865	0.10065	2.31797	0.1024	0.10235	0.09735	2.24197	0.0001	5e-05
350	0.0005	0.1038	0.1033	0.0973	2.24082	0.0984	0.0979	0.0949	2.18555	0.102	0.10195	0.09695	2.23276	0.1022	0.1017	0.0967	2.227	0.1009	0.1004	0.0954	2.19706	0.1072	0.1067	0.0987	2.27306	0.1008	0.1003	0.0953	2.19476	0.0005	0.0005
351	0.0001	0.102	0.10175	0.09575	2.20512	0.0966	0.09635	0.09335	2.14985	0.0999	0.09985	0.09485	2.1844	0.0998	0.09955	0.09455	2.17749	0.099	0.09875	0.09375	2.15906	0.1054	0.10515	0.09715	2.23736	0.099	0.09875	0.09375	2.15906	0.0004	0.00025
352	0	0.0999	0.0998	0.0938	2.16021	0.0944	0.0943	0.0913	2.10264	0.0984	0.0984	0.0934	2.151	0.0979	0.0978	0.0928	2.13718	0.097	0.0969	0.0919	2.11646	0.1033	0.1032	0.0952	2.19246	0.0966	0.0965	0.0915	2.10725	0.0002	0.0001
353	0	0.0982	0.0982	0.0922	2.12337	0.0926	0.0926	0.0896	2.06349	0.0961	0.096	0.091	2.09573	0.0958	0.0958	0.0908	2.09112	0.095	0.095	0.09	2.0727	0.1013	0.1013	0.0933	2.1487	0.0951	0.0951	0.0901	2.075	0	0
354	0.0002	0.0964	0.0962	0.0902	2.07731	0.0912	0.091	0.088	2.02664	0.094	0.0937	0.0887	2.04276	0.0946	0.0944	0.0894	2.05888	0.0936	0.0934	0.0884	2.03585	0.0999	0.0997	0.0917	2.11185	0.0935	0.0933	0.0883	2.03355	0.0002	0.0002
355	0	0.0945	0.09445	0.08845	2.037	0.0891	0.08905	0.08605	1.98173	0.0923	0.0923	0.0873	2.01052	0.0917	0.09165	0.08665	1.99555	0.0918	0.09175	0.08675	1.99785	0.0976	0.09755	0.08955	2.06234	0.0916	0.09155	0.08655	1.99325	0.0001	5e-05
356	0.0003	0.0931	0.0929	0.0869	2.00131	0.0878	0.0876	0.0846	1.94834	0.0907	0.09055	0.08555	1.97022	0.0908	0.0906	0.0856	1.97137	0.0898	0.0896	0.0846	1.94834	0.0961	0.0959	0.0879	2.02434	0.0898	0.0896	0.0846	1.94834	0.0001	0.0002
357	0	0.0913	0.09125	0.08525	1.96331	0.0858	0.08575	0.08275	1.90573	0.0892	0.08905	0.08405	1.93567	0.0885	0.08845	0.08345	1.92185	0.088	0.08795	0.08295	1.91034	0.0943	0.09425	0.08625	1.98634	0.0886	0.08855	0.08355	1.92416	0.0001	5e-05
358	0.0004	0.0897	0.0893	0.0833	1.9184	0.0841	0.0837	0.0807	1.85852	0.0879	0.0876	0.0826	1.90228	0.0874	0.087	0.082	1.88846	0.0868	0.0864	0.0814	1.87464	0.0928	0.0924	0.0844	1.94373	0.0867	0.0863	0.0813	1.87234	0.0004	0.0004
359	0	0.0884	0.0884	0.0824	1.89767	0.0823	0.0823	0.0793	1.82628	0.0855	0.0855	0.0805	1.85392	0.0857	0.0857	0.0807	1.85852	0.0851	0.0851	0.0801	1.8447	0.091	0.091	0.083	1.91149	0.0846	0.0846	0.0796	1.83319	0	0
360	0.0002	0.0869	0.08655	0.08055	1.85507	0.081	0.08065	0.07765	1.78828	0.084	0.0837	0.0787	1.81246	0.0846	0.08425	0.07925	1.82513	0.0833	0.08295	0.07795	1.79519	0.09	0.08965	0.08165	1.8804	0.0836	0.08325	0.07825	1.8021	0.0005	0.00035
361	0	0.0849	0.0848	0.0788	1.81476	0.0791	0.079	0.076	1.75028	0.0828	0.0828	0.0778	1.79173	0.0826	0.0825	0.0775	1.78483	0.0817	0.0816	0.0766	1.7641	0.0883	0.0882	0.0802	1.84701	0.0821	0.082	0.077	1.77331	0.0002	0.0001
362	0.0001	0.0835	0.08345	0.07745	1.78367	0.0777	0.07765	0.07465	1.71919	0.0811	0.08075	0.07575	1.74452	0.081	0.08095	0.07595	1.74913	0.0804	0.08035	0.07535	1.73531	0.0863	0.08625	0.07825	1.8021	0.08	0.07995	0.07495	1.7261	0	5e-05
363	0.0001	0.0816	0.08155	0.07555	1.73992	0.0761	0.07605	0.07305	1.68234	0.0792	0.0797	0.0747	1.72034	0.0792	0.07915	0.07415	1.70767	0.0787	0.07865	0.07365	1.69616	0.0843	0.08425	0.07625	1.75604	0.0785	0.07845	0.07345	1.69155	0	5e-05
364	0	0.0804	0.0804	0.0744	1.71343	0.075	0.075	0.072	1.65816	0.078	0.0774	0.0724	1.66737	0.0776	0.0776	0.0726	1.67198	0.077	0.077	0.072	1.65816	0.083	0.083	0.075	1.72725	0.0772	0.0772	0.0722	1.66277	0	0
365	0.0002	0.0788	0.0787	0.0727	1.67428	0.0731	0.073	0.07	1.6121	0.0765	0.0765	0.0715	1.64664	0.0764	0.0763	0.0713	1.64204	0.0757	0.0756	0.0706	1.62592	0.0813	0.0812	0.0732	1.6858	0.0757	0.0756	0.0706	1.62592	0	0.0001
366	0	0.0776	0.0773	0.0713	1.64204	0.0719	0.0716	0.0686	1.57986	0.075	0.0746	0.0696	1.60289	0.0754	0.0751	0.0701	1.6144	0.0746	0.0743	0.0693	1.59598	0.0808	0.0805	0.0725	1.66968	0.0743	0.074	0.069	1.58907	0.0006	0.0003
367	0	0.0761	0.0761	0.0701	1.6144	0.07	0.07	0.067	1.54301	0.0737	0.0752	0.0702	1.61671	0.0735	0.0735	0.0685	1.57755	0.0728	0.0728	0.0678	1.56143	0.0786	0.0786	0.0706	1.62592	0.0727	0.0727	0.0677	1.55913	0	0
368	0	0.0748	0.07465	0.06865	1.58101	0.0692	0.06905	0.06605	1.52113	0.0723	0.07125	0.06625	1.52574	0.0723	0.07215	0.06715	1.54646	0.0716	0.07145	0.06645	1.53034	0.0775	0.07735	0.06935	1.59713	0.0716	0.07145	0.06645	1.53034	0.0003	0.00015
369	0.0001	0.0733	0.07315	0.06715	1.54646	0.0676	0.06745	0.06445	1.48428	0.0711	0.0711	0.0661	1.52228	0.0704	0.07025	0.06525	1.50271	0.07	0.06985	0.06485	1.4935	0.0764	0.07625	0.06825	1.5718	0.0697	0.06955	0.06455	1.48659	0.0002	0.00015
370	0.0002	0.0726	0.0723	0.0663	1.52689	0.0663	0.066	0.063	1.45089	0.0698	0.06945	0.06445	1.48428	0.0702	0.0699	0.0649	1.49465	0.0688	0.0685	0.0635	1.46241	0.0754	0.0751	0.0671	1.54531	0.0693	0.069	0.064	1.47392	0.0004	0.0003
371	0	0.07	0.07	0.064	1.47392	0.0642	0.0642	0.0612	1.40944	0.0684	0.0689	0.0639	1.47162	0.0676	0.0676	0.0626	1.44168	0.0668	0.0668	0.0618	1.42325	0.0729	0.0729	0.0649	1.49465	0.0671	0.0671	0.0621	1.43016	0	0
372	0	0.0696	0.0693	0.0633	1.4578	0.064	0.0637	0.0607	1.39792	0.067	0.067	0.062	1.42786	0.0669	0.0666	0.0616	1.41865	0.0661	0.0658	0.0608	1.40022	0.072	0.0717	0.0637	1.46701	0.0664	0.0661	0.0611	1.40713	0.0006	0.0003
373	0	0.0683	0.0683	0.0623	1.43477	0.062	0.062	0.059	1.35877	0.0659	0.0656	0.0606	1.39562	0.0652	0.0652	0.0602	1.38641	0.0647	0.0647	0.0597	1.37489	0.0707	0.0707	0.0627	1.44398	0.0645	0.0645	0.0595	1.37029	0	0
374	0	0.068	0.06765	0.06165	1.4198	0.062	0.06165	0.05865	1.35071	0.0646	0.0646	0.0596	1.37259	0.0652	0.06485	0.05985	1.37835	0.0642	0.06385	0.05885	1.35532	0.0702	0.06985	0.06185	1.42441	0.0643	0.06395	0.05895	1.35762	0.0007	0.00035
375	0	0.0654	0.0659	0.0599	1.3795	0.0595	0.06	0.057	1.31271	0.0629	0.0626	0.0576	1.32653	0.0626	0.0631	0.0581	1.33804	0.0623	0.0628	0.0578	1.33113	0.0677	0.0682	0.0602	1.38641	0.0617	0.0622	0.0572	1.31732	-0.001	-0.0005
376	0.0003	0.0655	0.0649	0.0589	1.35647	0.0597	0.0591	0.0561	1.29198	0.0627	0.0627	0.0577	1.32883	0.0625	0.0619	0.0569	1.31041	0.062	0.0614	0.0564	1.29889	0.0684	0.0678	0.0598	1.37719	0.0614	0.0608	0.0558	1.28507	0.0009	0.0006
377	0	0.0631	0.0631	0.0571	1.31501	0.057	0.057	0.054	1.24362	0.0611	0.0608	0.0558	1.28507	0.0605	0.0605	0.0555	1.27816	0.06	0.06	0.055	1.26665	0.0657	0.0657	0.0577	1.32883	0.06	0.06	0.055	1.26665	0	0
378	0	0.0622	0.0618	0.0558	1.28507	0.0565	0.0561	0.0531	1.22289	0.059	0.059	0.054	1.24362	0.0601	0.0597	0.0547	1.25974	0.0585	0.0581	0.0531	1.22289	0.0656	0.0652	0.0572	1.31732	0.0584	0.058	0.053	1.22059	0.0008	0.0004
379	-0.001	0.0598	0.0613	0.0553	1.27356	0.0537	0.0552	0.0522	1.20217	0.0583	0.0581	0.0531	1.22289	0.0571	0.0586	0.0536	1.23441	0.0572	0.0587	0.0537	1.23671	0.0627	0.0642	0.0562	1.29429	0.0565	0.058	0.053	1.22059	-0.002	-0.0015
380	0.0003	0.0608	0.05975	0.05375	1.23786	0.0563	0.05525	0.05225	1.20332	0.0575	0.0575	0.0525	1.20908	0.0596	0.05855	0.05355	1.23326	0.0575	0.05645	0.05145	1.18489	0.0654	0.06435	0.05635	1.29774	0.0577	0.05665	0.05165	1.1895	0.0018	0.00105
381	0	0.0576	0.0576	0.0516	1.18835	0.0518	0.0518	0.0488	1.12386	0.0566	0.0564	0.0514	1.18374	0.0553	0.0553	0.0503	1.15841	0.0553	0.0553	0.0503	1.15841	0.0603	0.0603	0.0523	1.20447	0.0553	0.0553	0.0503	1.15841	0	0
382	-0.001	0.058	0.05765	0.05165	1.1895	0.0537	0.05335	0.05035	1.15956	0.0556	0.0556	0.0506	1.16532	0.0573	0.05695	0.05195	1.19641	0.0546	0.05425	0.04925	1.13423	0.0616	0.06125	0.05325	1.22635	0.0549	0.05455	0.04955	1.14114	0.0017	0.00035
383	0	0.0559	0.0564	0.0504	1.16071	0.0501	0.0506	0.0476	1.09623	0.0541	0.05385	0.04885	1.12502	0.0529	0.0534	0.0484	1.11465	0.0529	0.0534	0.0484	1.11465	0.0591	0.0596	0.0516	1.18835	0.0525	0.053	0.048	1.10544	-0.001	-0.0005
384	0	0.0568	0.0568	0.0508	1.16992	0.0503	0.0503	0.0473	1.08932	0.0538	0.0537	0.0487	1.12156	0.0533	0.0533	0.0483	1.11235	0.0528	0.0528	0.0478	1.10083	0.0585	0.0585	0.0505	1.16302	0.0528	0.0528	0.0478	1.10083	0	0
385	0.0001	0.0562	0.0559	0.0499	1.1492	0.0502	0.0499	0.0469	1.08011	0.0532	0.05295	0.04795	1.10429	0.053	0.0527	0.0477	1.09853	0.0523	0.052	0.047	1.08241	0.0583	0.058	0.05	1.1515	0.0522	0.0519	0.0469	1.08011	0.0005	0.0003
386	0	0.0549	0.0549	0.0489	1.12617	0.0485	0.0485	0.0455	1.04787	0.052	0.05195	0.04695	1.08126	0.0515	0.0515	0.0465	1.0709	0.051	0.051	0.046	1.05938	0.0568	0.0568	0.0488	1.12386	0.0511	0.0511	0.0461	1.06168	0	0
387	0.0001	0.0544	0.0541	0.0481	1.10774	0.0482	0.0479	0.0449	1.03405	0.0513	0.05125	0.04625	1.06514	0.0513	0.051	0.046	1.05938	0.0505	0.0502	0.0452	1.04096	0.0564	0.0561	0.0481	1.10774	0.0504	0.0501	0.0451	1.03865	0.0005	0.0003
388	0	0.0532	0.0532	0.0472	1.08702	0.0467	0.0467	0.0437	1.00641	0.0503	0.05025	0.04525	1.04211	0.0499	0.0499	0.0449	1.03405	0.0494	0.0494	0.0444	1.02253	0.0549	0.0549	0.0469	1.08011	0.0493	0.0493	0.0443	1.02023	0	0
389	0.0001	0.0527	0.0524	0.0464	1.06859	0.0465	0.0462	0.0432	0.994896	0.0497	0.0494	0.0444	1.02253	0.0496	0.0493	0.0443	1.02023	0.0488	0.0485	0.0435	1.00181	0.0548	0.0545	0.0465	1.0709	0.0486	0.0483	0.0433	0.997199	0.0005	0.0003
390	0	0.0516	0.0516	0.0456	1.05017	0.0452	0.0452	0.0422	0.971866	0.0487	0.04865	0.04365	1.00526	0.0482	0.0482	0.0432	0.994896	0.0478	0.0478	0.0428	0.985684	0.0533	0.0533	0.0453	1.04326	0.0477	0.0477	0.0427	0.983381	0	0
391	0.0001	0.0511	0.0509	0.0449	1.03405	0.0449	0.0447	0.0417	0.960351	0.0479	0.0478	0.0428	0.985684	0.0479	0.0477	0.0427	0.983381	0.0471	0.0469	0.0419	0.964957	0.053	0.0528	0.0448	1.03174	0.047	0.0468	0.0418	0.962654	0.0003	0.0002
392	0	0.05	0.05	0.044	1.01332	0.0436	0.0436	0.0406	0.935018	0.0469	0.04685	0.04185	0.963805	0.0467	0.0467	0.0417	0.960351	0.0462	0.0462	0.0412	0.948836	0.0517	0.0517	0.0437	1.00641	0.0461	0.0461	0.0411	0.946533	0	0
393	0.0001	0.0495	0.0493	0.0433	0.997199	0.0433	0.0431	0.0401	0.923503	0.0465	0.0463	0.0413	0.951139	0.0464	0.0462	0.0412	0.948836	0.0457	0.0455	0.0405	0.932715	0.0515	0.0513	0.0433	0.997199	0.0455	0.0453	0.0403	0.928109	0.0003	0.0002
394	0	0.0485	0.0485	0.0425	0.978775	0.0422	0.0422	0.0392	0.902776	0.0454	0.0453	0.0403	0.928109	0.0453	0.0453	0.0403	0.928109	0.0447	0.0447	0.0397	0.914291	0.0503	0.0503	0.0423	0.974169	0.0447	0.0447	0.0397	0.914291	0	0
395	0.0002	0.0479	0.04765	0.04165	0.959199	0.0418	0.04155	0.03855	0.887806	0.0449	0.0448	0.0398	0.916594	0.0448	0.04455	0.03955	0.910837	0.044	0.04375	0.03875	0.892413	0.0499	0.04965	0.04165	0.959199	0.0438	0.04355	0.03855	0.887807	0.0003	0.00025
396	0	0.0474	0.0473	0.0413	0.951139	0.0409	0.0408	0.0378	0.870534	0.0441	0.044	0.039	0.89817	0.044	0.0439	0.0389	0.895867	0.0436	0.0435	0.0385	0.886655	0.0489	0.0488	0.0408	0.939624	0.0432	0.0431	0.0381	0.877443	0.0002	0.0001
397	0.0003	0.0466	0.04635	0.04035	0.929261	0.0406	0.04035	0.03735	0.86017	0.0438	0.04365	0.03865	0.89011	0.0436	0.04335	0.03835	0.883201	0.0428	0.04255	0.03755	0.864777	0.0486	0.04835	0.04035	0.92926	0.0424	0.04215	0.03715	0.855565	0.0002	0.00025
398	0	0.046	0.04595	0.03995	0.920049	0.0397	0.03965	0.03665	0.844049	0.0427	0.0426	0.0376	0.865928	0.0427	0.04265	0.03765	0.86708	0.0422	0.04215	0.03715	0.855565	0.0476	0.04755	0.03955	0.910837	0.0419	0.04185	0.03685	0.848656	0.0001	5e-05
399	0	0.045	0.04495	0.03895	0.897019	0.0391	0.03905	0.03605	0.830232	0.0422	0.04205	0.03705	0.853262	0.042	0.04195	0.03695	0.850959	0.0411	0.04105	0.03605	0.830232	0.047	0.04695	0.03895	0.897019	0.041	0.04095	0.03595	0.827929	0.0001	5e-05
400	0	0.0446	0.04455	0.03855	0.887807	0.0383	0.03825	0.03525	0.811808	0.0413	0.04125	0.03625	0.834838	0.0412	0.04115	0.03615	0.832535	0.0408	0.04075	0.03575	0.823323	0.0462	0.04615	0.03815	0.878594	0.0404	0.04035	0.03535	0.814111	0.0001	5e-05
401	0.0002	0.0437	0.0434	0.0374	0.861322	0.0377	0.0374	0.0344	0.792232	0.0409	0.0409	0.0359	0.826777	0.0409	0.0406	0.0356	0.819868	0.0399	0.0396	0.0346	0.796838	0.0458	0.0455	0.0375	0.863625	0.0398	0.0395	0.0345	0.794535	0.0004	0.0003
402	0	0.0432	0.04315	0.03715	0.855565	0.0369	0.03685	0.03385	0.779566	0.0398	0.0398	0.0348	0.801444	0.0398	0.03975	0.03475	0.800293	0.0394	0.03935	0.03435	0.79108	0.0451	0.04505	0.03705	0.853262	0.0393	0.03925	0.03425	0.788778	0.0001	5e-05
403	0.0001	0.0424	0.0423	0.0363	0.835989	0.0364	0.0363	0.0333	0.766899	0.0396	0.0395	0.0345	0.794535	0.0396	0.0395	0.0345	0.794535	0.0386	0.0385	0.0335	0.771505	0.0445	0.0444	0.0364	0.838292	0.0385	0.0384	0.0334	0.769202	0.0001	0.0001
404	0	0.0419	0.04185	0.03585	0.825626	0.0358	0.03575	0.03275	0.754232	0.0388	0.0387	0.0337	0.776111	0.0388	0.03875	0.03375	0.777263	0.0383	0.03825	0.03325	0.765748	0.0437	0.04365	0.03565	0.82102	0.0381	0.03805	0.03305	0.761142	0.0001	5e-05
405	0.0002	0.0413	0.0411	0.0351	0.808353	0.0353	0.0351	0.0321	0.739263	0.0385	0.03835	0.03335	0.768051	0.0382	0.038	0.033	0.75999	0.0375	0.0373	0.0323	0.743869	0.0432	0.043	0.035	0.80605	0.0374	0.0372	0.0322	0.741566	0.0002	0.0002
406	0	0.0407	0.0406	0.0346	0.796838	0.0346	0.0345	0.0315	0.725445	0.0374	0.0373	0.0323	0.743869	0.0376	0.0375	0.0325	0.748475	0.037	0.0369	0.0319	0.734657	0.0425	0.0424	0.0344	0.792232	0.0368	0.0367	0.0317	0.730051	0.0002	0.0001
407	0.0001	0.04	0.0399	0.0339	0.780717	0.034	0.0339	0.0309	0.711627	0.0372	0.03715	0.03215	0.740414	0.037	0.0369	0.0319	0.734657	0.0363	0.0362	0.0312	0.718536	0.042	0.0419	0.0339	0.780717	0.0359	0.0358	0.0308	0.709324	0.0001	0.0001
408	0	0.0395	0.0394	0.0334	0.769202	0.0334	0.0333	0.0303	0.697809	0.0363	0.0362	0.0312	0.718536	0.0364	0.0363	0.0313	0.720839	0.0358	0.0357	0.0307	0.707021	0.0413	0.0412	0.0332	0.764596	0.0356	0.0355	0.0305	0.702415	0.0002	0.0001
409	0.0002	0.0388	0.03865	0.03265	0.75193	0.0328	0.03265	0.02965	0.68284	0.036	0.03585	0.03085	0.710476	0.0358	0.03565	0.03065	0.70587	0.035	0.03485	0.02985	0.687446	0.0408	0.04065	0.03265	0.75193	0.0349	0.03475	0.02975	0.685143	0.0001	0.00015
410	0	0.0383	0.0382	0.0322	0.741566	0.0323	0.0322	0.0292	0.672476	0.0352	0.03495	0.02995	0.689749	0.0352	0.0351	0.0301	0.693203	0.0348	0.0347	0.0297	0.683991	0.0402	0.0401	0.0321	0.739263	0.0345	0.0344	0.0294	0.677082	0.0002	0.0001
411	0.0002	0.0377	0.03755	0.03155	0.726597	0.0316	0.03145	0.02845	0.655204	0.0349	0.0348	0.0298	0.686294	0.0347	0.03455	0.02955	0.680537	0.0339	0.03375	0.02875	0.662113	0.0397	0.03955	0.03155	0.726597	0.0337	0.03355	0.02855	0.657507	0.0001	0.00015
412	0	0.0373	0.03725	0.03125	0.719688	0.0312	0.03115	0.02815	0.648294	0.0339	0.0337	0.0287	0.660961	0.0341	0.03405	0.02905	0.669021	0.0335	0.03345	0.02845	0.655204	0.0391	0.03905	0.03105	0.715082	0.0333	0.03325	0.02825	0.650598	0.0001	5e-05
413	0	0.0366	0.0366	0.0306	0.704718	0.0303	0.0303	0.0273	0.628719	0.0336	0.0336	0.0286	0.658658	0.0335	0.0335	0.0285	0.656355	0.0328	0.0328	0.0278	0.640234	0.0384	0.0384	0.0304	0.700112	0.0327	0.0327	0.0277	0.637931	0	0
414	0	0.0361	0.0361	0.0301	0.693203	0.0301	0.0301	0.0271	0.624113	0.033	0.0329	0.0279	0.642537	0.0331	0.0331	0.0281	0.647143	0.0324	0.0324	0.0274	0.631022	0.0379	0.0379	0.0299	0.688597	0.0323	0.0323	0.0273	0.628719	0	0
415	0.0001	0.0353	0.0352	0.0292	0.672476	0.0295	0.0294	0.0264	0.607992	0.0327	0.0327	0.0277	0.637931	0.0324	0.0323	0.0273	0.628719	0.0317	0.0316	0.0266	0.612598	0.0373	0.0372	0.0292	0.672476	0.0316	0.0315	0.0265	0.610295	0.0001	0.0001
416	0	0.035	0.0349	0.0289	0.665567	0.0291	0.029	0.026	0.59878	0.0318	0.0316	0.0266	0.612598	0.032	0.0319	0.0269	0.619507	0.0314	0.0313	0.0263	0.605689	0.0369	0.0368	0.0288	0.663264	0.0312	0.0311	0.0261	0.601083	0.0002	0.0001
417	0.0002	0.0345	0.03435	0.02835	0.652901	0.0284	0.02825	0.02525	0.581508	0.0316	0.0315	0.0265	0.610295	0.0314	0.03125	0.02625	0.604537	0.0308	0.03065	0.02565	0.59072	0.0364	0.03625	0.02825	0.650598	0.0306	0.03045	0.02545	0.586113	0.0001	0.00015
418	0	0.034	0.0339	0.0279	0.642537	0.028	0.0279	0.0249	0.573447	0.0308	0.0307	0.0257	0.591871	0.031	0.0309	0.0259	0.596477	0.0304	0.0303	0.0253	0.582659	0.0359	0.0358	0.0278	0.640234	0.0302	0.0301	0.0251	0.578053	0.0002	0.0001
419	0.0001	0.0333	0.03325	0.02725	0.627568	0.0274	0.02735	0.02435	0.560781	0.0306	0.0306	0.0256	0.589568	0.0304	0.03035	0.02535	0.583811	0.0297	0.02965	0.02465	0.567689	0.0352	0.03515	0.02715	0.625265	0.0295	0.02945	0.02445	0.563083	0	5e-05
420	0	0.033	0.0329	0.0269	0.619507	0.0271	0.027	0.024	0.55272	0.0299	0.0298	0.0248	0.571144	0.0301	0.03	0.025	0.57575	0.0295	0.0294	0.0244	0.561932	0.0348	0.0347	0.0267	0.614901	0.0293	0.0292	0.0242	0.557326	0.0002	0.0001
421	0.0001	0.0325	0.03235	0.02635	0.606841	0.0267	0.02655	0.02355	0.542357	0.0296	0.0296	0.0246	0.566538	0.0296	0.02945	0.02445	0.563084	0.0288	0.02865	0.02365	0.544659	0.0343	0.03415	0.02615	0.602235	0.0287	0.02855	0.02355	0.542357	0.0002	0.00015
422	0	0.0323	0.03205	0.02605	0.599932	0.0262	0.02595	0.02295	0.528539	0.0291	0.02875	0.02375	0.546963	0.0292	0.02895	0.02395	0.551569	0.0287	0.02845	0.02345	0.540053	0.0341	0.03385	0.02585	0.595325	0.0283	0.02805	0.02305	0.530841	0.0005	0.00025
423	0.0001	0.0315	0.0314	0.0254	0.584962	0.0257	0.0256	0.0226	0.520478	0.0287	0.0287	0.0237	0.545811	0.0286	0.0285	0.0235	0.541205	0.0279	0.0278	0.0228	0.525084	0.0333	0.0332	0.0252	0.580356	0.0276	0.0275	0.0225	0.518175	0.0001	0.0001
424	0.0001	0.0311	0.0309	0.0249	0.573447	0.0255	0.0253	0.0223	0.513569	0.0281	0.02785	0.02285	0.526235	0.0283	0.0281	0.0231	0.531993	0.0276	0.0274	0.0224	0.515872	0.0331	0.0329	0.0249	0.573447	0.0275	0.0273	0.0223	0.513569	0.0003	0.0002
425	0	0.0305	0.0305	0.0245	0.564235	0.0246	0.0246	0.0216	0.497448	0.0277	0.0277	0.0227	0.522781	0.0275	0.0275	0.0225	0.518175	0.0268	0.0268	0.0218	0.502054	0.0322	0.0322	0.0242	0.557326	0.0267	0.0267	0.0217	0.499751	0	0
426	0	0.0302	0.0301	0.0241	0.555023	0.0246	0.0245	0.0215	0.495145	0.0271	0.02685	0.02185	0.503205	0.0276	0.0275	0.0225	0.518175	0.0267	0.0266	0.0216	0.497448	0.0321	0.032	0.024	0.55272	0.0264	0.0263	0.0213	0.490539	0.0002	0.0001
427	0	0.0296	0.0296	0.0236	0.543508	0.0237	0.0237	0.0207	0.476721	0.0268	0.0268	0.0218	0.502054	0.0266	0.0266	0.0216	0.497448	0.026	0.026	0.021	0.48363	0.0312	0.0312	0.0232	0.534296	0.0257	0.0257	0.0207	0.476721	0	0
428	0.0001	0.0294	0.0292	0.0232	0.534296	0.0239	0.0237	0.0207	0.476721	0.0265	0.0261	0.0211	0.485933	0.0266	0.0264	0.0214	0.492842	0.026	0.0258	0.0208	0.479024	0.0313	0.0311	0.0231	0.531993	0.0258	0.0256	0.0206	0.474418	0.0003	0.0002
429	0.0001	0.0288	0.0287	0.0227	0.522781	0.023	0.0229	0.0199	0.458297	0.0261	0.0261	0.0211	0.485933	0.026	0.0259	0.0209	0.481327	0.0253	0.0252	0.0202	0.465206	0.0306	0.0305	0.0225	0.518175	0.0252	0.0251	0.0201	0.462903	0.0001	0.0001
430	0	0.0284	0.0283	0.0223	0.513569	0.0229	0.0228	0.0198	0.455994	0.0255	0.02535	0.02035	0.46866	0.0257	0.0256	0.0206	0.474418	0.0249	0.0248	0.0198	0.455994	0.0305	0.0304	0.0224	0.515872	0.0247	0.0246	0.0196	0.451388	0.0002	0.0001
431	0	0.0279	0.0279	0.0219	0.504357	0.0221	0.0221	0.0191	0.439873	0.0252	0.0252	0.0202	0.465206	0.025	0.025	0.02	0.4606	0.0244	0.0244	0.0194	0.446782	0.0296	0.0296	0.0216	0.497448	0.0243	0.0243	0.0193	0.444479	0	0
432	0	0.0279	0.0278	0.0218	0.502054	0.0222	0.0221	0.0191	0.439873	0.0249	#REF!	#REF!	#REF!	0.0252	0.0251	0.0201	0.462903	0.0243	0.0242	0.0192	0.442176	0.0297	0.0296	0.0216	0.497448	0.0242	0.0241	0.0191	0.439873	0.0002	0.0001
433	0	0.0275	0.0275	0.0215	0.495145	0.0214	0.0214	0.0184	0.423752	0.0245	#REF!	#REF!	#REF!	0.0243	0.0243	0.0193	0.444479	0.0239	0.0239	0.0189	0.435267	0.029	0.029	0.021	0.48363	0.0238	0.0238	0.0188	0.432964	0	0
434	0.0003	0.0272	0.02685	0.02085	0.480176	0.0217	0.02135	0.01835	0.422601	0.0244	#REF!	#REF!	#REF!	0.0245	0.02415	0.01915	0.441025	0.0236	0.02325	0.01825	0.420297	0.0291	0.02875	0.02075	0.477873	0.0235	0.02315	0.01815	0.417994	0.0004	0.00035
435	0	0.0265	0.0265	0.0205	0.472115	0.0206	0.0206	0.0176	0.405328	0.0237	#REF!	#REF!	#REF!	0.0234	0.0234	0.0184	0.423752	0.0232	0.0232	0.0182	0.419146	0.0281	0.0281	0.0201	0.462903	0.0228	0.0228	0.0178	0.409934	0	0
436	0.0001	0.0262	0.02595	0.01995	0.459449	0.0208	0.02055	0.01755	0.404176	0.0234	#REF!	#REF!	#REF!	0.0237	0.02345	0.01845	0.424903	0.0228	0.02255	0.01755	0.404176	0.0282	0.02795	0.01995	0.459448	0.0227	0.02245	0.01745	0.401874	0.0004	0.00025
437	0	0.0257	0.0257	0.0197	0.453691	0.02	0.02	0.017	0.39151	0.023	#REF!	#REF!	#REF!	0.0229	0.0229	0.0179	0.412237	0.0223	0.0223	0.0173	0.398419	0.0274	0.0274	0.0194	0.446782	0.0221	0.0221	0.0171	0.393813	0	0
438	0.0001	0.0256	0.02535	0.01935	0.44563	0.0202	0.01995	0.01695	0.390358	0.0228	#REF!	#REF!	#REF!	0.0231	0.02285	0.01785	0.411085	0.0221	0.02185	0.01685	0.388056	0.0274	0.02715	0.01915	0.441025	0.0219	0.02165	0.01665	0.383449	0.0004	0.00025
439	0	0.025	0.025	0.019	0.43757	0.0192	0.0192	0.0162	0.373086	0.0221	#REF!	#REF!	#REF!	0.0221	0.0221	0.0171	0.393813	0.0216	0.0216	0.0166	0.382298	0.0266	0.0266	0.0186	0.428358	0.0214	0.0214	0.0164	0.377692	0	0
440	0.0001	0.025	0.0246	0.0186	0.428358	0.0196	0.0192	0.0162	0.373086	0.0222	#REF!	#REF!	#REF!	0.0223	0.0219	0.0169	0.389207	0.0216	0.0212	0.0162	0.373086	0.0269	0.0265	0.0185	0.426055	0.0214	0.021	0.016	0.36848	0.0007	0.0004
441	0	0.0244	0.0244	0.0184	0.423752	0.0187	0.0187	0.0157	0.361571	0.0216	#REF!	#REF!	#REF!	0.0215	0.0215	0.0165	0.379995	0.021	0.021	0.016	0.36848	0.026	0.026	0.018	0.41454	0.0207	0.0207	0.0157	0.361571	0	0
442	0.0001	0.0241	0.02395	0.01795	0.413389	0.0188	0.01865	0.01565	0.36042	0.0216	#REF!	#REF!	#REF!	0.0216	0.02145	0.01645	0.378843	0.0208	0.02065	0.01565	0.360419	0.0261	0.02595	0.01795	0.413389	0.0207	0.02055	0.01555	0.358116	0.0002	0.00015
443	0	0.0236	0.0236	0.0176	0.405328	0.0179	0.0179	0.0149	0.343147	0.0209	#REF!	#REF!	#REF!	0.0207	0.0207	0.0157	0.361571	0.0203	0.0203	0.0153	0.352359	0.0252	0.0252	0.0172	0.396116	0.0202	0.0202	0.0152	0.350056	0	0

## Sheet: Exp 3 Tfinal
Experiment # 3 final time =6 November 2017				Average 600-700=0,001	absorption coefficients			Average 600-700=0,002	absorption coefficients			Average 600-700=0,001	absorption coefficients			Average 600-700=0,000	absorption coefficients			Average 600-700=0,000	absorption coefficients			Average 600-700=0,000	absorption coefficients			Average 600-700=0,000	absorption coefficients
Wavelength(l)	Blank1	Tank 1 +H	Absorbance -Blank	Absorbance- (600-700)	(m-1)	Tank 2 +H	Absorbance -Blank	Absorbance- (600-700)	(m-1)	Tank 3 +H	Absorbance -Blank	Absorbance- (600-700)	(m-1)	Tank 1 -H	Absorbance -Blank	Absorbance- (600-700)	(m-1)	Tank 2 -H	Absorbance -Blank	Absorbance- (600-700)	(m-1)	Tank 3 -H	Absorbance -Blank	Absorbance- (600-700)	(m-1)	Tank 4 -H	Absorbance -Blank	Absorbance- (600-700)	(m-1)	Blank2	Average blank
250	0.0001	0.4851	0.48505	0.48405	11.1477	0.4616	0.46155	0.45955	10.5834	0.4436	0.44355	0.44255	10.1919	0.5386	0.53855	0.53855	12.4028	0.5565	0.55645	0.55345	12.746	0.5636	0.56355	0.56155	12.9325	0.52041	0.52036	0.51636	11.8918	0	5e-05
251	0.0001	0.449	0.44895	0.44795	10.3163	0.4239	0.42385	0.42185	9.71521	0.4067	0.40665	0.40565	9.34212	0.5108	0.51075	0.51075	11.7626	0.5283	0.52825	0.52525	12.0965	0.5348	0.53475	0.53275	12.2692	0.48221	0.48216	0.47816	11.012	0	5e-05
252	0.0001	0.4199	0.41985	0.41885	9.64612	0.3936	0.39355	0.39155	9.0174	0.3771	0.37705	0.37605	8.66043	0.4878	0.48775	0.48775	11.2329	0.5043	0.50425	0.50125	11.5438	0.5106	0.51055	0.50855	11.7119	0.45111	0.45106	0.44706	10.2958	0	5e-05
253	0.0001	0.3959	0.39585	0.39485	9.0934	0.3707	0.37065	0.36865	8.49001	0.3529	0.35285	0.35185	8.10311	0.469	0.46895	0.46895	10.7999	0.485	0.48495	0.48195	11.0993	0.4914	0.49135	0.48935	11.2697	0.42691	0.42686	0.42286	9.73847	0	5e-05
254	0.0001	0.3764	0.37635	0.37535	8.64431	0.3504	0.35035	0.34835	8.0225	0.3335	0.33345	0.33245	7.65632	0.4531	0.45305	0.45305	10.4337	0.4688	0.46875	0.46575	10.7262	0.4747	0.47465	0.47265	10.8851	0.40671	0.40666	0.40266	9.27326	0	5e-05
255	0.0001	0.3603	0.36025	0.35925	8.27353	0.3336	0.33355	0.33155	7.6356	0.317	0.31695	0.31595	7.27633	0.4401	0.44005	0.44005	10.1344	0.4553	0.45525	0.45225	10.4153	0.4619	0.46185	0.45985	10.5903	0.38891	0.38886	0.38486	8.86333	0	5e-05
256	0	0.3467	0.3472	0.3462	7.97299	0.3198	0.3203	0.3183	7.33045	0.3032	0.3037	0.3027	6.97118	0.429	0.4295	0.4295	9.89138	0.4437	0.4442	0.4412	10.1608	0.4501	0.4506	0.4486	10.3313	0.3741	0.3746	0.3706	8.53492	-0.001	-0.0005
257	0	0.3358	0.3358	0.3348	7.71044	0.3086	0.3086	0.3066	7.061	0.2919	0.2919	0.2909	6.69943	0.42	0.42	0.42	9.6726	0.435	0.435	0.432	9.94896	0.4416	0.4416	0.4396	10.124	0.3649	0.3649	0.3609	8.31153	0	0
258	0.0001	0.3273	0.32725	0.32625	7.51354	0.3035	0.30345	0.30145	6.94239	0.2825	0.28245	0.28145	6.48179	0.4119	0.41185	0.41185	9.48491	0.4267	0.42665	0.42365	9.75666	0.4331	0.43305	0.43105	9.92708	0.3544	0.35435	0.35035	8.06856	0	5e-05
259	0.0001	0.3196	0.31955	0.31855	7.33621	0.2954	0.29535	0.29335	6.75585	0.2832	0.28315	0.28215	6.49791	0.4053	0.40525	0.40525	9.33291	0.4202	0.42015	0.41715	9.60696	0.4267	0.42665	0.42465	9.77969	0.3468	0.34675	0.34275	7.89353	0	5e-05
260	0	0.3124	0.3124	0.3114	7.17154	0.288	0.288	0.286	6.58658	0.2775	0.2775	0.2765	6.3678	0.3996	0.3996	0.3996	9.20279	0.414	0.414	0.411	9.46533	0.4203	0.4203	0.4183	9.63345	0.3392	0.3392	0.3352	7.71966	0	0
261	0	0.308	0.308	0.307	7.07021	0.2824	0.2824	0.2804	6.45761	0.2721	0.2721	0.2711	6.24343	0.3946	0.3946	0.3946	9.08764	0.4094	0.4094	0.4064	9.35939	0.4159	0.4159	0.4139	9.53212	0.3351	0.3351	0.3311	7.62523	0	0
262	0	0.3031	0.3036	0.3026	6.96888	0.2771	0.2776	0.2756	6.34707	0.2681	0.2686	0.2676	6.16283	0.3901	0.3906	0.3906	8.99552	0.4043	0.4048	0.4018	9.25345	0.4106	0.4111	0.4091	9.42157	0.3297	0.3302	0.3262	7.51239	-0.001	-0.0005
263	0	0.299	0.299	0.298	6.86294	0.2729	0.2729	0.2709	6.23883	0.2636	0.2636	0.2626	6.04768	0.3863	0.3863	0.3863	8.89649	0.4009	0.4009	0.3979	9.16364	0.4071	0.4071	0.4051	9.32945	0.325	0.325	0.321	7.39263	0	0
264	0.0001	0.2949	0.29485	0.29385	6.76737	0.2687	0.26865	0.26665	6.14095	0.2602	0.26015	0.25915	5.96822	0.3831	0.38305	0.38305	8.82164	0.397	0.39695	0.39395	9.07267	0.4032	0.40315	0.40115	9.23848	0.3217	0.32165	0.31765	7.31548	0	5e-05
265	0.0001	0.2921	0.29205	0.29105	6.70288	0.2655	0.26545	0.26345	6.06725	0.2564	0.25635	0.25535	5.88071	0.3799	0.37985	0.37985	8.74795	0.3941	0.39405	0.39105	9.00588	0.4005	0.40045	0.39845	9.1763	0.3213	0.32125	0.31725	7.30627	0	5e-05
266	0.0001	0.2892	0.28965	0.28865	6.64761	0.2625	0.26295	0.26095	6.00968	0.2534	0.25385	0.25285	5.82314	0.3772	0.37765	0.37765	8.69728	0.3911	0.39155	0.38855	8.94831	0.3974	0.39785	0.39585	9.11643	0.3182	0.31865	0.31465	7.24639	-0.001	-0.00045
267	0.0001	0.2866	0.28655	0.28555	6.57622	0.2647	0.26465	0.26265	6.04883	0.2517	0.25165	0.25065	5.77247	0.3747	0.37465	0.37465	8.62819	0.3889	0.38885	0.38585	8.88613	0.3951	0.39505	0.39305	9.05194	0.3154	0.31535	0.31135	7.17039	0	5e-05
268	0.0001	0.3039	0.30385	0.30285	6.97464	0.2621	0.26205	0.26005	5.98895	0.2494	0.24935	0.24835	5.7195	0.3725	0.37245	0.37245	8.57752	0.3862	0.38615	0.38315	8.82394	0.3923	0.39225	0.39025	8.98746	0.31356	0.31351	0.30951	7.12802	0	5e-05
269	0.0001	0.302	0.30195	0.30095	6.93088	0.26	0.25995	0.25795	5.94059	0.2532	0.25315	0.25215	5.80701	0.3704	0.37035	0.37035	8.52916	0.3846	0.38455	0.38155	8.7871	0.3905	0.39045	0.38845	8.946	0.31156	0.31151	0.30751	7.08196	0	5e-05
270	0.0001	0.2999	0.30035	0.29935	6.89403	0.2577	0.25815	0.25615	5.89913	0.251	0.25145	0.25045	5.76786	0.3683	0.36875	0.36875	8.49231	0.3819	0.38235	0.37935	8.73643	0.3881	0.38855	0.38655	8.90225	0.31006	0.31051	0.30651	7.05893	-0.001	-0.00045
271	0	0.2985	0.2985	0.2975	6.85142	0.2563	0.2563	0.2543	5.85653	0.2513	0.2513	0.2503	5.76441	0.3662	0.3662	0.3662	8.43359	0.3802	0.3802	0.3772	8.68692	0.3864	0.3864	0.3844	8.85273	0.30956	0.30956	0.30556	7.03705	0	0
272	0.0004	0.297	0.2968	0.2958	6.81227	0.2544	0.2542	0.2522	5.80817	0.2498	0.2496	0.2486	5.72526	0.3646	0.3644	0.3644	8.39213	0.3783	0.3781	0.3751	8.63855	0.3848	0.3846	0.3826	8.81128	0.30756	0.30736	0.30336	6.98638	0	0.0002
273	0	0.2951	0.2951	0.2941	6.77312	0.2527	0.2527	0.2507	5.77362	0.2482	0.2482	0.2472	5.69302	0.3628	0.3628	0.3628	8.35528	0.3765	0.3765	0.3735	8.60171	0.3826	0.3826	0.3806	8.76522	0.30666	0.30666	0.30266	6.97026	0	0
274	0	0.2932	0.2937	0.2927	6.74088	0.252	0.2525	0.2505	5.76902	0.2466	0.2471	0.2461	5.66768	0.3612	0.3617	0.3617	8.32995	0.3748	0.3753	0.3723	8.57407	0.3812	0.3817	0.3797	8.74449	0.30422	0.30472	0.30072	6.92558	-0.001	-0.0005
275	0.0001	0.2947	0.29465	0.29365	6.76276	0.2518	0.25175	0.24975	5.75174	0.2455	0.24545	0.24445	5.62968	0.3595	0.35945	0.35945	8.27813	0.3733	0.37325	0.37025	8.52686	0.3795	0.37945	0.37745	8.69267	0.30432	0.30427	0.30027	6.91522	0	5e-05
276	0.0002	0.2929	0.2933	0.2923	6.73167	0.2511	0.2515	0.2495	5.74599	0.244	0.2444	0.2434	5.6055	0.3579	0.3583	0.3583	8.25165	0.3714	0.3718	0.3688	8.49346	0.3777	0.3781	0.3761	8.66158	0.30342	0.30382	0.29982	6.90485	-0.001	-0.0004
277	0	0.2918	0.2918	0.2908	6.69712	0.2493	0.2493	0.2473	5.69532	0.2435	0.2435	0.2425	5.58478	0.3563	0.3563	0.3563	8.20559	0.3701	0.3701	0.3671	8.45431	0.3762	0.3762	0.3742	8.61783	0.30312	0.30312	0.29912	6.88873	0	0
278	0.0002	0.2906	0.2905	0.2895	6.66718	0.2491	0.249	0.247	5.68841	0.2425	0.2424	0.2414	5.55944	0.3552	0.3551	0.3551	8.17795	0.3684	0.3683	0.3653	8.41286	0.3748	0.3747	0.3727	8.58328	0.30242	0.30232	0.29832	6.87031	0	0.0001
279	0.0001	0.2893	0.28925	0.28825	6.6384	0.2487	0.24865	0.24665	5.68035	0.2412	0.24115	0.24015	5.53065	0.3535	0.35345	0.35345	8.13995	0.367	0.36695	0.36395	8.38177	0.373	0.37295	0.37095	8.54298	0.30172	0.30167	0.29767	6.85534	0	5e-05
280	0.0002	0.2882	0.2881	0.2871	6.61191	0.2485	0.2484	0.2464	5.67459	0.24	0.2399	0.2389	5.50187	0.3519	0.3518	0.3518	8.10195	0.3655	0.3654	0.3624	8.34607	0.3714	0.3713	0.3693	8.50498	0.29982	0.29972	0.29572	6.81043	0	0.0001
281	0	0.2872	0.2872	0.2862	6.59119	0.2479	0.2479	0.2459	5.66308	0.2389	0.2389	0.2379	5.47884	0.3504	0.3504	0.3504	8.06971	0.3641	0.3641	0.3611	8.31613	0.37	0.37	0.368	8.47504	0.29932	0.29932	0.29532	6.80122	0	0
282	0.0001	0.2859	0.28585	0.28485	6.5601	0.2473	0.24725	0.24525	5.64811	0.2386	0.23855	0.23755	5.47078	0.3493	0.34925	0.34925	8.04323	0.3624	0.36235	0.35935	8.27583	0.3684	0.36835	0.36635	8.43704	0.29892	0.29887	0.29487	6.79086	0	5e-05
283	0.0001	0.2849	0.28485	0.28385	6.53707	0.2465	0.24645	0.24445	5.62968	0.2374	0.23735	0.23635	5.44314	0.3475	0.34745	0.34745	8.00177	0.3609	0.36085	0.35785	8.24129	0.3668	0.36675	0.36475	8.40019	0.29712	0.29707	0.29307	6.7494	0	5e-05
284	0.0001	0.2835	0.28345	0.28245	6.50482	0.2454	0.24535	0.24335	5.60435	0.2361	0.23605	0.23505	5.4132	0.3461	0.34605	0.34605	7.96953	0.3592	0.35915	0.35615	8.20213	0.3656	0.36555	0.36355	8.37256	0.29552	0.29547	0.29147	6.71255	0	5e-05
285	0.0001	0.2825	0.28245	0.28145	6.48179	0.2449	0.24485	0.24285	5.59284	0.2349	0.23485	0.23385	5.38557	0.3446	0.34455	0.34455	7.93499	0.3578	0.35775	0.35475	8.16989	0.3637	0.36365	0.36165	8.3288	0.29392	0.29387	0.28987	6.67571	0	5e-05
286	0	0.2813	0.2813	0.2803	6.45531	0.243	0.243	0.241	5.55023	0.2367	0.2367	0.2357	5.42817	0.3429	0.3429	0.3429	7.89699	0.3565	0.3565	0.3535	8.1411	0.3621	0.3621	0.3601	8.2931	0.29222	0.29222	0.28822	6.63771	0	0
287	0	0.2815	0.2815	0.2805	6.45991	0.2426	0.2426	0.2406	5.54102	0.2357	0.2357	0.2347	5.40514	0.3415	0.3415	0.3415	7.86475	0.3546	0.3546	0.3516	8.09735	0.3606	0.3606	0.3586	8.25856	0.29072	0.29072	0.28672	6.60316	0	0
288	0	0.2801	0.2801	0.2791	6.42767	0.2417	0.2417	0.2397	5.52029	0.2383	0.2383	0.2373	5.46502	0.3399	0.3399	0.3399	7.8279	0.3533	0.3533	0.3503	8.06741	0.359	0.359	0.357	8.22171	0.28882	0.28882	0.28482	6.5594	0	0
289	0.0001	0.2787	0.27865	0.27765	6.39428	0.2412	0.24115	0.23915	5.50762	0.2368	0.23675	0.23575	5.42932	0.3383	0.33825	0.33825	7.7899	0.3514	0.35135	0.34835	8.0225	0.3574	0.35735	0.35535	8.18371	0.28652	0.28647	0.28247	6.50528	0	5e-05
290	0	0.2775	0.2775	0.2765	6.36779	0.2399	0.2399	0.2379	5.47884	0.2357	0.2357	0.2347	5.40514	0.3364	0.3364	0.3364	7.74729	0.3496	0.3496	0.3466	7.9822	0.3555	0.3555	0.3535	8.1411	0.28692	0.28692	0.28292	6.51565	0	0
291	0.0001	0.2756	0.27555	0.27455	6.32289	0.2383	0.23825	0.23625	5.44084	0.2337	0.23365	0.23265	5.35793	0.3349	0.33485	0.33485	7.7116	0.3478	0.34775	0.34475	7.93959	0.3536	0.35355	0.35155	8.0962	0.28498	0.28493	0.28093	6.46982	0	5e-05
292	0.0001	0.274	0.27395	0.27295	6.28604	0.2365	0.23645	0.23445	5.39938	0.2321	0.23205	0.23105	5.32108	0.3327	0.33265	0.33265	7.66093	0.3458	0.34575	0.34275	7.89353	0.3516	0.35155	0.34955	8.05014	0.28378	0.28373	0.27973	6.44218	0	5e-05
293	0.0001	0.2719	0.27235	0.27135	6.24919	0.2339	0.23435	0.23235	5.35102	0.231	0.23145	0.23045	5.30726	0.3309	0.33135	0.33135	7.63099	0.3438	0.34425	0.34125	7.85899	0.3497	0.35015	0.34815	8.01789	0.28128	0.28173	0.27773	6.39612	-0.001	-0.00045
294	0.0001	0.2718	0.27175	0.27075	6.23537	0.2311	0.23105	0.22905	5.27502	0.2298	0.22975	0.22875	5.26811	0.3288	0.32875	0.32875	7.57111	0.3416	0.34155	0.33855	7.79681	0.3475	0.34745	0.34545	7.95571	0.27838	0.27833	0.27433	6.31782	0	5e-05
295	0.0002	0.2696	0.2695	0.2685	6.18356	0.2309	0.2308	0.2288	5.26926	0.2284	0.2283	0.2273	5.23472	0.3264	0.3263	0.3263	7.51469	0.3394	0.3393	0.3363	7.74499	0.3451	0.345	0.343	7.89929	0.27558	0.27548	0.27148	6.25218	0	0.0001
296	0	0.2671	0.2676	0.2666	6.1398	0.2392	0.2397	0.2377	5.47423	0.2259	0.2264	0.2254	5.19096	0.3239	0.3244	0.3244	7.47093	0.3368	0.3373	0.3343	7.69893	0.3427	0.3432	0.3412	7.85784	0.27228	0.27278	0.26878	6.19	-0.001	-0.0005
297	0	0.2642	0.2647	0.2637	6.07301	0.2387	0.2392	0.2372	5.46272	0.223	0.2235	0.2225	5.12417	0.3214	0.3219	0.3219	7.41336	0.3341	0.3346	0.3316	7.63675	0.3399	0.3404	0.3384	7.79335	0.26945	0.26995	0.26595	6.12483	-0.001	-0.0005
298	0.0002	0.2613	0.2612	0.2602	5.99241	0.2343	0.2342	0.2322	5.34757	0.2198	0.2197	0.2187	5.03666	0.3188	0.3187	0.3187	7.33966	0.3317	0.3316	0.3286	7.56766	0.3375	0.3374	0.3354	7.72426	0.26645	0.26635	0.26235	6.04192	0	0.0001
299	0	0.2579	0.2584	0.2574	5.92792	0.2329	0.2334	0.2314	5.32914	0.2168	0.2173	0.2163	4.98139	0.3158	0.3163	0.3163	7.28439	0.3283	0.3288	0.3258	7.50317	0.3342	0.3347	0.3327	7.66208	0.26265	0.26315	0.25915	5.96822	-0.001	-0.0005
300	0.0003	0.2556	0.25545	0.25445	5.85998	0.2302	0.23005	0.22805	5.25199	0.2199	0.21975	0.21875	5.03781	0.3131	0.31295	0.31295	7.20724	0.3253	0.32515	0.32215	7.41911	0.3312	0.33105	0.32905	7.57802	0.25865	0.2585	0.2545	5.86113	0	0.00015
301	0.0001	0.2518	0.25175	0.25075	5.77477	0.2477	0.24765	0.24565	5.65732	0.219	0.21895	0.21795	5.01939	0.3094	0.30935	0.30935	7.12433	0.3218	0.32175	0.31875	7.34081	0.3276	0.32755	0.32555	7.49742	0.25405	0.254	0.25	5.7575	0	5e-05
302	0.0002	0.2478	0.2477	0.2467	5.6815	0.2432	0.2431	0.2411	5.55253	0.2147	0.2146	0.2136	4.91921	0.306	0.3059	0.3059	7.04488	0.3182	0.3181	0.3151	7.25675	0.3241	0.324	0.322	7.41566	0.25235	0.25225	0.24825	5.7172	0	0.0001
303	0.0001	0.243	0.24295	0.24195	5.57211	0.2385	0.23845	0.23645	5.44544	0.2103	0.21025	0.20925	4.81903	0.302	0.30195	0.30195	6.95391	0.314	0.31395	0.31095	7.16118	0.32	0.31995	0.31795	7.32239	0.24665	0.2466	0.2426	5.58708	0	5e-05
304	0.0001	0.2382	0.23815	0.23715	5.46156	0.2334	0.23335	0.23135	5.32799	0.2052	0.20515	0.20415	4.70157	0.2978	0.29775	0.29775	6.85718	0.3101	0.31005	0.30705	7.07136	0.3157	0.31565	0.31365	7.22336	0.24115	0.2411	0.2371	5.46041	0	5e-05
305	0.0001	0.2325	0.23245	0.23145	5.33029	0.2365	0.23645	0.23445	5.39938	0.2004	0.20035	0.19935	4.59103	0.2934	0.29335	0.29335	6.75585	0.3054	0.30535	0.30235	6.96312	0.3111	0.31105	0.30905	7.11742	0.23495	0.2349	0.2309	5.31763	0	5e-05
306	0	0.2266	0.2266	0.2256	5.19557	0.2301	0.2301	0.2281	5.25314	0.1941	0.1941	0.1931	4.44709	0.2886	0.2886	0.2886	6.64646	0.3004	0.3004	0.2974	6.84912	0.3063	0.3063	0.3043	7.00803	0.23095	0.23095	0.22695	5.22666	0	0
307	0.0001	0.2225	0.22245	0.22145	5.09999	0.2237	0.22365	0.22165	5.1046	0.1877	0.18765	0.18665	4.29855	0.2837	0.28365	0.28365	6.53246	0.2954	0.29535	0.29235	6.73282	0.3011	0.30105	0.29905	6.88712	0.22465	0.2246	0.2206	5.08042	0	5e-05
308	0.0002	0.2159	0.2158	0.2148	4.94684	0.2166	0.2165	0.2145	4.93994	0.181	0.1809	0.1799	4.1431	0.2787	0.2786	0.2786	6.41616	0.2905	0.2904	0.2874	6.61882	0.296	0.2959	0.2939	6.76852	0.21725	0.21715	0.21315	4.90884	0	0.0001
309	0	0.209	0.2095	0.2085	4.80176	0.2124	0.2129	0.2109	4.85703	0.1738	0.1743	0.1733	3.9911	0.2728	0.2733	0.2733	6.2941	0.2844	0.2849	0.2819	6.49216	0.2898	0.2903	0.2883	6.63955	0.20955	0.21005	0.20605	4.74533	-0.001	-0.0005
310	0.0001	0.2016	0.20155	0.20055	4.61867	0.2049	0.20485	0.20285	4.67164	0.1676	0.16755	0.16655	3.83565	0.2671	0.26705	0.26705	6.15016	0.2785	0.27845	0.27545	6.34361	0.284	0.28395	0.28195	6.49331	0.20365	0.2036	0.1996	4.59679	0	5e-05
311	0	0.1936	0.1936	0.1926	4.43558	0.1966	0.1966	0.1946	4.48164	0.1603	0.1603	0.1593	3.66868	0.2612	0.2612	0.2612	6.01544	0.2723	0.2723	0.2693	6.20198	0.2776	0.2776	0.2756	6.34707	0.19585	0.19585	0.19185	4.41831	0	0
312	0.0002	0.1911	0.191	0.19	4.3757	0.1887	0.1886	0.1866	4.2974	0.1534	0.1533	0.1523	3.50747	0.2551	0.255	0.255	5.87265	0.266	0.2659	0.2629	6.05459	0.2715	0.2714	0.2694	6.20428	0.18765	0.18755	0.18355	4.22716	0	0.0001
313	0	0.1827	0.1832	0.1822	4.19607	0.1912	0.1917	0.1897	4.36879	0.1452	0.1457	0.1447	3.33244	0.2485	0.249	0.249	5.73447	0.2594	0.2599	0.2569	5.91641	0.2648	0.2653	0.2633	6.0638	0.17845	0.17895	0.17495	4.0291	-0.001	-0.0005
314	0	0.1743	0.1743	0.1733	3.9911	0.1824	0.1824	0.1804	4.15461	0.1487	0.1487	0.1477	3.40153	0.2422	0.2422	0.2422	5.57787	0.253	0.253	0.25	5.7575	0.2583	0.2583	0.2563	5.90259	0.16945	0.16945	0.16545	3.81031	0	0
315	0	0.1699	0.1704	0.1694	3.90128	0.1739	0.1744	0.1724	3.97037	0.1402	0.1407	0.1397	3.21729	0.2352	0.2357	0.2357	5.42817	0.2458	0.2463	0.2433	5.6032	0.2514	0.2519	0.2499	5.7552	0.16215	0.16265	0.15865	3.65371	-0.001	-0.0005
316	0	0.1614	0.1614	0.1604	3.69401	0.165	0.165	0.163	3.75389	0.1312	0.1312	0.1302	2.99851	0.2286	0.2286	0.2286	5.26466	0.2391	0.2391	0.2361	5.43738	0.2444	0.2444	0.2424	5.58247	0.15211	0.15211	0.14811	3.41097	0	0
317	0.0001	0.153	0.15345	0.15245	3.51092	0.156	0.15645	0.15445	3.55698	0.1224	0.12285	0.12185	2.80621	0.2219	0.22235	0.22235	5.12072	0.2323	0.23275	0.22975	5.29114	0.2377	0.23815	0.23615	5.43853	0.14281	0.14326	0.13926	3.20716	-0.001	-0.00045
318	0.0001	0.1448	0.14475	0.14375	3.31056	0.1474	0.14735	0.14535	3.34741	0.1137	0.11365	0.11265	2.59433	0.2159	0.21585	0.21585	4.97103	0.2261	0.22605	0.22305	5.13684	0.2314	0.23135	0.22935	5.28193	0.13771	0.13766	0.13366	3.07819	0	5e-05
319	0.0002	0.1461	0.1465	0.1455	3.35087	0.1388	0.1392	0.1372	3.15972	0.1064	0.1068	0.1058	2.43657	0.2089	0.2093	0.2093	4.82018	0.2191	0.2195	0.2165	4.98599	0.2244	0.2248	0.2228	5.13108	0.12901	0.12941	0.12541	2.88819	-0.001	-0.0004
320	0.0001	0.1379	0.13785	0.13685	3.15166	0.1301	0.13005	0.12805	2.94899	0.099	0.09895	0.09795	2.25579	0.2027	0.20265	0.20265	4.66703	0.2127	0.21265	0.20965	4.82824	0.2175	0.21745	0.21545	4.96181	0.11971	0.11966	0.11566	2.66365	0	5e-05
321	0.0002	0.1297	0.1301	0.1291	2.97317	0.1218	0.1222	0.1202	2.76821	0.0915	0.0919	0.0909	2.09343	0.1964	0.1968	0.1968	4.5323	0.2057	0.2061	0.2031	4.67739	0.2111	0.2115	0.2095	4.82479	0.11091	0.11131	0.10731	2.47135	-0.001	-0.0004
322	0	0.1234	0.1239	0.1229	2.83039	0.1141	0.1146	0.1126	2.59318	0.0837	0.0842	0.0832	1.9161	0.1899	0.1904	0.1904	4.38491	0.1994	0.1999	0.1969	4.53461	0.2047	0.2052	0.2032	4.6797	0.10291	0.10341	0.09941	2.28941	-0.001	-0.0005
323	0	0.1156	0.1156	0.1146	2.63924	0.106	0.106	0.104	2.39512	0.0755	0.0755	0.0745	1.71573	0.1844	0.1844	0.1844	4.24673	0.1934	0.1934	0.1904	4.38491	0.1987	0.1987	0.1967	4.53	0.09811	0.09811	0.09411	2.16735	0	0
324	0.0003	0.1084	0.10825	0.10725	2.46997	0.0985	0.09835	0.09635	2.21894	0.0688	0.06865	0.06765	1.55798	0.1787	0.17855	0.17855	4.11201	0.1879	0.18775	0.18475	4.25479	0.1935	0.19335	0.19135	4.40679	0.09231	0.09216	0.08816	2.03032	0	0.00015
325	0.0001	0.1116	0.11155	0.11055	2.54597	0.1045	0.10445	0.10245	2.35942	0.0612	0.06115	0.06015	1.38525	0.1732	0.17315	0.17315	3.98764	0.1823	0.18225	0.17925	4.12813	0.1875	0.18745	0.18545	4.27091	0.08471	0.08466	0.08066	1.8576	0	5e-05
326	0	0.105	0.105	0.104	2.39512	0.0976	0.0976	0.0956	2.20167	0.0663	0.0663	0.0653	1.50386	0.1677	0.1677	0.1677	3.86213	0.1769	0.1769	0.1739	4.00492	0.182	0.182	0.18	4.1454	0.0774	0.0774	0.0734	1.6904	0	0
327	0	0.0988	0.0988	0.0978	2.25233	0.0995	0.0995	0.0975	2.24543	0.0604	0.0604	0.0594	1.36798	0.1629	0.1629	0.1629	3.75159	0.1717	0.1717	0.1687	3.88516	0.1772	0.1772	0.1752	4.03486	0.0729	0.0729	0.0689	1.58677	0	0
328	0.0005	0.0922	0.09195	0.09095	2.09458	0.0971	0.09685	0.09485	2.1844	0.0541	0.0546	0.0536	1.23441	0.1579	0.15765	0.15765	3.63068	0.1662	0.16595	0.16295	3.75274	0.1729	0.17265	0.17065	3.93007	0.0674	0.06715	0.06315	1.45434	0	0.00025
329	0.0005	0.0889	0.08915	0.08815	2.03009	0.0905	0.09075	0.08875	2.04391	0.05	0.0504	0.0494	1.13768	0.1539	0.15415	0.15415	3.55007	0.1614	0.16165	0.15865	3.65371	0.1672	0.16745	0.16545	3.81031	0.0605	0.06075	0.05675	1.30695	-0.001	-0.00025
330	0	0.0842	0.0842	0.0832	1.9161	0.0857	0.0857	0.0837	1.92761	0.0456	0.0461	0.0451	1.03865	0.1482	0.1482	0.1482	3.41305	0.1578	0.1578	0.1548	3.56504	0.1627	0.1627	0.1607	3.70092	0.0562	0.0562	0.0522	1.20217	0	0
331	0	0.0796	0.0796	0.0786	1.81016	0.0809	0.0809	0.0789	1.81707	0.0395	0.03935	0.03835	0.883201	0.1449	0.1449	0.1449	3.33705	0.1527	0.1527	0.1497	3.44759	0.1585	0.1585	0.1565	3.6042	0.0515	0.0515	0.0475	1.09392	0	0
332	0	0.0767	0.0767	0.0757	1.74337	0.0944	0.0944	0.0924	2.12797	0.0357	0.0362	0.0352	0.810656	0.1417	0.1417	0.1417	3.26335	0.1503	0.1503	0.1473	3.39232	0.1557	0.1557	0.1537	3.53971	0.04744	0.04744	0.04344	1.00042	0	0
333	0.0003	0.0712	0.07105	0.07005	1.61325	0.0892	0.08905	0.08705	2.00476	0.0309	0.0314	0.0304	0.700112	0.1392	0.13905	0.13905	3.20232	0.1463	0.14615	0.14315	3.29674	0.1531	0.15295	0.15095	3.47638	0.04264	0.04249	0.03849	0.886425	0	0.00015
334	0.0001	0.0675	0.06795	0.06695	1.54186	0.0852	0.08565	0.08365	1.92646	0.0273	0.0278	0.0268	0.617204	0.1351	0.13555	0.13555	3.12172	0.1421	0.14255	0.13955	3.21384	0.1479	0.14835	0.14635	3.37044	0.03954	0.03999	0.03599	0.82885	-0.001	-0.00045
335	0.0002	0.0649	0.0648	0.0638	1.46931	0.0813	0.0812	0.0792	1.82398	0.0238	0.0243	0.0233	0.536599	0.1329	0.1328	0.1328	3.05838	0.1401	0.14	0.137	3.15511	0.1457	0.1456	0.1436	3.30711	0.03674	0.03664	0.03264	0.751699	0	0.0001
336	0.0003	0.0596	0.05945	0.05845	1.3461	0.0781	0.07795	0.07595	1.74913	0.0214	0.0219	0.0209	0.481327	0.1292	0.12905	0.12905	2.97202	0.1374	0.13725	0.13425	3.09178	0.1433	0.14315	0.14115	3.25068	0.03424	0.03409	0.03009	0.692973	0	0.00015
337	0.0004	0.0559	0.0557	0.0547	1.25974	0.0731	0.0729	0.0709	1.63283	0.045	0.04485	0.04385	1.00987	0.1267	0.1265	0.1265	2.9133	0.1339	0.1337	0.1307	3.01002	0.1401	0.1399	0.1379	3.17584	0.03124	0.03104	0.02704	0.622731	0	0.0002
338	0	0.053	0.053	0.052	1.19756	0.0768	0.0768	0.0748	1.72264	0.0426	0.0429	0.0419	0.964957	0.1236	0.1236	0.1236	2.84651	0.1313	0.1313	0.1283	2.95475	0.1364	0.1364	0.1344	3.09523	0.02854	0.02854	0.02454	0.565156	0	0
339	0	0.0501	0.0501	0.0491	1.13077	0.0744	0.0744	0.0724	1.66737	0.0416	0.04145	0.04045	0.931563	0.121	0.121	0.121	2.78663	0.1286	0.1286	0.1256	2.89257	0.1346	0.1346	0.1326	3.05378	0.02544	0.02544	0.02144	0.493763	0	0
340	0	0.0469	0.0474	0.0464	1.06859	0.071	0.0715	0.0695	1.60058	0.0405	0.0405	0.0395	0.909685	0.1182	0.1187	0.1187	2.73366	0.1254	0.1259	0.1229	2.83039	0.1318	0.1323	0.1303	3.00081	0.02294	0.02344	0.01944	0.447703	-0.001	-0.0005
341	0.0002	0.0439	0.0443	0.0433	0.997199	0.0676	0.068	0.066	1.51998	0.0384	0.03835	0.03735	0.860171	0.116	0.1164	0.1164	2.68069	0.1234	0.1238	0.1208	2.78202	0.129	0.1294	0.1274	2.93402	0.02074	0.02114	0.01714	0.394734	-0.001	-0.0004
342	0	0.0415	0.042	0.041	0.94423	0.0646	0.0651	0.0631	1.45319	0.0377	0.0382	0.0372	0.856716	0.1138	0.1143	0.1143	2.63233	0.1208	0.1213	0.1183	2.72445	0.1255	0.126	0.124	2.85572	0.01944	0.01994	0.01594	0.367098	-0.001	-0.0005
343	0.0003	0.0383	0.03815	0.03715	0.855565	0.0615	0.06135	0.05935	1.36683	0.0334	0.0339	0.0329	0.757687	0.1121	0.11195	0.11195	2.57821	0.1193	0.11915	0.11615	2.67493	0.1244	0.12425	0.12225	2.81542	0.01641	0.01626	0.01226	0.282348	0	0.00015
344	0	0.0357	0.0362	0.0352	0.810656	0.0589	0.0594	0.0574	1.32192	0.0324	0.0329	0.0319	0.734657	0.1091	0.1096	0.1096	2.52409	0.1167	0.1172	0.1142	2.63003	0.122	0.1225	0.1205	2.77511	0.01451	0.01501	0.01101	0.25356	-0.001	-0.0005
345	0	0.0364	0.0369	0.0359	0.826777	0.0661	0.0666	0.0646	1.48774	0.0286	0.0291	0.0281	0.647143	0.1068	0.1073	0.1073	2.47112	0.1142	0.1147	0.1117	2.57245	0.1194	0.1199	0.1179	2.71524	0.01281	0.01331	0.00931	0.214409	-0.001	-0.0005
346	0	0.0332	0.0337	0.0327	0.753081	0.063	0.0635	0.0615	1.41635	0.0264	0.0269	0.0259	0.596477	0.1046	0.1051	0.1051	2.42045	0.1122	0.1127	0.1097	2.52639	0.1168	0.1173	0.1153	2.65536	0.01081	0.01131	0.00731	0.168349	-0.001	-0.0005
347	0	0.031	0.0315	0.0305	0.702415	0.0606	0.0611	0.0591	1.36107	0.0252	0.0251	0.0241	0.555023	0.1027	0.1032	0.1032	2.3767	0.1098	0.1103	0.1073	2.47112	0.1153	0.1158	0.1138	2.62081	0.00751	0.00801	0.00401	0.0923503	-0.001	-0.0005
348	0	0.0283	0.0288	0.0278	0.640234	0.0578	0.0583	0.0563	1.29659	0.0234	0.0239	0.0229	0.527387	0.1007	0.1012	0.1012	2.33064	0.1074	0.1079	0.1049	2.41585	0.113	0.1135	0.1115	2.56785	0.00531	0.00581	0.00181	0.0416843	-0.001	-0.0005
349	0.0003	0.0262	0.02605	0.02505	0.576901	0.0552	0.05505	0.05305	1.22174	0.0205	0.0202	0.0192	0.442176	0.0987	0.09855	0.09855	2.26961	0.1059	0.10575	0.10275	2.36633	0.1117	0.11155	0.10955	2.52294	0.02421	0.02406	0.02006	0.461982	0	0.00015
350	0.0004	0.0235	0.0238	0.0228	0.525084	0.0522	0.0525	0.0505	1.16302	0.0179	0.0184	0.0174	0.400722	0.0973	0.0976	0.0976	2.24773	0.1038	0.1041	0.1011	2.32833	0.1091	0.1094	0.1074	2.47342	0.02091	0.02121	0.01721	0.396346	-0.001	-0.0003
351	0.0003	0.0214	0.02125	0.02025	0.466357	0.0501	0.04995	0.04795	1.10429	0.0156	0.0161	0.0151	0.347753	0.0951	0.09495	0.09495	2.1867	0.1019	0.10175	0.09875	2.27421	0.1073	0.10715	0.10515	2.4216	0.01811	0.01796	0.01396	0.321499	0	0.00015
352	0	0.0185	0.0185	0.0175	0.403025	0.0477	0.0477	0.0457	1.05247	0.0162	0.0161	0.0151	0.347753	0.0935	0.0935	0.0935	2.15331	0.1001	0.1001	0.0971	2.23621	0.1051	0.1051	0.1031	2.37439	0.01521	0.01521	0.01121	0.258166	0	0
353	0.0001	0.0174	0.01735	0.01635	0.37654	0.0459	0.04585	0.04385	1.00987	0.017	0.0174	0.0164	0.377692	0.0916	0.09155	0.09155	2.1084	0.0984	0.09835	0.09535	2.19591	0.1038	0.10375	0.10175	2.3433	0.01322	0.01317	0.00917	0.211185	0	5e-05
354	0	0.0147	0.0152	0.0142	0.327026	0.0442	0.0447	0.0427	0.983381	0.0161	0.01655	0.01555	0.358116	0.0888	0.0893	0.0893	2.05658	0.096	0.0965	0.0935	2.15331	0.1013	0.1018	0.0998	2.29839	0.01152	0.01202	0.00802	0.184701	-0.001	-0.0005
355	0	0.0133	0.0138	0.0128	0.294784	0.0423	0.0428	0.0408	0.939624	0.0146	0.0151	0.0141	0.324723	0.0876	0.0881	0.0881	2.02894	0.0946	0.0951	0.0921	2.12106	0.0995	0.1	0.098	2.25694	0.02862	0.02912	0.02512	0.578514	-0.001	-0.0005
356	0	0.0104	0.0109	0.0099	0.227997	0.0394	0.0399	0.0379	0.872837	0.0134	0.0139	0.0129	0.297087	0.0855	0.086	0.086	1.98058	0.0924	0.0929	0.0899	2.0704	0.0975	0.098	0.096	2.21088	0.02582	0.02632	0.02232	0.51403	-0.001	-0.0005
357	0	0.0088	0.0093	0.0083	0.191149	0.0377	0.0382	0.0362	0.833686	0.0111	0.0116	0.0106	0.244118	0.0836	0.0841	0.0841	1.93682	0.0908	0.0913	0.0883	2.03355	0.0957	0.0962	0.0942	2.16943	0.02392	0.02442	0.02042	0.470273	-0.001	-0.0005
358	0	0.0102	0.0107	0.0097	0.223391	0.0353	0.0358	0.0338	0.778414	0.0094	0.0099	0.0089	0.204967	0.0824	0.0829	0.0829	1.90919	0.0887	0.0892	0.0862	1.98519	0.0939	0.0944	0.0924	2.12797	0.02202	0.02252	0.01852	0.426516	-0.001	-0.0005
359	0.0002	0.0076	0.0075	0.0065	0.149695	0.0442	0.0441	0.0421	0.969563	0.0079	0.0079	0.0069	0.158907	0.0809	0.0808	0.0808	1.86082	0.0881	0.088	0.085	1.95755	0.0929	0.0928	0.0908	2.09112	0.01962	0.01952	0.01552	0.357426	0	0.0001
360	0	0.0053	0.0058	0.0048	0.110544	0.0422	0.0427	0.0407	0.937321	0.0099	0.0104	0.0094	0.216482	0.0789	0.0794	0.0794	1.82858	0.0852	0.0857	0.0827	1.90458	0.0913	0.0918	0.0898	2.06809	0.0168	0.0173	0.0133	0.306299	-0.001	-0.0005
361	0.0006	0.0037	0.0034	0.0024	0.055272	0.0404	0.0401	0.0381	0.877443	0.0102	0.0104	0.0094	0.216482	0.0776	0.0773	0.0773	1.78022	0.0839	0.0836	0.0806	1.85622	0.0896	0.0893	0.0873	2.01052	0.015	0.0147	0.0107	0.246421	0	0.0003
362	0	0.0018	0.0023	0.0013	0.029939	0.0383	0.0388	0.0368	0.847504	0.0083	0.0088	0.0078	0.179634	0.0759	0.0764	0.0764	1.75949	0.0822	0.0827	0.0797	1.83549	0.0874	0.0879	0.0859	1.97828	0.0128	0.0133	0.0093	0.214179	-0.001	-0.0005
363	0	0.0082	0.0087	0.0077	0.177331	0.0367	0.0372	0.0352	0.810656	0.0064	0.0061	0.0051	0.117453	0.0741	0.0746	0.0746	1.71804	0.0812	0.0817	0.0787	1.81246	0.0861	0.0866	0.0846	1.94834	0.0207	0.0212	0.0172	0.396116	-0.001	-0.0005
364	0.0002	0.006	0.0059	0.0049	0.112847	0.034	0.0339	0.0319	0.734657	0.0042	0.0047	0.0037	0.085211	0.0731	0.073	0.073	1.68119	0.0802	0.0801	0.0771	1.77561	0.085	0.0849	0.0829	1.90919	0.0188	0.0187	0.0147	0.338541	0	0.0001
365	0.0002	0.0045	0.0049	0.0039	0.089817	0.0325	0.0329	0.0309	0.711627	0.0026	0.0021	0.0011	0.025333	0.071	0.0714	0.0714	1.64434	0.0777	0.0781	0.0751	1.72955	0.0824	0.0828	0.0808	1.86082	0.0167	0.0171	0.0131	0.301693	-0.001	-0.0004
366	0.0001	0.0034	0.00385	0.00285	0.0656355	0.0314	0.03185	0.02985	0.687445	0.0042	0.00415	0.00315	0.0725445	0.0699	0.07035	0.07035	1.62016	0.0763	0.07675	0.07375	1.69846	0.0815	0.08195	0.07995	1.84125	0.0151	0.01555	0.01155	0.265996	-0.001	-0.00045
367	0	0.0022	0.0027	0.0017	0.039151	0.0292	0.0297	0.0277	0.637931	0.0021	0.0014	0.0004	0.009212	0.0681	0.0686	0.0686	1.57986	0.0746	0.0751	0.0721	1.66046	0.0793	0.0798	0.0778	1.79173	0.0132	0.0137	0.0097	0.223391	-0.001	-0.0005
368	0	0.0011	0.0016	0.0006	0.013818	0.0275	0.028	0.026	0.59878	0.0034	0.0044	0.0034	0.078302	0.0668	0.0673	0.0673	1.54992	0.0737	0.0742	0.0712	1.63974	0.0785	0.079	0.077	1.77331	0.0115	0.012	0.008	0.18424	-0.001	-0.0005
369	0	0.0029	0.0034	0.0024	0.055272	0.0254	0.0259	0.0239	0.550417	0.0019	0.0013	0.0003	0.006909	0.066	0.0665	0.0665	1.5315	0.0721	0.0726	0.0696	1.60289	0.0772	0.0777	0.0757	1.74337	0.04864	0.04914	0.04514	1.03957	-0.001	-0.0005
370	0	0.0016	0.0021	0.0011	0.025333	0.0242	0.0247	0.0227	0.522781	0.0006	0.0021	0.0011	0.025333	0.0638	0.0643	0.0643	1.48083	0.0702	0.0707	0.0677	1.55913	0.0753	0.0758	0.0738	1.69961	0.04744	0.04794	0.04394	1.01194	-0.001	-0.0005
371	0	-0.0002	-0.0002	-0.0012	-0.027636	0.0221	0.0221	0.0201	0.462903	-0.0022	-0.0021	-0.0031	-0.071393	0.0633	0.0633	0.0633	1.4578	0.0693	0.0693	0.0663	1.52689	0.0742	0.0742	0.0722	1.66277	0.04474	0.04474	0.04074	0.938242	0	0
372	0	0.0048	0.0053	0.0043	0.099029	0.0212	0.0217	0.0197	0.453691	0.0005	0.00095	-5e-05	-0.0011515	0.0615	0.062	0.062	1.42786	0.0682	0.0687	0.0657	1.51307	0.0733	0.0738	0.0718	1.65355	0.04404	0.04454	0.04054	0.933636	-0.001	-0.0005
373	0.0006	0.0054	0.0056	0.0046	0.105938	0.0183	0.0185	0.0165	0.379995	0.0008	0.0013	0.0003	0.006909	0.0604	0.0606	0.0606	1.39562	0.067	0.0672	0.0642	1.47853	0.072	0.0722	0.0702	1.61671	0.04104	0.04124	0.03724	0.857637	-0.001	-0.0002
374	0	0.0047	0.0052	0.0042	0.096726	0.0293	0.0298	0.0278	0.640234	0.0005	0.00095	-5e-05	-0.0011515	0.0588	0.0593	0.0593	1.36568	0.066	0.0665	0.0635	1.46241	0.0706	0.0711	0.0691	1.59137	0.04054	0.04104	0.03704	0.853031	-0.001	-0.0005
375	0.0006	0.0028	0.0025	0.0015	0.034545	0.0266	0.0263	0.0243	0.559629	0.0393	0.0398	0.0388	0.893564	0.0588	0.0585	0.0585	1.34726	0.0646	0.0643	0.0613	1.41174	0.07	0.0697	0.0677	1.55913	0.03834	0.03804	0.03404	0.783941	0	0.0003
376	0	0.0191	0.0196	0.0186	0.428358	0.0256	0.0261	0.0241	0.555023	0.0394	0.03975	0.03875	0.892413	0.057	0.0575	0.0575	1.32423	0.0635	0.064	0.061	1.40483	0.0686	0.0691	0.0671	1.54531	0.0374	0.0379	0.0339	0.780717	-0.001	-0.0005
377	0.001	0.017	0.0165	0.0155	0.356965	0.0337	0.0332	0.0312	0.718536	0.0354	0.0359	0.0349	0.803747	0.0568	0.0563	0.0563	1.29659	0.0623	0.0618	0.0588	1.35416	0.0676	0.0671	0.0651	1.49925	0.0344	0.0339	0.0299	0.688597	0	0.0005
378	0.0001	0.0158	0.01575	0.01475	0.339693	0.0338	0.03375	0.03175	0.731202	0.0349	0.0353	0.0343	0.789929	0.0542	0.05415	0.05415	1.24707	0.0619	0.06185	0.05885	1.35532	0.0661	0.06605	0.06405	1.47507	0.0746	0.07455	0.07055	1.62477	0	5e-05
379	0.0014	0.0134	0.0127	0.0117	0.269451	0.0311	0.0304	0.0284	0.654052	0.033	0.0335	0.0325	0.748475	0.0547	0.054	0.054	1.24362	0.0597	0.059	0.056	1.28968	0.066	0.0653	0.0633	1.4578	0.0711	0.0704	0.0664	1.52919	0	0.0007
380	-0.001	0.013	0.014	0.013	0.29939	0.0294	0.0304	0.0284	0.654052	0.0337	0.0336	0.0326	0.750778	0.0519	0.0529	0.0529	1.21829	0.0586	0.0596	0.0566	1.3035	0.0624	0.0634	0.0614	1.41404	0.0711	0.0721	0.0681	1.56834	-0.001	-0.001
381	0.0012	0.0104	0.0098	0.0088	0.202664	0.0282	0.0276	0.0256	0.589568	0.0298	0.0303	0.0293	0.674779	0.0523	0.0517	0.0517	1.19065	0.0564	0.0558	0.0528	1.21598	0.0623	0.0617	0.0597	1.37489	0.0673	0.0667	0.0627	1.44398	0	0.0006
382	-0.001	0.0123	0.0138	0.0128	0.294784	0.029	0.0305	0.0285	0.656355	0.0308	0.0307	0.0297	0.683991	0.0496	0.0511	0.0511	1.17683	0.0569	0.0584	0.0554	1.27586	0.06	0.0615	0.0595	1.37028	0.0706	0.0721	0.0681	1.56834	-0.002	-0.0015
383	0.0008	0.0429	0.043	0.042	0.96726	0.0266	0.0267	0.0247	0.568841	0.0307	0.0312	0.0302	0.695506	0.05	0.0501	0.0501	1.1538	0.0554	0.0555	0.0525	1.20908	0.0603	0.0604	0.0584	1.34495	0.0671	0.0672	0.0632	1.4555	-0.001	-0.0001
384	0.0001	0.0408	0.04125	0.04025	0.926957	0.0247	0.02515	0.02315	0.533144	0.0264	0.02625	0.02525	0.581507	0.0489	0.04935	0.04935	1.13653	0.0549	0.05535	0.05235	1.20562	0.0598	0.06025	0.05825	1.3415	0.0645	0.06495	0.06095	1.40368	-0.001	-0.00045
385	0	0.0398	0.0403	0.0393	0.905079	0.0357	0.0362	0.0342	0.787626	0.0259	0.0264	0.0254	0.584962	0.0477	0.0482	0.0482	1.11005	0.0539	0.0544	0.0514	1.18374	0.0587	0.0592	0.0572	1.31732	0.0639	0.0644	0.0604	1.39101	-0.001	-0.0005
386	0.0001	0.0384	0.03885	0.03785	0.871685	0.0341	0.03455	0.03255	0.749626	0.0239	0.0238	0.0228	0.525084	0.0472	0.04765	0.04765	1.09738	0.0528	0.05325	0.05025	1.15726	0.0579	0.05835	0.05635	1.29774	0.0618	0.06225	0.05825	1.3415	-0.001	-0.00045
387	0	0.0376	0.0381	0.0371	0.854413	0.0333	0.0338	0.0318	0.732354	0.0237	0.02415	0.02315	0.533145	0.0459	0.0464	0.0464	1.06859	0.052	0.0525	0.0495	1.13999	0.0568	0.0573	0.0553	1.27356	0.0613	0.0618	0.0578	1.33113	-0.001	-0.0005
388	0.0003	0.0364	0.03675	0.03575	0.823323	0.032	0.03235	0.03035	0.69896	0.022	0.02195	0.02095	0.482478	0.0453	0.04565	0.04565	1.05132	0.0511	0.05145	0.04845	1.1158	0.0562	0.05655	0.05455	1.25629	0.0594	0.05975	0.05575	1.28392	-0.001	-0.00035
389	0	0.0355	0.036	0.035	0.80605	0.0312	0.0317	0.0297	0.683991	0.0215	0.022	0.021	0.48363	0.0442	0.0447	0.0447	1.02944	0.0504	0.0509	0.0479	1.10314	0.055	0.0555	0.0535	1.23211	0.0589	0.0594	0.0554	1.27586	-0.001	-0.0005
390	0.0002	0.0344	0.0348	0.0338	0.778414	0.03	0.0304	0.0284	0.654052	0.02	0.0199	0.0189	0.435267	0.0438	0.0442	0.0442	1.01793	0.0494	0.0498	0.0468	1.0778	0.0544	0.0548	0.0528	1.21598	0.0574	0.0578	0.0538	1.23901	-0.001	-0.0004
391	0	0.0335	0.034	0.033	0.75999	0.0291	0.0296	0.0276	0.635628	0.0195	0.02	0.019	0.43757	0.0428	0.0433	0.0433	0.997199	0.0487	0.0492	0.0462	1.06399	0.0534	0.0539	0.0519	1.19526	0.0568	0.0573	0.0533	1.2275	-0.001	-0.0005
392	0.0002	0.0324	0.0323	0.0313	0.720839	0.0279	0.0278	0.0258	0.594174	0.0309	0.0309	0.0299	0.688597	0.0421	0.042	0.042	0.96726	0.0478	0.0477	0.0447	1.02944	0.0529	0.0528	0.0508	1.16992	0.05511	0.05501	0.05101	1.17476	0	0.0001
393	0	0.0315	0.032	0.031	0.71393	0.0271	0.0276	0.0256	0.589568	0.0305	0.0309	0.0299	0.688597	0.0412	0.0417	0.0417	0.960351	0.047	0.0475	0.0445	1.02483	0.0517	0.0522	0.0502	1.15611	0.05441	0.05491	0.05091	1.17246	-0.001	-0.0005
394	0.0002	0.0304	0.0303	0.0293	0.674779	0.026	0.0259	0.0239	0.550417	0.0289	0.0294	0.0284	0.654052	0.0407	0.0406	0.0406	0.935018	0.0464	0.0463	0.0433	0.997199	0.0514	0.0513	0.0493	1.13538	0.05301	0.05291	0.04891	1.1264	0	0.0001
395	0	0.0406	0.0411	0.0401	0.923503	0.0251	0.0256	0.0236	0.543508	0.0284	0.02885	0.02785	0.641385	0.0395	0.04	0.04	0.9212	0.0454	0.0459	0.0429	0.987987	0.05	0.0505	0.0485	1.11696	0.05231	0.05281	0.04881	1.12409	-0.001	-0.0005
396	0.0003	0.0396	0.03945	0.03845	0.885503	0.024	0.02385	0.02185	0.503206	0.0269	0.02735	0.02635	0.606841	0.0392	0.03905	0.03905	0.899322	0.0449	0.04475	0.04175	0.961503	0.0499	0.04975	0.04775	1.09968	0.05091	0.05076	0.04676	1.07688	0	0.00015
397	0	0.039	0.0395	0.0385	0.886655	0.0233	0.0238	0.0218	0.502054	0.0269	0.0274	0.0264	0.607992	0.0383	0.0388	0.0388	0.893564	0.044	0.0445	0.0415	0.955745	0.0486	0.0491	0.0471	1.08471	0.05061	0.05111	0.04711	1.08494	-0.001	-0.0005
398	0.0002	0.0382	0.0381	0.0371	0.854413	0.0224	0.0223	0.0203	0.467509	0.0254	0.02535	0.02435	0.560781	0.0381	0.038	0.038	0.87514	0.0436	0.0435	0.0405	0.932715	0.0486	0.0485	0.0465	1.07089	0.04941	0.04931	0.04531	1.04349	0	0.0001
399	0.0001	0.0372	0.03765	0.03665	0.844049	0.0215	0.02195	0.01995	0.459448	0.025	0.02545	0.02445	0.563083	0.0371	0.03755	0.03755	0.864777	0.0427	0.04315	0.04015	0.924655	0.0474	0.04785	0.04585	1.05593	0.04825	0.0487	0.0447	1.02944	-0.001	-0.00045
400	0.0001	0.0363	0.03625	0.03525	0.811808	0.0208	0.02075	0.01875	0.431812	0.0236	0.0241	0.0231	0.531993	0.0365	0.03645	0.03645	0.839444	0.0421	0.04205	0.03905	0.899321	0.0471	0.04705	0.04505	1.0375	0.04705	0.047	0.043	0.99029	0	5e-05
401	0	0.0355	0.036	0.035	0.80605	0.0196	0.0201	0.0181	0.416843	0.0233	0.02375	0.02275	0.523932	0.0357	0.0362	0.0362	0.833686	0.0414	0.0419	0.0389	0.895867	0.0459	0.0464	0.0444	1.02253	0.04605	0.04655	0.04255	0.979926	-0.001	-0.0005
402	0.0002	0.0349	0.0348	0.0338	0.778414	0.0191	0.019	0.017	0.39151	0.022	0.02195	0.02095	0.482479	0.0352	0.0351	0.0351	0.808353	0.0408	0.0407	0.0377	0.868231	0.0456	0.0455	0.0435	1.00181	0.04515	0.04505	0.04105	0.945381	0	0.0001
403	0	0.0337	0.0342	0.0332	0.764596	0.0179	0.0184	0.0164	0.377692	0.0215	0.022	0.021	0.48363	0.0345	0.035	0.035	0.80605	0.0398	0.0403	0.0373	0.859019	0.0443	0.0448	0.0428	0.985684	0.04425	0.04475	0.04075	0.938472	-0.001	-0.0005
404	0	0.0332	0.0332	0.0322	0.741566	0.0172	0.0172	0.0152	0.350056	0.0203	0.0208	0.0198	0.455994	0.0338	0.0338	0.0338	0.778414	0.0394	0.0394	0.0364	0.838292	0.0442	0.0442	0.0422	0.971866	0.04335	0.04335	0.03935	0.90623	0	0
405	0.0002	0.0323	0.0327	0.0317	0.730051	0.0163	0.0167	0.0147	0.338541	0.0199	0.02035	0.01935	0.44563	0.0332	0.0336	0.0336	0.773808	0.0386	0.039	0.036	0.82908	0.0431	0.0435	0.0415	0.955745	0.04265	0.04305	0.03905	0.899321	-0.001	-0.0004
406	0	0.0314	0.0319	0.0309	0.711627	0.0156	0.0161	0.0141	0.324723	0.0187	0.0192	0.0182	0.419146	0.0327	0.0332	0.0332	0.764596	0.0383	0.0388	0.0358	0.824474	0.0429	0.0434	0.0414	0.953442	0.04165	0.04215	0.03815	0.878595	-0.001	-0.0005
407	0.0001	0.0305	0.03095	0.02995	0.689748	0.0147	0.01515	0.01315	0.302844	0.0182	0.01865	0.01765	0.406479	0.0319	0.03235	0.03235	0.74502	0.0373	0.03775	0.03475	0.800292	0.0418	0.04225	0.04025	0.926957	0.04075	0.0412	0.0372	0.856716	-0.001	-0.00045
408	0.0001	0.03	0.03045	0.02945	0.678233	0.0141	0.01455	0.01255	0.289027	0.0171	0.0176	0.0166	0.382298	0.0314	0.03185	0.03185	0.733505	0.0371	0.03755	0.03455	0.795686	0.0417	0.04215	0.04015	0.924655	0.03995	0.0404	0.0364	0.838292	-0.001	-0.00045
409	0	0.0301	0.0306	0.0296	0.681688	0.0131	0.0136	0.0116	0.267148	0.0166	0.01705	0.01605	0.369632	0.0308	0.0313	0.0313	0.720839	0.0362	0.0367	0.0337	0.776111	0.0405	0.041	0.039	0.89817	0.03915	0.03965	0.03565	0.82102	-0.001	-0.0005
410	0.0001	0.0295	0.02945	0.02845	0.655204	0.0125	0.01245	0.01045	0.240663	0.0157	0.0162	0.0152	0.350056	0.0302	0.03015	0.03015	0.694354	0.0359	0.03585	0.03285	0.756536	0.0405	0.04045	0.03845	0.885503	0.03825	0.0382	0.0342	0.787626	0	5e-05
411	0.0001	0.0286	0.02905	0.02805	0.645991	0.0116	0.01205	0.01005	0.231451	0.0151	0.01555	0.01455	0.335087	0.0297	0.03015	0.03015	0.694354	0.0349	0.03535	0.03235	0.74502	0.0394	0.03985	0.03785	0.871685	0.03765	0.0381	0.0341	0.785323	-0.001	-0.00045
412	0	0.028	0.0285	0.0275	0.633325	0.0111	0.0116	0.0096	0.221088	0.0142	0.0147	0.0137	0.315511	0.0289	0.0294	0.0294	0.677082	0.0346	0.0351	0.0321	0.739263	0.0391	0.0396	0.0376	0.865928	0.03685	0.03735	0.03335	0.76805	-0.001	-0.0005
413	0.0001	0.028	0.02845	0.02745	0.632173	0.0101	0.01055	0.00855	0.196906	0.0166	0.017	0.016	0.36848	0.0286	0.02905	0.02905	0.669022	0.0339	0.03435	0.03135	0.72199	0.0383	0.03875	0.03675	0.846352	0.03595	0.0364	0.0324	0.746172	-0.001	-0.00045
414	0.0001	0.0277	0.02765	0.02665	0.613749	0.0095	0.00945	0.00745	0.171574	0.0157	0.0162	0.0152	0.350056	0.0281	0.02805	0.02805	0.645992	0.0336	0.03355	0.03055	0.703566	0.0382	0.03815	0.03615	0.832534	0.03525	0.0352	0.0312	0.718536	0	5e-05
415	0	0.0268	0.0273	0.0263	0.605689	0.0087	0.0092	0.0072	0.165816	0.0152	0.01555	0.01455	0.335087	0.0275	0.028	0.028	0.64484	0.0326	0.0331	0.0301	0.693203	0.0371	0.0376	0.0356	0.819868	0.03445	0.03495	0.03095	0.712778	-0.001	-0.0005
416	0	0.0263	0.0268	0.0258	0.594174	0.0083	0.0088	0.0068	0.156604	0.0144	0.0149	0.0139	0.320117	0.0268	0.0273	0.0273	0.628719	0.0323	0.0328	0.0298	0.686294	0.0368	0.0373	0.0353	0.812959	0.03375	0.03425	0.03025	0.696657	-0.001	-0.0005
417	0.0001	0.0254	0.02585	0.02485	0.572295	0.0072	0.00765	0.00565	0.130119	0.0136	0.014	0.013	0.29939	0.0267	0.02715	0.02715	0.625265	0.0318	0.03225	0.02925	0.673628	0.0362	0.03665	0.03465	0.79799	0.03285	0.0333	0.0293	0.674779	-0.001	-0.00045
418	0	0.0249	0.0254	0.0244	0.561932	0.0068	0.0073	0.0053	0.122059	0.0129	0.0134	0.0124	0.285572	0.026	0.0265	0.0265	0.610295	0.0314	0.0319	0.0289	0.665567	0.0358	0.0363	0.0343	0.789929	0.03235	0.03285	0.02885	0.664415	-0.001	-0.0005
419	0.0001	0.0241	0.02455	0.02355	0.542356	0.0259	0.02635	0.02435	0.56078	0.0123	0.01265	0.01165	0.2683	0.0256	0.02605	0.02605	0.599932	0.0307	0.03115	0.02815	0.648295	0.0351	0.03555	0.03355	0.772656	0.0312	0.03165	0.02765	0.63678	-0.001	-0.00045
420	0	0.0235	0.024	0.023	0.52969	0.0254	0.0259	0.0239	0.550417	0.0116	0.0121	0.0111	0.255633	0.025	0.0255	0.0255	0.587265	0.0304	0.0309	0.0279	0.642537	0.0348	0.0353	0.0333	0.766899	0.0307	0.0312	0.0272	0.626416	-0.001	-0.0005
421	0.0001	0.0228	0.02325	0.02225	0.512417	0.0266	0.02705	0.02505	0.576901	0.0109	0.0113	0.0103	0.237209	0.0246	0.02505	0.02505	0.576902	0.0298	0.03025	0.02725	0.627568	0.0341	0.03455	0.03255	0.749626	0.0299	0.03035	0.02635	0.606841	-0.001	-0.00045
422	0	0.0224	0.0229	0.0219	0.504357	0.0262	0.0267	0.0247	0.568841	0.0102	0.0107	0.0097	0.223391	0.0238	0.0243	0.0243	0.559629	0.0293	0.0298	0.0268	0.617204	0.0336	0.0341	0.0321	0.739263	0.0294	0.0299	0.0259	0.596477	-0.001	-0.0005
423	0.0001	0.0213	0.02175	0.02075	0.477872	0.0251	0.02555	0.02355	0.542356	0.0205	0.02095	0.01995	0.459449	0.0237	0.02415	0.02415	0.556175	0.0289	0.02935	0.02635	0.606841	0.0331	0.03355	0.03155	0.726596	0.0282	0.02865	0.02465	0.567689	-0.001	-0.00045
424	0	0.0212	0.0217	0.0207	0.476721	0.02492	0.02542	0.02342	0.539363	0.0203	0.0208	0.0198	0.455994	0.0231	0.0236	0.0236	0.543508	0.0286	0.0291	0.0261	0.601083	0.0328	0.0333	0.0313	0.720839	0.0281	0.0286	0.0246	0.566538	-0.001	-0.0005
425	0.0002	0.0202	0.0206	0.0196	0.451388	0.02382	0.02422	0.02222	0.511727	0.0195	0.01995	0.01895	0.436419	0.0229	0.0233	0.0233	0.536599	0.0277	0.0281	0.0251	0.578053	0.0321	0.0325	0.0305	0.702415	0.0269	0.0273	0.0233	0.536599	-0.001	-0.0004
426	0	0.0201	0.0206	0.0196	0.451388	0.02402	0.02452	0.02252	0.518636	0.0192	0.0197	0.0187	0.430661	0.0223	0.0228	0.0228	0.525084	0.0276	0.0281	0.0251	0.578053	0.0319	0.0324	0.0304	0.700112	0.027	0.0275	0.0235	0.541205	-0.001	-0.0005
427	0.0003	0.019	0.01935	0.01835	0.4226	0.02282	0.02317	0.02117	0.487545	0.0181	0.0185	0.0175	0.403025	0.0221	0.02245	0.02245	0.517024	0.027	0.02735	0.02435	0.560781	0.0313	0.03165	0.02965	0.68284	0.0257	0.02605	0.02205	0.507811	-0.001	-0.00035
428	0	0.0186	0.0191	0.0181	0.416843	0.02252	0.02302	0.02102	0.484091	0.0178	0.0183	0.0173	0.398419	0.0211	0.0216	0.0216	0.497448	0.0266	0.0271	0.0241	0.555023	0.0312	0.0317	0.0297	0.683991	0.0254	0.0259	0.0219	0.504357	-0.001	-0.0005
429	0.0002	0.0177	0.0181	0.0171	0.393813	0.02142	0.02182	0.01982	0.456455	0.0169	0.0174	0.0164	0.377692	0.0213	0.0217	0.0217	0.499751	0.0262	0.0266	0.0236	0.543508	0.0306	0.031	0.029	0.66787	0.0242	0.0246	0.0206	0.474418	-0.001	-0.0004
430	0	0.0173	0.0178	0.0168	0.386904	0.02112	0.02162	0.01962	0.451849	0.0164	0.0169	0.0159	0.366177	0.0204	0.0209	0.0209	0.481327	0.0259	0.0264	0.0234	0.538902	0.0301	0.0306	0.0286	0.658658	0.0241	0.0246	0.0206	0.474418	-0.001	-0.0005
431	0.0003	0.0168	0.01715	0.01615	0.371934	0.02032	0.02067	0.01867	0.42997	0.0156	0.0155	0.0145	0.333935	0.0203	0.02065	0.02065	0.475569	0.0253	0.02565	0.02265	0.52163	0.0297	0.03005	0.02805	0.645992	0.0232	0.02355	0.01955	0.450237	-0.001	-0.00035
432	0	0.0166	0.0171	0.0161	0.370783	0.02012	0.02062	0.01862	0.428819	0.0155	0.0155	0.0145	0.333935	0.0198	0.0203	0.0203	0.467509	0.025	0.0255	0.0225	0.518175	0.0293	0.0298	0.0278	0.640234	0.0231	0.0236	0.0196	0.451388	-0.001	-0.0005
433	0.0002	0.0161	0.0165	0.0155	0.356965	0.01942	0.01982	0.01782	0.410395	0.0148	0.0148	0.0138	0.317814	0.0197	0.0201	0.0201	0.462903	0.0246	0.025	0.022	0.50666	0.0289	0.0293	0.0273	0.628719	0.0223	0.0227	0.0187	0.430661	-0.001	-0.0004
434	0	0.0158	0.0163	0.0153	0.352359	0.01932	0.01982	0.01782	0.410395	0.0149	0.0149	0.0139	0.320117	0.0189	0.0194	0.0194	0.446782	0.0242	0.0247	0.0217	0.499751	0.0282	0.0287	0.0267	0.614901	0.0222	0.0227	0.0187	0.430661	-0.001	-0.0005
435	0.0001	0.0148	0.01525	0.01425	0.328178	0.01832	0.01877	0.01677	0.386213	0.0137	0.0137	0.0127	0.292481	0.0189	0.01935	0.01935	0.44563	0.0239	0.02435	0.02135	0.491691	0.0281	0.02855	0.02655	0.611447	0.02092	0.02137	0.01737	0.400031	-0.001	-0.00045
436	0	0.0157	0.0162	0.0152	0.350056	0.01812	0.01862	0.01662	0.382759	0.0136	0.0136	0.0126	0.290178	0.0183	0.0188	0.0188	0.432964	0.0235	0.024	0.021	0.48363	0.0275	0.028	0.026	0.59878	0.02092	0.02142	0.01742	0.401183	-0.001	-0.0005
437	0.0001	0.0149	0.01535	0.01435	0.33048	0.01742	0.01787	0.01587	0.365486	0.0126	0.0126	0.0116	0.267148	0.0181	0.01855	0.01855	0.427207	0.0231	0.02355	0.02055	0.473266	0.0272	0.02765	0.02565	0.59072	0.01992	0.02037	0.01637	0.377001	-0.001	-0.00045
438	0	0.0145	0.015	0.014	0.32242	0.01712	0.01762	0.01562	0.359729	0.0126	0.0126	0.0116	0.267148	0.0175	0.018	0.018	0.41454	0.0227	0.0232	0.0202	0.465206	0.0266	0.0271	0.0251	0.578053	0.02002	0.02052	0.01652	0.380456	-0.001	-0.0005
439	0.0002	0.014	0.0144	0.0134	0.308602	0.01642	0.01682	0.01482	0.341305	0.0116	0.0116	0.0106	0.244118	0.0175	0.0179	0.0179	0.412237	0.0222	0.0226	0.0196	0.451388	0.0266	0.027	0.025	0.57575	0.01882	0.01922	0.01522	0.350517	-0.001	-0.0004
440	0	0.0137	0.0142	0.0132	0.303996	0.01612	0.01662	0.01462	0.336699	0.0118	0.0118	0.0108	0.248724	0.0168	0.0173	0.0173	0.398419	0.0222	0.0227	0.0197	0.453691	0.0259	0.0264	0.0244	0.561932	0.01882	0.01932	0.01532	0.35282	-0.001	-0.0005
441	0	0.0131	0.0136	0.0126	0.290178	0.01552	0.01602	0.01402	0.322881	0.0108	0.0108	0.0098	0.225694	0.0166	0.0171	0.0171	0.393813	0.0217	0.0222	0.0192	0.442176	0.0259	0.0264	0.0244	0.561932	0.01802	0.01852	0.01452	0.334396	-0.001	-0.0005
442	0	0.0128	0.0133	0.0123	0.283269	0.01512	0.01562	0.01362	0.313669	0.0108	0.0108	0.0098	0.225694	0.0162	0.0167	0.0167	0.384601	0.0214	0.0219	0.0189	0.435267	0.0254	0.0259	0.0239	0.550417	0.01792	0.01842	0.01442	0.332093	-0.001	-0.0005
443	0.0002	0.0129	0.0128	0.0118	0.271754	0.01762	0.01752	0.01552	0.357426	0.01047	0.01047	0.00947	0.218094	0.0163	0.0162	0.0162	0.373086	0.0212	0.0211	0.0181	0.416843	0.0253	0.0252	0.0232	0.534296	0.01692	0.01682	0.01282	0.295245	0	0.0001
